# Supplementary material for: Clinical and Biological Significance of DNA Methylation-Driven Differentially Expressed Genes in Biochemical Recurrence After Radical Prostatectomy
Source: Front Genet. 2022 Feb 2;13:727307. doi: 10.3389/fgene.2022.727307 (PMC8847683; doi:10.3389/fgene.2022.727307)
Supplement: Supplementary file 1 [file DataSheet4.CSV]

	ID	Description	GeneRatio	BgRatio	pvalue	p.adjust	qvalue	geneID	Count
hsa00480	hsa00480	Glutathione metabolism	7/61	58/8112	2.13E-07	3.26E-05	2.93E-05	2950/2946/2878/2877/2948/2949/2944	7
hsa00982	hsa00982	Drug metabolism - cytochrome P450	7/61	72/8112	9.61E-07	7.35E-05	6.62E-05	316/2950/2946/218/2948/2949/2944	7
hsa00980	hsa00980	Metabolism of xenobiotics by cytochrome P450	6/61	78/8112	2.37E-05	0.001049566	0.000945945	2950/2946/218/2948/2949/2944	6
hsa00983	hsa00983	Drug metabolism - other enzymes	6/61	80/8112	2.74E-05	0.001049566	0.000945945	2950/2946/1807/2948/2949/2944	6
hsa05418	hsa05418	Fluid shear stress and atherosclerosis	7/61	139/8112	7.52E-05	0.002300033	0.002072957	2950/2946/2948/445/2949/810/2944	7
hsa05204	hsa05204	Chemical carcinogenesis - DNA adducts	5/61	69/8112	0.000158166	0.004033229	0.00363504	2950/2946/2948/2949/2944	5
hsa01524	hsa01524	Platinum drug resistance	5/61	73/8112	0.000206586	0.00451537	0.00406958	2950/2946/2948/2949/2944	5
hsa03320	hsa03320	PPAR signaling pathway	4/61	75/8112	0.002361935	0.040152903	0.036188718	8309/9415/1593/2171	4
hsa04918	hsa04918	Thyroid hormone synthesis	4/61	75/8112	0.002361935	0.040152903	0.036188718	53905/2878/50506/2877	4
hsa04512	hsa04512	ECM-receptor interaction	4/61	88/8112	0.004214649	0.064484133	0.058117794	3914/3696/1101/1298	4
hsa05150	hsa05150	Staphylococcus aureus infection	4/61	96/8112	0.005742636	0.079874844	0.071989023	25984/1672/3866/3860	4
hsa00120	hsa00120	Primary bile acid biosynthesis	2/61	17/8112	0.007034961	0.089695752	0.08084034	8309/1593	2
hsa05225	hsa05225	Hepatocellular carcinoma	5/61	168/8112	0.008387315	0.098712244	0.088966659	2950/2946/2948/2949/2944	5
hsa00532	hsa00532	Glycosaminoglycan biosynthesis - chondroitin sulfate / dermatan sulfate	2/61	20/8112	0.009687132	0.105866512	0.095414607	9469/126792	2
hsa04915	hsa04915	Estrogen signaling pathway	4/61	138/8112	0.019811338	0.202075646	0.182125282	25984/3866/810/3860	4
hsa00410	hsa00410	beta-Alanine metabolism	2/61	31/8112	0.022487984	0.205554832	0.185260977	1807/218	2
hsa04060	hsa04060	Cytokine-cytokine receptor interaction	6/61	295/8112	0.022839426	0.205554832	0.185260977	6372/1489/9518/958/8808/6362	6
hsa04514	hsa04514	Cell adhesion molecules	4/61	149/8112	0.02542275	0.216093378	0.194759081	3696/64101/9073/958	4
hsa00760	hsa00760	Nicotinate and nicotinamide metabolism	2/61	35/8112	0.028229646	0.227322938	0.204879978	316/952	2
hsa00350	hsa00350	Tyrosine metabolism	2/61	36/8112	0.029747783	0.227570542	0.205103137	316/218	2
hsa00380	hsa00380	Tryptophan metabolism	2/61	42/8112	0.039508909	0.285805174	0.257588426	316/23498	2
hsa04972	hsa04972	Pancreatic secretion	3/61	102/8112	0.041096169	0.285805174	0.257588426	885/1357/952	3
hsa04510	hsa04510	Focal adhesion	4/61	201/8112	0.063995924	0.425712015	0.383682655	3914/3696/1101/1298	4
hsa00240	hsa00240	Pyrimidine metabolism	2/61	58/8112	0.070314439	0.448254549	0.403999628	1807/956	2
hsa05207	hsa05207	Chemical carcinogenesis - receptor activation	4/61	212/8112	0.074714647	0.451649971	0.407059829	2946/2948/2949/2944	4
hsa00590	hsa00590	Arachidonic acid metabolism	2/61	61/8112	0.076750975	0.451649971	0.407059829	2878/2877	2
hsa00430	hsa00430	Taurine and hypotaurine metabolism	1/61	11/8112	0.079723352	0.451765662	0.407164099	1036	1
hsa05208	hsa05208	Chemical carcinogenesis - reactive oxygen species	4/61	223/8112	0.086292885	0.471528981	0.42497624	2946/2948/2949/2944	4
hsa00830	hsa00830	Retinol metabolism	2/61	68/8112	0.092449473	0.487750667	0.439596404	316/220	2
hsa00603	hsa00603	Glycosphingolipid biosynthesis - globo and isoglobo series	1/61	15/8112	0.107135354	0.527905115	0.475786516	2524	1
hsa05133	hsa05133	Pertussis	2/61	76/8112	0.111415493	0.527905115	0.475786516	6372/810	2
hsa05412	hsa05412	Arrhythmogenic right ventricular cardiomyopathy	2/61	77/8112	0.113854255	0.527905115	0.475786516	2697/3696	2
hsa00360	hsa00360	Phenylalanine metabolism	1/61	16/8112	0.113861888	0.527905115	0.475786516	218	1
hsa00770	hsa00770	Pantothenate and CoA biosynthesis	1/61	21/8112	0.146754022	0.627783702	0.565804368	1807	1
hsa00220	hsa00220	Arginine biosynthesis	1/61	22/8112	0.153186849	0.627783702	0.565804368	445	1
hsa00340	hsa00340	Histidine metabolism	1/61	22/8112	0.153186849	0.627783702	0.565804368	218	1
hsa04970	hsa04970	Salivary secretion	2/61	93/8112	0.154550486	0.627783702	0.565804368	952/810	2
hsa00534	hsa00534	Glycosaminoglycan biosynthesis - heparan sulfate / heparin	1/61	24/8112	0.165909723	0.627783702	0.565804368	126792	1
hsa00592	hsa00592	alpha-Linolenic acid metabolism	1/61	25/8112	0.172200463	0.627783702	0.565804368	9415	1
hsa04061	hsa04061	Viral protein interaction with cytokine and cytokine receptor	2/61	100/8112	0.173151958	0.627783702	0.565804368	6372/6362	2
hsa00790	hsa00790	Folate biosynthesis	1/61	26/8112	0.17844453	0.627783702	0.565804368	231	1
hsa04950	hsa04950	Maturity onset diabetes of the young	1/61	26/8112	0.17844453	0.627783702	0.565804368	6927	1
hsa04974	hsa04974	Protein digestion and absorption	2/61	103/8112	0.181236335	0.627783702	0.565804368	1357/1298	2
hsa00601	hsa00601	Glycosphingolipid biosynthesis - lacto and neolacto series	1/61	27/8112	0.184642265	0.627783702	0.565804368	2524	1
hsa01040	hsa01040	Biosynthesis of unsaturated fatty acids	1/61	27/8112	0.184642265	0.627783702	0.565804368	9415	1
hsa00650	hsa00650	Butanoate metabolism	1/61	28/8112	0.190794006	0.634597454	0.571945418	116285	1
hsa04744	hsa04744	Phototransduction	1/61	29/8112	0.196900088	0.639468415	0.576335482	810	1
hsa05145	hsa05145	Toxoplasmosis	2/61	112/8112	0.205808911	0.639468415	0.576335482	3914/958	2
hsa00052	hsa00052	Galactose metabolism	1/61	31/8112	0.208976606	0.639468415	0.576335482	231	1
hsa05310	hsa05310	Asthma	1/61	31/8112	0.208976606	0.639468415	0.576335482	958	1
hsa00640	hsa00640	Propanoate metabolism	1/61	32/8112	0.214947702	0.644843106	0.581179545	79611	1
hsa00051	hsa00051	Fructose and mannose metabolism	1/61	33/8112	0.220874458	0.649880618	0.585719717	231	1
hsa00040	hsa00040	Pentose and glucuronate interconversions	1/61	34/8112	0.226757199	0.654600969	0.589974042	231	1
hsa05165	hsa05165	Human papillomavirus infection	4/61	331/8112	0.237298457	0.659098661	0.594027689	3914/3696/1101/1298	4
hsa00512	hsa00512	Mucin type O-glycan biosynthesis	1/61	36/8112	0.238391914	0.659098661	0.594027689	11227	1
hsa00250	hsa00250	Alanine	aspartate and glutamate metabolism	1/61	37/8112	0.244144526	0.659098661	0.594027689	445	1
hsa05330	hsa05330	Allograft rejection	1/61	38/8112	0.249854394	0.659098661	0.594027689	958	1
hsa05340	hsa05340	Primary immunodeficiency	1/61	38/8112	0.249854394	0.659098661	0.594027689	958	1
hsa04020	hsa04020	Calcium signaling pathway	3/61	240/8112	0.269600798	0.699134273	0.630110696	952/810/1133	3
hsa04151	hsa04151	PI3K-Akt signaling pathway	4/61	354/8112	0.275506197	0.702540801	0.633180908	3914/3696/1101/1298	4
hsa05022	hsa05022	Pathways of neurodegeneration - multiple diseases	5/61	476/8112	0.286741535	0.709088103	0.639081813	2878/2877/1767/810/1133	5
hsa02010	hsa02010	ABC transporters	1/61	45/8112	0.288652598	0.709088103	0.639081813	1672	1
hsa00514	hsa00514	Other types of O-glycan biosynthesis	1/61	47/8112	0.299370536	0.709088103	0.639081813	11227	1
hsa00280	hsa00280	Valine	leucine and isoleucine degradation	1/61	48/8112	0.304669779	0.709088103	0.639081813	316	1
hsa04672	hsa04672	Intestinal immune network for IgA production	1/61	49/8112	0.309929594	0.709088103	0.639081813	958	1
hsa00270	hsa00270	Cysteine and methionine metabolism	1/61	50/8112	0.315150268	0.709088103	0.639081813	1036	1
hsa04979	hsa04979	Cholesterol metabolism	1/61	50/8112	0.315150268	0.709088103	0.639081813	1593	1
hsa05144	hsa05144	Malaria	1/61	50/8112	0.315150268	0.709088103	0.639081813	958	1
hsa04921	hsa04921	Oxytocin signaling pathway	2/61	154/8112	0.322891682	0.713811234	0.643338642	952/810	2
hsa05320	hsa05320	Autoimmune thyroid disease	1/61	53/8112	0.330580302	0.713811234	0.643338642	958	1
hsa04630	hsa04630	JAK-STAT signaling pathway	2/61	162/8112	0.344997183	0.713811234	0.643338642	316/1489	2
hsa01212	hsa01212	Fatty acid metabolism	1/61	57/8112	0.350622859	0.713811234	0.643338642	9415	1
hsa04530	hsa04530	Tight junction	2/61	169/8112	0.364160207	0.713811234	0.643338642	11149/9073	2
hsa05416	hsa05416	Viral myocarditis	1/61	60/8112	0.365266296	0.713811234	0.643338642	958	1
hsa00561	hsa00561	Glycerolipid metabolism	1/61	61/8112	0.370074884	0.713811234	0.643338642	231	1
hsa04213	hsa04213	Longevity regulating pathway - multiple species	1/61	62/8112	0.374847637	0.713811234	0.643338642	1410	1
hsa05321	hsa05321	Inflammatory bowel disease	1/61	65/8112	0.388953496	0.713811234	0.643338642	2625	1
hsa00010	hsa00010	Glycolysis / Gluconeogenesis	1/61	67/8112	0.398182988	0.713811234	0.643338642	218	1
hsa04720	hsa04720	Long-term potentiation	1/61	67/8112	0.398182988	0.713811234	0.643338642	810	1
hsa05016	hsa05016	Huntington disease	3/61	306/8112	0.40602414	0.713811234	0.643338642	2878/2877/1767	3
hsa04924	hsa04924	Renin secretion	1/61	69/8112	0.407275325	0.713811234	0.643338642	810	1
hsa05031	hsa05031	Amphetamine addiction	1/61	69/8112	0.407275325	0.713811234	0.643338642	810	1
hsa04062	hsa04062	Chemokine signaling pathway	2/61	192/8112	0.425543501	0.713811234	0.643338642	6372/6362	2
hsa01230	hsa01230	Biosynthesis of amino acids	1/61	75/8112	0.433749311	0.713811234	0.643338642	445	1
hsa05214	hsa05214	Glioma	1/61	75/8112	0.433749311	0.713811234	0.643338642	810	1
hsa04971	hsa04971	Gastric acid secretion	1/61	76/8112	0.438047096	0.713811234	0.643338642	810	1
hsa05169	hsa05169	Epstein-Barr virus infection	2/61	202/8112	0.451311709	0.713811234	0.643338642	958/956	2
hsa04146	hsa04146	Peroxisome	1/61	82/8112	0.46316812	0.713811234	0.643338642	8309	1
hsa04015	hsa04015	Rap1 signaling pathway	2/61	210/8112	0.47146655	0.713811234	0.643338642	810/3397	2
hsa04610	hsa04610	Complement and coagulation cascades	1/61	85/8112	0.47531107	0.713811234	0.643338642	2153	1
hsa05170	hsa05170	Human immunodeficiency virus 1 infection	2/61	212/8112	0.476438287	0.713811234	0.643338642	27350/810	2
hsa04911	hsa04911	Insulin secretion	1/61	86/8112	0.479298366	0.713811234	0.643338642	885	1
hsa05417	hsa05417	Lipid and atherosclerosis	2/61	215/8112	0.483844329	0.713811234	0.643338642	958/810	2
hsa04540	hsa04540	Gap junction	1/61	88/8112	0.487183754	0.713811234	0.643338642	2697	1
hsa04810	hsa04810	Regulation of actin cytoskeleton	2/61	218/8112	0.491187605	0.713811234	0.643338642	3696/1133	2
hsa05410	hsa05410	Hypertrophic cardiomyopathy	1/61	90/8112	0.494951655	0.713811234	0.643338642	3696	1
hsa04080	hsa04080	Neuroactive ligand-receptor interaction	3/61	353/8112	0.499348308	0.713811234	0.643338642	885/2587/1133	3
hsa04658	hsa04658	Th1 and Th2 cell differentiation	1/61	92/8112	0.502603792	0.713811234	0.643338642	2625	1
hsa05222	hsa05222	Small cell lung cancer	1/61	92/8112	0.502603792	0.713811234	0.643338642	3914	1
hsa04912	hsa04912	GnRH signaling pathway	1/61	93/8112	0.506386981	0.713811234	0.643338642	810	1
hsa05323	hsa05323	Rheumatoid arthritis	1/61	93/8112	0.506386981	0.713811234	0.643338642	6372	1
hsa04350	hsa04350	TGF-beta signaling pathway	1/61	94/8112	0.510141862	0.713811234	0.643338642	3397	1
hsa04657	hsa04657	IL-17 signaling pathway	1/61	94/8112	0.510141862	0.713811234	0.643338642	6372	1
hsa05414	hsa05414	Dilated cardiomyopathy	1/61	96/8112	0.517567536	0.713811234	0.643338642	3696	1
hsa05014	hsa05014	Amyotrophic lateral sclerosis	3/61	364/8112	0.520195852	0.713811234	0.643338642	2878/2877/1767	3
hsa04070	hsa04070	Phosphatidylinositol signaling system	1/61	97/8112	0.521238742	0.713811234	0.643338642	810	1
hsa04713	hsa04713	Circadian entrainment	1/61	97/8112	0.521238742	0.713811234	0.643338642	810	1
hsa05215	hsa05215	Prostate cancer	1/61	97/8112	0.521238742	0.713811234	0.643338642	2950	1
hsa00564	hsa00564	Glycerophospholipid metabolism	1/61	98/8112	0.524882464	0.713811234	0.643338642	55224	1
hsa04750	hsa04750	Inflammatory mediator regulation of TRP channels	1/61	98/8112	0.524882464	0.713811234	0.643338642	810	1
hsa04925	hsa04925	Aldosterone synthesis and secretion	1/61	98/8112	0.524882464	0.713811234	0.643338642	810	1
hsa04640	hsa04640	Hematopoietic cell lineage	1/61	99/8112	0.528498907	0.713811234	0.643338642	952	1
hsa04916	hsa04916	Melanogenesis	1/61	101/8112	0.535650753	0.713811234	0.643338642	810	1
hsa05146	hsa05146	Amoebiasis	1/61	102/8112	0.539186554	0.713811234	0.643338642	3914	1
hsa04064	hsa04064	NF-kappa B signaling pathway	1/61	104/8112	0.546178896	0.713811234	0.643338642	958	1
hsa04620	hsa04620	Toll-like receptor signaling pathway	1/61	104/8112	0.546178896	0.713811234	0.643338642	958	1
hsa04625	hsa04625	C-type lectin receptor signaling pathway	1/61	104/8112	0.546178896	0.713811234	0.643338642	810	1
hsa04928	hsa04928	Parathyroid hormone synthesis	secretion and action	1/61	106/8112	0.553066849	0.713811234	0.643338642	2625	1
hsa04922	hsa04922	Glucagon signaling pathway	1/61	107/8112	0.556472161	0.713811234	0.643338642	810	1
hsa04659	hsa04659	Th17 cell differentiation	1/61	108/8112	0.559851948	0.713811234	0.643338642	2625	1
hsa04668	hsa04668	TNF signaling pathway	1/61	112/8112	0.573119601	0.720972213	0.649792638	6372	1
hsa04725	hsa04725	Cholinergic synapse	1/61	113/8112	0.576374564	0.720972213	0.649792638	1133	1
hsa04670	hsa04670	Leukocyte transendothelial migration	1/61	114/8112	0.579605112	0.720972213	0.649792638	9073	1
hsa04722	hsa04722	Neurotrophin signaling pathway	1/61	119/8112	0.59539788	0.734644159	0.66211479	810	1
hsa00230	hsa00230	Purine metabolism	1/61	126/8112	0.616531564	0.754634634	0.680131662	956	1
hsa04114	hsa04114	Oocyte meiosis	1/61	131/8112	0.630958455	0.762136901	0.686893251	810	1
hsa04728	hsa04728	Dopaminergic synapse	1/61	132/8112	0.633779096	0.762136901	0.686893251	810	1
hsa04270	hsa04270	Vascular smooth muscle contraction	1/61	134/8112	0.639356911	0.762136901	0.686893251	810	1
hsa05322	hsa05322	Systemic lupus erythematosus	1/61	136/8112	0.644851143	0.762136901	0.686893251	958	1
hsa04910	hsa04910	Insulin signaling pathway	1/61	137/8112	0.647567302	0.762136901	0.686893251	810	1
hsa04371	hsa04371	Apelin signaling pathway	1/61	139/8112	0.652938465	0.762592253	0.687303647	810	1
hsa04550	hsa04550	Signaling pathways regulating pluripotency of stem cells	1/61	143/8112	0.66344037	0.768987702	0.693067692	3397	1
hsa04261	hsa04261	Adrenergic signaling in cardiomyocytes	1/61	150/8112	0.681071724	0.779287946	0.702351021	810	1
hsa01240	hsa01240	Biosynthesis of cofactors	1/61	153/8112	0.688346917	0.779287946	0.702351021	23498	1
hsa04218	hsa04218	Cellular senescence	1/61	156/8112	0.695458813	0.779287946	0.702351021	810	1
hsa04390	hsa04390	Hippo signaling pathway	1/61	157/8112	0.697793782	0.779287946	0.702351021	3397	1
hsa05160	hsa05160	Hepatitis C	1/61	157/8112	0.697793782	0.779287946	0.702351021	9073	1
hsa04022	hsa04022	cGMP-PKG signaling pathway	1/61	167/8112	0.720196091	0.798478275	0.719646742	810	1
hsa04141	hsa04141	Protein processing in endoplasmic reticulum	1/61	171/8112	0.728692315	0.802085786	0.722898094	1410	1
hsa05152	hsa05152	Tuberculosis	1/61	180/8112	0.746891904	0.8146655	0.734235848	810	1
hsa04360	hsa04360	Axon guidance	1/61	182/8112	0.750770167	0.8146655	0.734235848	64101	1
hsa05034	hsa05034	Alcoholism	1/61	187/8112	0.760211932	0.819101588	0.738233974	810	1
hsa05202	hsa05202	Transcriptional misregulation in cancer	1/61	192/8112	0.769301651	0.820979261	0.739926269	958	1
hsa05167	hsa05167	Kaposi sarcoma-associated herpesvirus infection	1/61	194/8112	0.772841875	0.820979261	0.739926269	810	1
hsa05130	hsa05130	Pathogenic Escherichia coli infection	1/61	197/8112	0.778052241	0.820979261	0.739926269	9073	1
hsa05010	hsa05010	Alzheimer disease	2/61	384/8112	0.791856513	0.829822236	0.747896202	810/1133	2
hsa04024	hsa04024	cAMP signaling pathway	1/61	221/8112	0.815713986	0.843397275	0.760131015	810	1
hsa05166	hsa05166	Human T-cell leukemia virus 1 infection	1/61	222/8112	0.817138577	0.843397275	0.760131015	958	1
hsa05163	hsa05163	Human cytomegalovirus infection	1/61	225/8112	0.821347673	0.843397275	0.760131015	810	1
hsa04014	hsa04014	Ras signaling pathway	1/61	232/8112	0.830801824	0.84741786	0.763754659	810	1
hsa05132	hsa05132	Salmonella infection	1/61	249/8112	0.851761147	0.863042751	0.777836948	302	1
hsa05012	hsa05012	Parkinson disease	1/61	266/8112	0.870161458	0.875886205	0.789412403	810	1
hsa04740	hsa04740	Olfactory transduction	1/61	441/8112	0.967378412	0.967378412	0.87187184	810	1
