# Supplementary material for: Clinical and Biological Significance of DNA Methylation-Driven Differentially Expressed Genes in Biochemical Recurrence After Radical Prostatectomy
Source: Front Genet. 2022 Feb 2;13:727307. doi: 10.3389/fgene.2022.727307 (PMC8847683; doi:10.3389/fgene.2022.727307)
Supplement: Supplementary file 2 [file DataSheet3.CSV]

	ID	Description	setSize	enrichmentScore	NES	pvalue	p.adjust	qvalues	rank	leading_edge	core_enrichment
hsa01100	hsa01100	Metabolic pathways	26	0.501443618722923	1.55476514112175	0.0133412682882522	0.0133412682882522	NA	23	tags=42%	list=23%	signal=44%	316/9415/79611/231/23498/1593/2950/2946/1036/2944/2878
