# Supplementary material for: Clinical and Biological Significance of DNA Methylation-Driven Differentially Expressed Genes in Biochemical Recurrence After Radical Prostatectomy
Source: Front Genet. 2022 Feb 2;13:727307. doi: 10.3389/fgene.2022.727307 (PMC8847683; doi:10.3389/fgene.2022.727307)
Supplement: Supplementary file 5 [file Table1.XLSX]

## Sheet: Sheet1
clinicopathological feature	group	factor
age	< 60	1
	>=60	2
gleason_score	6	6
	7	7
	8	8
	9	9
	10	10
laterality	Left	0
	Right	1
	bilateral	2
number_of_lymphnodes_positive	NO	0
pathologic_N_stage	YES	1
pathologic_T_stage	T2a,T2b	0
	T2c	1
	T3a,T3b	2
	T3c, T4	3
residual_tumor	R0	0
	R1-R2	1
targeted_molecular_therapy	NO	0
	YES	1
radiation_therapy	NO	0
	YES	1
