# Supplementary material for: Clinical and Biological Significance of DNA Methylation-Driven Differentially Expressed Genes in Biochemical Recurrence After Radical Prostatectomy
Source: Front Genet. 2022 Feb 2;13:727307. doi: 10.3389/fgene.2022.727307 (PMC8847683; doi:10.3389/fgene.2022.727307)
Supplement: Supplementary file 6 [file DataSheet5.CSV]

	ONTOLOGY	ID	Description	GeneRatio	BgRatio	pvalue	p.adjust	qvalue	geneID	Count
GO:0016053	BP	GO:0016053	organic acid biosynthetic process	12/96	316/18722	7.64108961507859e-08	0.000153891544847683	0.000142124266840462	GSTP1/GSTM2/ACSM1/HAAO/FADS2/CYP27A1/ALDH1A3/GSTM4/ASS1/CDO1/FABP5/GSTM1	12
GO:0042537	BP	GO:0042537	benzene-containing compound metabolic process	5/96	26/18722	1.92734018077712e-07	0.000194083156204256	0.000179242636812272	GSTM2/ACSM1/HAAO/GSTM4/GSTM1	5
GO:0006575	BP	GO:0006575	cellular modified amino acid metabolic process	9/96	188/18722	5.24020020377343e-07	0.000310092703239815	0.000286381543210554	GSTP1/DUOX1/GSTM2/GATA3/DUOX2/GSTM4/ASS1/GSTM5/GSTM1	9
GO:0046394	BP	GO:0046394	carboxylic acid biosynthetic process	11/96	314/18722	6.1587428647431e-07	0.000310092703239815	0.000286381543210554	GSTP1/GSTM2/ACSM1/HAAO/FADS2/CYP27A1/ALDH1A3/GSTM4/ASS1/FABP5/GSTM1	11
GO:0072330	BP	GO:0072330	monocarboxylic acid biosynthetic process	9/96	214/18722	1.54411360175982e-06	0.000502071080189854	0.000463680342181295	GSTP1/GSTM2/ACSM1/FADS2/CYP27A1/ALDH1A3/GSTM4/FABP5/GSTM1	9
GO:0006805	BP	GO:0006805	xenobiotic metabolic process	7/96	111/18722	1.64278908154499e-06	0.000502071080189854	0.000463680342181295	AOX1/GSTP1/GSTM2/ACSM1/ALDH3A1/GSTM4/GSTM1	7
GO:0001676	BP	GO:0001676	long-chain fatty acid metabolic process	7/96	112/18722	1.74503354584358e-06	0.000502071080189854	0.000463680342181295	GSTP1/GSTM2/ACSM1/ACSF2/FADS2/GSTM4/GSTM1	7
GO:1990748	BP	GO:1990748	cellular detoxification	7/96	116/18722	2.20890208828351e-06	0.000556091100725373	0.000513569735525915	GSTP1/DUOX1/GSTM2/GPX3/DUOX2/GPX2/GSTM1	7
GO:0097237	BP	GO:0097237	cellular response to toxic substance	7/96	124/18722	3.44933224825656e-06	0.000771883905332079	0.000712861997973022	GSTP1/DUOX1/GSTM2/GPX3/DUOX2/GPX2/GSTM1	7
GO:0006790	BP	GO:0006790	sulfur compound metabolic process	10/96	339/18722	9.42551918826711e-06	0.001898299564517	0.00175314656901768	GSTP1/CHST3/GSTM2/ACSM1/ACSF2/GSTM4/CDO1/B3GALT6/GSTM5/GSTM1	10
GO:0098754	BP	GO:0098754	detoxification	7/96	152/18722	1.31864915366502e-05	0.00216481359055497	0.00199928166754332	GSTP1/DUOX1/GSTM2/GPX3/DUOX2/GPX2/GSTM1	7
GO:0098869	BP	GO:0098869	cellular oxidant detoxification	6/96	101/18722	1.32890468832501e-05	0.00216481359055497	0.00199928166754332	GSTP1/DUOX1/GSTM2/GPX3/DUOX2/GPX2	6
GO:0042759	BP	GO:0042759	long-chain fatty acid biosynthetic process	4/96	29/18722	1.39734740204641e-05	0.00216481359055497	0.00199928166754332	GSTP1/GSTM2/GSTM4/GSTM1	4
GO:0006749	BP	GO:0006749	glutathione metabolic process	5/96	64/18722	1.91544769852767e-05	0.00275550833202481	0.00254480908518676	GSTP1/GSTM2/GSTM4/GSTM5/GSTM1	5
GO:0006633	BP	GO:0006633	fatty acid biosynthetic process	7/96	163/18722	2.0742071443175e-05	0.00278496879243697	0.0025720168589537	GSTP1/GSTM2/ACSM1/FADS2/GSTM4/FABP5/GSTM1	7
GO:0033559	BP	GO:0033559	unsaturated fatty acid metabolic process	6/96	116/18722	2.92524737116428e-05	0.00368215512845303	0.00340060006897847	GSTP1/GSTM2/AKR1B1/FADS2/FABP5/GSTM1	6
GO:0006631	BP	GO:0006631	fatty acid metabolic process	10/96	390/18722	3.14481777535365e-05	0.00372568411738957	0.0034408006247987	GSTP1/GSTM2/AKR1B1/ACOX2/ACSM1/ACSF2/FADS2/GSTM4/FABP5/GSTM1	10
GO:0071466	BP	GO:0071466	cellular response to xenobiotic stimulus	7/96	177/18722	3.52078797834387e-05	0.00393937054910253	0.003638147577622	AOX1/GSTP1/GSTM2/ACSM1/ALDH3A1/GSTM4/GSTM1	7
GO:0006023	BP	GO:0006023	aminoglycan biosynthetic process	5/96	79/18722	5.32901755199826e-05	0.00564875860511816	0.0052168277087983	B3GNT8/CHST3/B3GNT9/B3GALT6/GALNT5	5
GO:0009636	BP	GO:0009636	response to toxic substance	8/96	262/18722	6.0584862940301e-05	0.00610089569808831	0.005634392253448	GSTP1/DUOX1/GSTM2/GPX3/DUOX2/GPX2/ASS1/GSTM1	8
GO:0014074	BP	GO:0014074	response to purine-containing compound	6/96	148/18722	0.000113868871330753	0.00974582466911015	0.00900061265369657	DUOX1/GSTM2/DUOX2/ALDH3A1/ASS1/CDO1	6
GO:0006692	BP	GO:0006692	prostanoid metabolic process	4/96	49/18722	0.000115246869973541	0.00974582466911015	0.00900061265369657	GSTP1/AKR1B1/FABP5/GSTM1	4
GO:0006693	BP	GO:0006693	prostaglandin metabolic process	4/96	49/18722	0.000115246869973541	0.00974582466911015	0.00900061265369657	GSTP1/AKR1B1/FABP5/GSTM1	4
GO:0051591	BP	GO:0051591	response to cAMP	5/96	93/18722	0.000116136937467052	0.00974582466911015	0.00900061265369657	DUOX1/DUOX2/ALDH3A1/ASS1/CDO1	5
GO:0009410	BP	GO:0009410	response to xenobiotic stimulus	10/96	462/18722	0.000128807479323404	0.0103767305342935	0.00958327646166129	AOX1/GSTP1/GSTM2/GATA3/ACSM1/ALDH3A1/GSTM4/ASS1/CD38/GSTM1	10
GO:0006590	BP	GO:0006590	thyroid hormone generation	3/96	20/18722	0.000139805642805234	0.0104284653559164	0.00963105539324947	DUOX1/GATA3/DUOX2	3
GO:0043651	BP	GO:0043651	linoleic acid metabolic process	3/96	20/18722	0.000139805642805234	0.0104284653559164	0.00963105539324947	GSTP1/GSTM2/FADS2	3
GO:0002526	BP	GO:0002526	acute inflammatory response	5/96	112/18722	0.000277688758927176	0.0199737557314047	0.0184464675573053	GSTP1/GATA3/HFE/ASS1/C2CD4A	5
GO:0042403	BP	GO:0042403	thyroid hormone metabolic process	3/96	27/18722	0.000349497730425308	0.0242720147957438	0.0224160613307266	DUOX1/GATA3/DUOX2	3
GO:0042446	BP	GO:0042446	hormone biosynthetic process	4/96	66/18722	0.000366791165983126	0.0246239136096672	0.0227410522909538	DUOX1/AKR1B1/DUOX2/HFE	4
GO:0006690	BP	GO:0006690	icosanoid metabolic process	5/96	123/18722	0.000427884334486883	0.0277986790211801	0.025673060069213	GSTP1/AKR1B1/CPA1/FABP5/GSTM1	5
GO:0006022	BP	GO:0006022	aminoglycan metabolic process	5/96	129/18722	0.000532049809145019	0.0334858848630646	0.0309253951565542	B3GNT8/CHST3/B3GNT9/B3GALT6/GALNT5	5
GO:0046683	BP	GO:0046683	response to organophosphorus	5/96	131/18722	0.000570682315071149	0.0344602691499817	0.0318252733957129	DUOX1/DUOX2/ALDH3A1/ASS1/CDO1	5
GO:0042744	BP	GO:0042744	hydrogen peroxide catabolic process	3/96	32/18722	0.000581752309384	0.0344602691499817	0.0318252733957129	DUOX1/GPX3/DUOX2	3
GO:0032355	BP	GO:0032355	response to estradiol	5/96	141/18722	0.000796319400541834	0.0458224935054644	0.0423186881430804	GSTP1/GJA1/CRYAB/ASS1/CD38	5
GO:0042178	BP	GO:0042178	xenobiotic catabolic process	3/96	37/18722	0.00089459011040799	0.0491308966132123	0.0453741150449727	GSTM2/GSTM4/GSTM1	3
GO:0042445	BP	GO:0042445	hormone metabolic process	6/96	218/18722	0.000902603363797843	0.0491308966132123	0.0453741150449727	DUOX1/GATA3/AKR1B1/DUOX2/ALDH1A3/HFE	6
GO:0044272	BP	GO:0044272	sulfur compound biosynthetic process	5/96	148/18722	0.000989878295081937	0.0524635496393426	0.048451937601379	GSTP1/CHST3/CDO1/B3GALT6/GSTM1	5
GO:0035860	BP	GO:0035860	glial cell-derived neurotrophic factor receptor signaling pathway	2/96	10/18722	0.00113996475085074	0.057808841748204	0.0533885033027108	GATA3/GDF15	2
GO:0120254	BP	GO:0120254	olefinic compound metabolic process	5/96	153/18722	0.00114813985597227	0.057808841748204	0.0533885033027108	GSTP1/GSTM2/AKR1B1/FADS2/ALDH1A3	5
GO:0042554	BP	GO:0042554	superoxide anion generation	3/96	44/18722	0.00148580639871821	0.0729857094394752	0.0674048756491678	GSTP1/DUOX1/DUOX2	3
GO:0060986	BP	GO:0060986	endocrine hormone secretion	3/96	49/18722	0.00202905897003124	0.0971596134016818	0.0897303281663993	GJA1/GATA3/GALR1	3
GO:0006979	BP	GO:0006979	response to oxidative stress	8/96	446/18722	0.00207441081244902	0.0971596134016818	0.0897303281663993	GSTP1/DUOX1/CRYAB/ACOX2/GPX3/DUOX2/GPX2/CD38	8
GO:0001921	BP	GO:0001921	positive regulation of receptor recycling	2/96	14/18722	0.00227465925160685	0.101803638505249	0.0940192490664165	ANXA2/BVES	2
GO:0042415	BP	GO:0042415	norepinephrine metabolic process	2/96	14/18722	0.00227465925160685	0.101803638505249	0.0940192490664165	GATA3/AKR1B1	2
GO:0018958	BP	GO:0018958	phenol-containing compound metabolic process	4/96	110/18722	0.00247505662284894	0.108364435617777	0.100078376489109	DUOX1/GATA3/AKR1B1/DUOX2	4
GO:0042743	BP	GO:0042743	hydrogen peroxide metabolic process	3/96	58/18722	0.0032871126423377	0.140856273652513	0.130085734356343	DUOX1/GPX3/DUOX2	3
GO:0036035	BP	GO:0036035	osteoclast development	2/96	17/18722	0.00336563313680855	0.141216357031925	0.130418284051331	ANXA2/LTF	2
GO:0009100	BP	GO:0009100	glycoprotein metabolic process	7/96	387/18722	0.00376661635803883	0.149025531681596	0.137630332138912	B3GNT8/CHST3/FBXO17/B3GNT9/FUT2/B3GALT6/GALNT5	7
GO:0030206	BP	GO:0030206	chondroitin sulfate biosynthetic process	2/96	18/18722	0.00377373491348629	0.149025531681596	0.137630332138912	CHST3/B3GALT6	2
GO:0050665	BP	GO:0050665	hydrogen peroxide biosynthetic process	2/96	18/18722	0.00377373491348629	0.149025531681596	0.137630332138912	DUOX1/DUOX2	2
GO:0046879	BP	GO:0046879	hormone secretion	6/96	295/18722	0.00412331045693272	0.159698985774279	0.147487643267209	GJA1/GATA3/GALR1/HFE/CD38/HNF1A	6
GO:0033194	BP	GO:0033194	response to hydroperoxide	2/96	19/18722	0.00420367104904555	0.159739499863731	0.14752505945707	GPX3/CD38	2
GO:0002573	BP	GO:0002573	myeloid leukocyte differentiation	5/96	208/18722	0.00435412877785719	0.161648211423693	0.149287821870938	GATA3/ANXA2/HOXA7/LTF/ITGB8	5
GO:0071222	BP	GO:0071222	cellular response to lipopolysaccharide	5/96	209/18722	0.0044430792743613	0.161648211423693	0.149287821870938	CXCL6/GSTP1/LTF/ASS1/CD40	5
GO:1905330	BP	GO:1905330	regulation of morphogenesis of an epithelium	3/96	65/18722	0.00453471304968469	0.161648211423693	0.149287821870938	GJA1/GATA3/HOXD13	3
GO:0007194	BP	GO:0007194	negative regulation of adenylate cyclase activity	2/96	20/18722	0.00465521164973893	0.161648211423693	0.149287821870938	GPR87/GALR1	2
GO:0014047	BP	GO:0014047	glutamate secretion	2/96	20/18722	0.00465521164973893	0.161648211423693	0.149287821870938	GJA1/CCK	2
GO:0046887	BP	GO:0046887	positive regulation of hormone secretion	4/96	133/18722	0.00488479371738944	0.164598308283	0.152012340320943	GJA1/GALR1/HFE/CD38	4
GO:0009914	BP	GO:0009914	hormone transport	6/96	306/18722	0.00492064984286491	0.164598308283	0.152012340320943	GJA1/GATA3/GALR1/HFE/CD38/HNF1A	6
GO:0061041	BP	GO:0061041	regulation of wound healing	4/96	134/18722	0.00501563244655427	0.164598308283	0.152012340320943	DUOX1/GJA1/ANXA2/DUOX2	4
GO:0033762	BP	GO:0033762	response to glucagon	2/96	21/18722	0.00512812856252068	0.164598308283	0.152012340320943	ASS1/CDO1	2
GO:0001101	BP	GO:0001101	response to acid chemical	4/96	135/18722	0.00514880507538678	0.164598308283	0.152012340320943	GSTP1/AKR1B1/ASS1/CDO1	4
GO:0071219	BP	GO:0071219	cellular response to molecule of bacterial origin	5/96	221/18722	0.00561399212418243	0.174201560956578	0.160881282710643	CXCL6/GSTP1/LTF/ASS1/CD40	5
GO:1900120	BP	GO:1900120	regulation of receptor binding	2/96	22/18722	0.00562219536354398	0.174201560956578	0.160881282710643	ANXA2/HFE	2
GO:0009101	BP	GO:0009101	glycoprotein biosynthetic process	6/96	317/18722	0.00582623752819747	0.174759483528956	0.161396543874805	B3GNT8/CHST3/B3GNT9/FUT2/B3GALT6/GALNT5	6
GO:0001919	BP	GO:0001919	regulation of receptor recycling	2/96	23/18722	0.00613718734672826	0.174759483528956	0.161396543874805	ANXA2/BVES	2
GO:0031280	BP	GO:0031280	negative regulation of cyclase activity	2/96	23/18722	0.00613718734672826	0.174759483528956	0.161396543874805	GPR87/GALR1	2
GO:0050650	BP	GO:0050650	chondroitin sulfate proteoglycan biosynthetic process	2/96	23/18722	0.00613718734672826	0.174759483528956	0.161396543874805	CHST3/B3GALT6	2
GO:0006486	BP	GO:0006486	protein glycosylation	5/96	226/18722	0.00616083581457589	0.174759483528956	0.161396543874805	B3GNT8/B3GNT9/FUT2/B3GALT6/GALNT5	5
GO:0043413	BP	GO:0043413	macromolecule glycosylation	5/96	226/18722	0.00616083581457589	0.174759483528956	0.161396543874805	B3GNT8/B3GNT9/FUT2/B3GALT6/GALNT5	5
GO:0070555	BP	GO:0070555	response to interleukin-1	4/96	143/18722	0.0063004115941892	0.176236513204126	0.162760632849888	CD40/IL1RL2/CD38/CCL18	4
GO:0071356	BP	GO:0071356	cellular response to tumor necrosis factor	5/96	229/18722	0.00650638649093477	0.177193091617166	0.163644066736807	GSTP1/GATA3/ASS1/CD40/CCL18	5
GO:0006801	BP	GO:0006801	superoxide metabolic process	3/96	74/18722	0.00651057039705577	0.177193091617166	0.163644066736807	GSTP1/DUOX1/DUOX2	3
GO:0007517	BP	GO:0007517	muscle organ development	6/96	327/18722	0.00675030717250329	0.179059464535784	0.165367727922819	HLF/CTF1/JPH2/CRYAB/BVES/ASS1	6
GO:0006024	BP	GO:0006024	glycosaminoglycan biosynthetic process	3/96	75/18722	0.00675696092587863	0.179059464535784	0.165367727922819	CHST3/B3GALT6/GALNT5	3
GO:0051384	BP	GO:0051384	response to glucocorticoid	4/96	148/18722	0.00710071848952378	0.184273883437452	0.170183427603605	GSTP1/ALDH3A1/ASS1/CDO1	4
GO:0048732	BP	GO:0048732	gland development	7/96	436/18722	0.00713672438337698	0.184273883437452	0.170183427603605	GATA3/ALDH1A3/HFE/ASS1/CDO1/HOXD13/HNF1A	7
GO:0034637	BP	GO:0034637	cellular carbohydrate biosynthetic process	3/96	78/18722	0.00752917659496568	0.186948895706228	0.172653895736635	B3GNT8/AKR1B1/B3GNT9	3
GO:0072593	BP	GO:0072593	reactive oxygen species metabolic process	5/96	239/18722	0.0077565196248557	0.186948895706228	0.172653895736635	GSTP1/DUOX1/CRYAB/GPX3/DUOX2	5
GO:0061844	BP	GO:0061844	antimicrobial humoral immune response mediated by antimicrobial peptide	3/96	79/18722	0.00779769149065021	0.186948895706228	0.172653895736635	CXCL6/LTF/DEFB1	3
GO:0051350	BP	GO:0051350	negative regulation of lyase activity	2/96	26/18722	0.00780549285680527	0.186948895706228	0.172653895736635	GPR87/GALR1	2
GO:0060314	BP	GO:0060314	regulation of ryanodine-sensitive calcium-release channel activity	2/96	26/18722	0.00780549285680527	0.186948895706228	0.172653895736635	GSTM2/JPH2	2
GO:0097066	BP	GO:0097066	response to thyroid hormone	2/96	26/18722	0.00780549285680527	0.186948895706228	0.172653895736635	AKR1B1/ANXA2	2
GO:0070085	BP	GO:0070085	glycosylation	5/96	240/18722	0.00789009738581397	0.186948895706228	0.172653895736635	B3GNT8/B3GNT9/FUT2/B3GALT6/GALNT5	5
GO:0002227	BP	GO:0002227	innate immune response in mucosa	2/96	27/18722	0.00840197246691567	0.193256694252266	0.178479370064158	LTF/DEFB1	2
GO:0048520	BP	GO:0048520	positive regulation of behavior	2/96	27/18722	0.00840197246691567	0.193256694252266	0.178479370064158	GJA1/CCK	2
GO:0032496	BP	GO:0032496	response to lipopolysaccharide	6/96	343/18722	0.00844418525034726	0.193256694252266	0.178479370064158	CXCL6/GSTP1/GJA1/LTF/ASS1/CD40	6
GO:0071216	BP	GO:0071216	cellular response to biotic stimulus	5/96	246/18722	0.00872539035565088	0.197448721081807	0.182350854623715	CXCL6/GSTP1/LTF/ASS1/CD40	5
GO:0050886	BP	GO:0050886	endocrine process	3/96	83/18722	0.00892800725651611	0.199591363817747	0.184329660725427	GJA1/GATA3/GALR1	3
GO:0080111	BP	GO:0080111	DNA demethylation	2/96	28/18722	0.00901827910000744	0.199591363817747	0.184329660725427	APOBEC3C/GATA3	2
GO:0095500	BP	GO:0095500	acetylcholine receptor signaling pathway	2/96	29/18722	0.00965419812039859	0.211342989287856	0.195182701129798	LY6G6D/CHRM5	2
GO:0034612	BP	GO:0034612	response to tumor necrosis factor	5/96	253/18722	0.00977515293177583	0.211689871017167	0.195503058635517	GSTP1/GATA3/ASS1/CD40/CCL18	5
GO:0030204	BP	GO:0030204	chondroitin sulfate metabolic process	2/96	30/18722	0.0103095165320794	0.213064152889139	0.196772256392154	CHST3/B3GALT6	2
GO:0048799	BP	GO:0048799	animal organ maturation	2/96	30/18722	0.0103095165320794	0.213064152889139	0.196772256392154	GATA3/LTF	2
GO:1901653	BP	GO:1901653	cellular response to peptide	6/96	359/18722	0.010424731158146	0.213064152889139	0.196772256392154	GSTP1/GJA1/AKR1B1/GDF15/ASS1/ID1	6
GO:0050829	BP	GO:0050829	defense response to Gram-negative bacterium	3/96	88/18722	0.0104692646538353	0.213064152889139	0.196772256392154	CXCL6/LTF/DEFB1	3
GO:0031960	BP	GO:0031960	response to corticosteroid	4/96	167/18722	0.0107475909137993	0.213064152889139	0.196772256392154	GSTP1/ALDH3A1/ASS1/CDO1	4
GO:1903034	BP	GO:1903034	regulation of response to wounding	4/96	167/18722	0.0107475909137993	0.213064152889139	0.196772256392154	DUOX1/GJA1/ANXA2/DUOX2	4
GO:0002237	BP	GO:0002237	response to molecule of bacterial origin	6/96	363/18722	0.0109675006339	0.213064152889139	0.196772256392154	CXCL6/GSTP1/GJA1/LTF/ASS1/CD40	6
GO:0035510	BP	GO:0035510	DNA dealkylation	2/96	31/18722	0.0109840229678277	0.213064152889139	0.196772256392154	APOBEC3C/GATA3	2
GO:1905144	BP	GO:1905144	response to acetylcholine	2/96	31/18722	0.0109840229678277	0.213064152889139	0.196772256392154	LY6G6D/CHRM5	2
GO:1905145	BP	GO:1905145	cellular response to acetylcholine	2/96	31/18722	0.0109840229678277	0.213064152889139	0.196772256392154	LY6G6D/CHRM5	2
GO:0031667	BP	GO:0031667	response to nutrient levels	7/96	474/18722	0.0110023197122495	0.213064152889139	0.196772256392154	GSTP1/CCK/GDF15/ALDH3A1/HFE/ASS1/CD40	7
GO:1904705	BP	GO:1904705	regulation of vascular associated smooth muscle cell proliferation	3/96	90/18722	0.0111262516391559	0.213412102869143	0.197093600465048	GSTP1/GJA1/CNN1	3
GO:1990874	BP	GO:1990874	vascular associated smooth muscle cell proliferation	3/96	91/18722	0.0114634964160999	0.217806431905899	0.201151918244773	GSTP1/GJA1/CNN1	3
GO:0045761	BP	GO:0045761	regulation of adenylate cyclase activity	2/96	32/18722	0.0116775076783907	0.219799069759615	0.202992189549595	GPR87/GALR1	2
GO:0007584	BP	GO:0007584	response to nutrient	4/96	174/18722	0.012347244522083	0.228926437786882	0.211421635691957	GSTP1/ALDH3A1/ASS1/CD40	4
GO:0001881	BP	GO:0001881	receptor recycling	2/96	33/18722	0.0123897625217329	0.228926437786882	0.211421635691957	ANXA2/BVES	2
GO:0044282	BP	GO:0044282	small molecule catabolic process	6/96	376/18722	0.0128700943824816	0.235639728057435	0.217621595921961	APOBEC3C/ACOX2/HAAO/CYP27A1/CDO1/FUT2	6
GO:0001662	BP	GO:0001662	behavioral fear response	2/96	34/18722	0.0131205809523512	0.235936161053886	0.217895362244403	GJA1/CCK	2
GO:0098751	BP	GO:0098751	bone cell development	2/96	34/18722	0.0131205809523512	0.235936161053886	0.217895362244403	ANXA2/LTF	2
GO:0050878	BP	GO:0050878	regulation of body fluid levels	6/96	379/18722	0.0133401563747332	0.236726208758098	0.218624999150974	GJA1/AKR1B1/ANXA2/CDO1/CD40/F5	6
GO:0048660	BP	GO:0048660	regulation of smooth muscle cell proliferation	4/96	180/18722	0.0138338499335649	0.236726208758098	0.218624999150974	GSTP1/GJA1/AKR1B1/CNN1	4
GO:0002209	BP	GO:0002209	behavioral defense response	2/96	35/18722	0.0138697580106532	0.236726208758098	0.218624999150974	GJA1/CCK	2
GO:0034405	BP	GO:0034405	response to fluid shear stress	2/96	35/18722	0.0138697580106532	0.236726208758098	0.218624999150974	GJA1/ASS1	2
GO:0045907	BP	GO:0045907	positive regulation of vasoconstriction	2/96	35/18722	0.0138697580106532	0.236726208758098	0.218624999150974	GJA1/CD38	2
GO:0050654	BP	GO:0050654	chondroitin sulfate proteoglycan metabolic process	2/96	35/18722	0.0138697580106532	0.236726208758098	0.218624999150974	CHST3/B3GALT6	2
GO:0042755	BP	GO:0042755	eating behavior	2/96	36/18722	0.0146370903124033	0.240780351480608	0.222369142876828	CCK/GDF15	2
GO:0044060	BP	GO:0044060	regulation of endocrine process	2/96	36/18722	0.0146370903124033	0.240780351480608	0.222369142876828	GJA1/GALR1	2
GO:0048659	BP	GO:0048659	smooth muscle cell proliferation	4/96	184/18722	0.014885534008023	0.240780351480608	0.222369142876828	GSTP1/GJA1/AKR1B1/CNN1	4
GO:1903532	BP	GO:1903532	positive regulation of secretion by cell	5/96	282/18722	0.0150518758737084	0.240780351480608	0.222369142876828	GJA1/CCK/GALR1/HFE/CD38	5
GO:0006576	BP	GO:0006576	cellular biogenic amine metabolic process	3/96	101/18722	0.0151605627918962	0.240780351480608	0.222369142876828	GATA3/AKR1B1/HAAO	3
GO:0002369	BP	GO:0002369	T cell cytokine production	2/96	37/18722	0.0154223760382316	0.240780351480608	0.222369142876828	GATA3/HFE	2
GO:0002724	BP	GO:0002724	regulation of T cell cytokine production	2/96	37/18722	0.0154223760382316	0.240780351480608	0.222369142876828	GATA3/HFE	2
GO:0003161	BP	GO:0003161	cardiac conduction system development	2/96	37/18722	0.0154223760382316	0.240780351480608	0.222369142876828	GJA1/BVES	2
GO:0060416	BP	GO:0060416	response to growth hormone	2/96	37/18722	0.0154223760382316	0.240780351480608	0.222369142876828	GDF15/ASS1	2
GO:0072529	BP	GO:0072529	pyrimidine-containing compound catabolic process	2/96	37/18722	0.0154223760382316	0.240780351480608	0.222369142876828	APOBEC3C/DPYS	2
GO:1905332	BP	GO:1905332	positive regulation of morphogenesis of an epithelium	2/96	37/18722	0.0154223760382316	0.240780351480608	0.222369142876828	GJA1/GATA3	2
GO:0090277	BP	GO:0090277	positive regulation of peptide hormone secretion	3/96	103/18722	0.0159714793441367	0.243865564592099	0.225218445949009	GJA1/HFE/CD38	3
GO:0002385	BP	GO:0002385	mucosal immune response	2/96	38/18722	0.0162254149232082	0.243865564592099	0.225218445949009	LTF/DEFB1	2
GO:0042596	BP	GO:0042596	fear response	2/96	38/18722	0.0162254149232082	0.243865564592099	0.225218445949009	GJA1/CCK	2
GO:0051930	BP	GO:0051930	regulation of sensory perception of pain	2/96	38/18722	0.0162254149232082	0.243865564592099	0.225218445949009	CCK/FABP5	2
GO:0098926	BP	GO:0098926	postsynaptic signal transduction	2/96	38/18722	0.0162254149232082	0.243865564592099	0.225218445949009	LY6G6D/CHRM5	2
GO:0046634	BP	GO:0046634	regulation of alpha-beta T cell activation	3/96	104/18722	0.0163859447077941	0.244454019566647	0.225761904862941	GATA3/LGALS7B/HFE	3
GO:0051931	BP	GO:0051931	regulation of sensory perception	2/96	39/18722	0.0170460082464811	0.250588763565057	0.231427557214999	CCK/FABP5	2
GO:1901021	BP	GO:1901021	positive regulation of calcium ion transmembrane transporter activity	2/96	39/18722	0.0170460082464811	0.250588763565057	0.231427557214999	GSTM2/JPH2	2
GO:0002793	BP	GO:0002793	positive regulation of peptide secretion	3/96	106/18722	0.0172329305544815	0.251500885048737	0.232269933560402	GJA1/HFE/CD38	3
GO:0007565	BP	GO:0007565	female pregnancy	4/96	193/18722	0.0174332883790337	0.252594552484704	0.233279973992825	GJA1/AKR1B1/HFE/CD38	4
GO:1901654	BP	GO:1901654	response to ketone	4/96	194/18722	0.0177321253934794	0.255089289589054	0.235583951656226	AKR1B1/ASS1/HOXD13/CD38	4
GO:0051281	BP	GO:0051281	positive regulation of release of sequestered calcium ion into cytosol	2/96	40/18722	0.0178839588209781	0.255448886989007	0.235916052532052	GSTM2/JPH2	2
GO:0002251	BP	GO:0002251	organ or tissue specific immune response	2/96	41/18722	0.0187390709831719	0.265778091268367	0.245455436821829	LTF/DEFB1	2
GO:0003014	BP	GO:0003014	renal system process	3/96	110/18722	0.0189993127343948	0.267584726203295	0.247123927873946	GJA1/AKR1B1/HNF1A	3
GO:0030890	BP	GO:0030890	positive regulation of B cell proliferation	2/96	42/18722	0.0196111505829076	0.272392119130868	0.251563724718677	CD40/CD38	2
GO:0032689	BP	GO:0032689	negative regulation of interferon-gamma production	2/96	42/18722	0.0196111505829076	0.272392119130868	0.251563724718677	GATA3/LGALS7B	2
GO:0016051	BP	GO:0016051	carbohydrate biosynthetic process	4/96	202/18722	0.0202383007951599	0.273423907392142	0.25251661755183	B3GNT8/AKR1B1/B3GNT9/FUT2	4
GO:0044106	BP	GO:0044106	cellular amine metabolic process	3/96	113/18722	0.020387624692513	0.273423907392142	0.25251661755183	GATA3/AKR1B1/HAAO	3
GO:0071347	BP	GO:0071347	cellular response to interleukin-1	3/96	113/18722	0.020387624692513	0.273423907392142	0.25251661755183	CD40/IL1RL2/CCL18	3
GO:0016266	BP	GO:0016266	O-glycan processing	2/96	43/18722	0.0205000049732937	0.273423907392142	0.25251661755183	B3GNT8/GALNT5	2
GO:0046636	BP	GO:0046636	negative regulation of alpha-beta T cell activation	2/96	43/18722	0.0205000049732937	0.273423907392142	0.25251661755183	LGALS7B/HFE	2
GO:1904706	BP	GO:1904706	negative regulation of vascular associated smooth muscle cell proliferation	2/96	43/18722	0.0205000049732937	0.273423907392142	0.25251661755183	GSTP1/CNN1	2
GO:0032102	BP	GO:0032102	negative regulation of response to external stimulus	6/96	420/18722	0.0210209521944942	0.278527616577049	0.257230072906311	GSTP1/GJA1/GATA3/CCK/ANXA2/LTF	6
GO:0060348	BP	GO:0060348	bone development	4/96	205/18722	0.0212316156616363	0.279480221846637	0.258109837455186	GJA1/ANXA2/LTF/CHAD	4
GO:0042060	BP	GO:0042060	wound healing	6/96	422/18722	0.0214588371884177	0.280637000632943	0.259178163444525	DUOX1/GJA1/ANXA2/DUOX2/CD40/F5	6
GO:0051047	BP	GO:0051047	positive regulation of secretion	5/96	310/18722	0.0217005935295231	0.281837256345841	0.260286641908275	GJA1/CCK/GALR1/HFE/CD38	5
GO:0043200	BP	GO:0043200	response to amino acid	3/96	116/18722	0.0218304925471456	0.281837256345841	0.260286641908275	GSTP1/ASS1/CDO1	3
GO:0071364	BP	GO:0071364	cellular response to epidermal growth factor stimulus	2/96	45/18722	0.0223272749945445	0.286414852477787	0.264514213311164	GSTP1/ID1	2
GO:0060249	BP	GO:0060249	anatomical structure homeostasis	5/96	314/18722	0.022784234683326	0.287281210545849	0.265314325528937	GJA1/AKR1B1/LTF/HAAO/CD38	5
GO:0009308	BP	GO:0009308	amine metabolic process	3/96	118/18722	0.0228227376799086	0.287281210545849	0.265314325528937	GATA3/AKR1B1/HAAO	3
GO:0030203	BP	GO:0030203	glycosaminoglycan metabolic process	3/96	118/18722	0.0228227376799086	0.287281210545849	0.265314325528937	CHST3/B3GALT6/GALNT5	3
GO:0043491	BP	GO:0043491	protein kinase B signaling	4/96	211/18722	0.0233070000005936	0.291554645970159	0.269260993795678	GATA3/FAM110C/GDF15/CD40	4
GO:0051897	BP	GO:0051897	positive regulation of protein kinase B signaling	3/96	120/18722	0.0238392538035172	0.296371957779529	0.27370995107742	GATA3/FAM110C/GDF15	3
GO:0007204	BP	GO:0007204	positive regulation of cytosolic calcium ion concentration	5/96	319/18722	0.0241875299351459	0.298856964965546	0.27600494281823	GSTM2/GJA1/JPH2/GALR1/CD38	5
GO:0019730	BP	GO:0019730	antimicrobial humoral response	3/96	122/18722	0.0248800352290739	0.305538969215579	0.282176009305351	CXCL6/LTF/DEFB1	3
GO:0002673	BP	GO:0002673	regulation of acute inflammatory response	2/96	48/18722	0.0251892601114156	0.307461635541764	0.283951659437776	GSTP1/C2CD4A	2
GO:0008544	BP	GO:0008544	epidermis development	5/96	324/18722	0.0256456229413705	0.308280984673868	0.284708357245975	HOXA7/LAMB3/KRT15/KRT5/FABP5	5
GO:0002762	BP	GO:0002762	negative regulation of myeloid leukocyte differentiation	2/96	49/18722	0.0261748005855171	0.308280984673868	0.284708357245975	HOXA7/LTF	2
GO:0006953	BP	GO:0006953	acute-phase response	2/96	49/18722	0.0261748005855171	0.308280984673868	0.284708357245975	HFE/ASS1	2
GO:0010862	BP	GO:0010862	positive regulation of pathway-restricted SMAD protein phosphorylation	2/96	49/18722	0.0261748005855171	0.308280984673868	0.284708357245975	GDF15/HFE	2
GO:0030857	BP	GO:0030857	negative regulation of epithelial cell differentiation	2/96	49/18722	0.0261748005855171	0.308280984673868	0.284708357245975	HOXA7/ID1	2
GO:0070849	BP	GO:0070849	response to epidermal growth factor	2/96	49/18722	0.0261748005855171	0.308280984673868	0.284708357245975	GSTP1/ID1	2
GO:0044706	BP	GO:0044706	multi-multicellular organism process	4/96	220/18722	0.026644737712018	0.308730702508198	0.285123687519984	GJA1/AKR1B1/HFE/CD38	4
GO:0042572	BP	GO:0042572	retinol metabolic process	2/96	50/18722	0.0271758085771675	0.308730702508198	0.285123687519984	AKR1B1/ALDH1A3	2
GO:0006874	BP	GO:0006874	cellular calcium ion homeostasis	6/96	448/18722	0.0277246440446016	0.308730702508198	0.285123687519984	GSTM2/GJA1/JPH2/GALR1/CD40/CD38	6
GO:0071214	BP	GO:0071214	cellular response to abiotic stimulus	5/96	331/18722	0.0277802359803389	0.308730702508198	0.285123687519984	GJA1/GATA3/AKR1B1/CRYAB/CD40	5
GO:0104004	BP	GO:0104004	cellular response to environmental stimulus	5/96	331/18722	0.0277802359803389	0.308730702508198	0.285123687519984	GJA1/GATA3/AKR1B1/CRYAB/CD40	5
GO:0006636	BP	GO:0006636	unsaturated fatty acid biosynthetic process	2/96	51/18722	0.0281921031090258	0.308730702508198	0.285123687519984	FADS2/FABP5	2
GO:0051339	BP	GO:0051339	regulation of lyase activity	2/96	51/18722	0.0281921031090258	0.308730702508198	0.285123687519984	GPR87/GALR1	2
GO:0002703	BP	GO:0002703	regulation of leukocyte mediated immunity	4/96	226/18722	0.0290215231978594	0.308730702508198	0.285123687519984	CXCL6/GATA3/HFE/CD40	4
GO:0048260	BP	GO:0048260	positive regulation of receptor-mediated endocytosis	2/96	52/18722	0.0292235046187841	0.308730702508198	0.285123687519984	ANXA2/HFE	2
GO:1903037	BP	GO:1903037	regulation of leukocyte cell-cell adhesion	5/96	336/18722	0.0293724037940752	0.308730702508198	0.285123687519984	GATA3/LGALS7B/HFE/ASS1/IL1RL2	5
GO:0001655	BP	GO:0001655	urogenital system development	5/96	338/18722	0.0300251542581049	0.308730702508198	0.285123687519984	GATA3/AKR1B1/HOXD11/ASS1/HOXD13	5
GO:0071695	BP	GO:0071695	anatomical structure maturation	4/96	229/18722	0.0302558029532663	0.308730702508198	0.285123687519984	GATA3/AKR1B1/LTF/DEFB1	4
GO:0031279	BP	GO:0031279	regulation of cyclase activity	2/96	53/18722	0.0302698349496643	0.308730702508198	0.285123687519984	GPR87/GALR1	2
GO:0048545	BP	GO:0048545	response to steroid hormone	5/96	339/18722	0.0303549500123719	0.308730702508198	0.285123687519984	GSTP1/ALDH3A1/ASS1/CDO1/CD38	5
GO:0055074	BP	GO:0055074	calcium ion homeostasis	6/96	460/18722	0.0309878075259558	0.308730702508198	0.285123687519984	GSTM2/GJA1/JPH2/GALR1/CD40/CD38	6
GO:0006584	BP	GO:0006584	catecholamine metabolic process	2/96	54/18722	0.0313309173409724	0.308730702508198	0.285123687519984	GATA3/AKR1B1	2
GO:0009712	BP	GO:0009712	catechol-containing compound metabolic process	2/96	54/18722	0.0313309173409724	0.308730702508198	0.285123687519984	GATA3/AKR1B1	2
GO:0010524	BP	GO:0010524	positive regulation of calcium ion transport into cytosol	2/96	54/18722	0.0313309173409724	0.308730702508198	0.285123687519984	GSTM2/JPH2	2
GO:0023061	BP	GO:0023061	signal release	6/96	463/18722	0.0318413638206802	0.308730702508198	0.285123687519984	GJA1/GATA3/GALR1/HFE/CD38/HNF1A	6
GO:0006936	BP	GO:0006936	muscle contraction	5/96	347/18722	0.0330759335440535	0.308730702508198	0.285123687519984	GSTM2/GJA1/CRYAB/CNN1/CD38	5
GO:0030072	BP	GO:0030072	peptide hormone secretion	4/96	236/18722	0.0332554915627934	0.308730702508198	0.285123687519984	GJA1/HFE/CD38/HNF1A	4
GO:0045471	BP	GO:0045471	response to ethanol	3/96	137/18722	0.0334566882286034	0.308730702508198	0.285123687519984	GSTP1/GATA3/CDO1	3
GO:0010332	BP	GO:0010332	response to gamma radiation	2/96	56/18722	0.0334966381862581	0.308730702508198	0.285123687519984	GATA3/CRYAB	2
GO:0015800	BP	GO:0015800	acidic amino acid transport	2/96	56/18722	0.0334966381862581	0.308730702508198	0.285123687519984	GJA1/CCK	2
GO:0030166	BP	GO:0030166	proteoglycan biosynthetic process	2/96	56/18722	0.0334966381862581	0.308730702508198	0.285123687519984	CHST3/B3GALT6	2
GO:0045071	BP	GO:0045071	negative regulation of viral genome replication	2/96	56/18722	0.0334966381862581	0.308730702508198	0.285123687519984	APOBEC3C/LTF	2
GO:0071385	BP	GO:0071385	cellular response to glucocorticoid stimulus	2/96	56/18722	0.0334966381862581	0.308730702508198	0.285123687519984	GSTP1/ASS1	2
GO:0019221	BP	GO:0019221	cytokine-mediated signaling pathway	6/96	472/18722	0.0344940845438855	0.308730702508198	0.285123687519984	CXCL6/GSTP1/DUOX1/DUOX2/IL1RL2/CCL18	6
GO:0051480	BP	GO:0051480	regulation of cytosolic calcium ion concentration	5/96	353/18722	0.0352138351126489	0.308730702508198	0.285123687519984	GSTM2/GJA1/JPH2/GALR1/CD38	5
GO:0002931	BP	GO:0002931	response to ischemia	2/96	58/18722	0.0357192806355356	0.308730702508198	0.285123687519984	GJA1/BVES	2
GO:0006826	BP	GO:0006826	iron ion transport	2/96	58/18722	0.0357192806355356	0.308730702508198	0.285123687519984	LTF/HFE	2
GO:0010043	BP	GO:0010043	response to zinc ion	2/96	58/18722	0.0357192806355356	0.308730702508198	0.285123687519984	HAAO/ASS1	2
GO:0002790	BP	GO:0002790	peptide secretion	4/96	242/18722	0.0359606802083099	0.308730702508198	0.285123687519984	GJA1/HFE/CD38/HNF1A	4
GO:0034341	BP	GO:0034341	response to interferon-gamma	3/96	141/18722	0.0359719406067242	0.308730702508198	0.285123687519984	ASS1/CD40/CCL18	3
GO:1903038	BP	GO:1903038	negative regulation of leukocyte cell-cell adhesion	3/96	141/18722	0.0359719406067242	0.308730702508198	0.285123687519984	LGALS7B/HFE/ASS1	3
GO:0001818	BP	GO:0001818	negative regulation of cytokine production	5/96	357/18722	0.0366857779212636	0.308730702508198	0.285123687519984	GSTP1/GATA3/LTF/LGALS7B/HFE	5
GO:0090303	BP	GO:0090303	positive regulation of wound healing	2/96	59/18722	0.0368515201277069	0.308730702508198	0.285123687519984	DUOX1/DUOX2	2
GO:2000351	BP	GO:2000351	regulation of endothelial cell apoptotic process	2/96	59/18722	0.0368515201277069	0.308730702508198	0.285123687519984	GATA3/CD40	2
GO:0070663	BP	GO:0070663	regulation of leukocyte proliferation	4/96	245/18722	0.0373598397222756	0.308730702508198	0.285123687519984	GSTP1/LGALS7B/CD40/CD38	4
GO:0001890	BP	GO:0001890	placenta development	3/96	144/18722	0.0379207646587858	0.308730702508198	0.285123687519984	ETNK2/GJA1/ITGB8	3
GO:0106106	BP	GO:0106106	cold-induced thermogenesis	3/96	144/18722	0.0379207646587858	0.308730702508198	0.285123687519984	GJA1/ID1/FABP5	3
GO:0120161	BP	GO:0120161	regulation of cold-induced thermogenesis	3/96	144/18722	0.0379207646587858	0.308730702508198	0.285123687519984	GJA1/ID1/FABP5	3
GO:0006081	BP	GO:0006081	cellular aldehyde metabolic process	2/96	60/18722	0.0379974799123051	0.308730702508198	0.285123687519984	ALDH1A3/ALDH3A1	2
GO:0019731	BP	GO:0019731	antibacterial humoral response	2/96	60/18722	0.0379974799123051	0.308730702508198	0.285123687519984	LTF/DEFB1	2
GO:0033002	BP	GO:0033002	muscle cell proliferation	4/96	248/18722	0.0387901028689161	0.308730702508198	0.285123687519984	GSTP1/GJA1/AKR1B1/CNN1	4
GO:0072503	BP	GO:0072503	cellular divalent inorganic cation homeostasis	6/96	486/18722	0.0388991234098125	0.308730702508198	0.285123687519984	GSTM2/GJA1/JPH2/GALR1/CD40/CD38	6
GO:0071384	BP	GO:0071384	cellular response to corticosteroid stimulus	2/96	61/18722	0.0391569927416249	0.308730702508198	0.285123687519984	GSTP1/ASS1	2
GO:0043122	BP	GO:0043122	regulation of I-kappaB kinase/NF-kappaB signaling	4/96	249/18722	0.0392737747488237	0.308730702508198	0.285123687519984	GSTP1/GJA1/LTF/CD40	4
GO:0046883	BP	GO:0046883	regulation of hormone secretion	4/96	249/18722	0.0392737747488237	0.308730702508198	0.285123687519984	GJA1/GALR1/HFE/CD38	4
GO:0001889	BP	GO:0001889	liver development	3/96	147/18722	0.0399227319953866	0.308730702508198	0.285123687519984	HFE/ASS1/HNF1A	3
GO:0046173	BP	GO:0046173	polyol biosynthetic process	2/96	62/18722	0.0403298926905566	0.308730702508198	0.285123687519984	AKR1B1/CYP27A1	2
GO:0060135	BP	GO:0060135	maternal process involved in female pregnancy	2/96	62/18722	0.0403298926905566	0.308730702508198	0.285123687519984	GJA1/AKR1B1	2
GO:0060393	BP	GO:0060393	regulation of pathway-restricted SMAD protein phosphorylation	2/96	62/18722	0.0403298926905566	0.308730702508198	0.285123687519984	GDF15/HFE	2
GO:0060675	BP	GO:0060675	ureteric bud morphogenesis	2/96	62/18722	0.0403298926905566	0.308730702508198	0.285123687519984	GATA3/HOXD11	2
GO:0009615	BP	GO:0009615	response to virus	5/96	367/18722	0.040530364484068	0.308730702508198	0.285123687519984	APOBEC3C/GATA3/DUOX2/ITGB8/CD40	5
GO:0072171	BP	GO:0072171	mesonephric tubule morphogenesis	2/96	63/18722	0.041516015147654	0.308730702508198	0.285123687519984	GATA3/HOXD11	2
GO:0061008	BP	GO:0061008	hepaticobiliary system development	3/96	150/18722	0.0419775143253049	0.308730702508198	0.285123687519984	HFE/ASS1/HNF1A	3
GO:0007159	BP	GO:0007159	leukocyte cell-cell adhesion	5/96	371/18722	0.0421345168055068	0.308730702508198	0.285123687519984	GATA3/LGALS7B/HFE/ASS1/IL1RL2	5
GO:0030888	BP	GO:0030888	regulation of B cell proliferation	2/96	64/18722	0.0427151968062576	0.308730702508198	0.285123687519984	CD40/CD38	2
GO:1903409	BP	GO:1903409	reactive oxygen species biosynthetic process	2/96	64/18722	0.0427151968062576	0.308730702508198	0.285123687519984	DUOX1/DUOX2	2
GO:1903522	BP	GO:1903522	regulation of blood circulation	4/96	256/18722	0.0427563939075168	0.308730702508198	0.285123687519984	GSTM2/GJA1/BVES/CD38	4
GO:0033692	BP	GO:0033692	cellular polysaccharide biosynthetic process	2/96	65/18722	0.0439272756556726	0.308730702508198	0.285123687519984	B3GNT8/B3GNT9	2
GO:0060389	BP	GO:0060389	pathway-restricted SMAD protein phosphorylation	2/96	65/18722	0.0439272756556726	0.308730702508198	0.285123687519984	GDF15/HFE	2
GO:0072577	BP	GO:0072577	endothelial cell apoptotic process	2/96	65/18722	0.0439272756556726	0.308730702508198	0.285123687519984	GATA3/CD40	2
GO:0030856	BP	GO:0030856	regulation of epithelial cell differentiation	3/96	154/18722	0.0447987610824202	0.308730702508198	0.285123687519984	GATA3/HOXA7/ID1	3
GO:0019229	BP	GO:0019229	regulation of vasoconstriction	2/96	66/18722	0.0451520909724018	0.308730702508198	0.285123687519984	GJA1/CD38	2
GO:2000272	BP	GO:2000272	negative regulation of signaling receptor activity	2/96	66/18722	0.0451520909724018	0.308730702508198	0.285123687519984	HFE/LY6G6D	2
GO:0046631	BP	GO:0046631	alpha-beta T cell activation	3/96	156/18722	0.0462440721143787	0.308730702508198	0.285123687519984	GATA3/LGALS7B/HFE	3
GO:0030099	BP	GO:0030099	myeloid cell differentiation	5/96	381/18722	0.0463118550018508	0.308730702508198	0.285123687519984	GATA3/ANXA2/HOXA7/LTF/ITGB8	5
GO:2000514	BP	GO:2000514	regulation of CD4-positive	alpha-beta T cell activation	2/96	67/18722	0.0463894833114327	0.308730702508198	0.285123687519984	GATA3/LGALS7B	2
GO:0003018	BP	GO:0003018	vascular process in circulatory system	4/96	263/18722	0.0464086299324571	0.308730702508198	0.285123687519984	GJA1/CD38/FABP5/C2CD4A	4
GO:0015833	BP	GO:0015833	peptide transport	4/96	264/18722	0.0469442142539715	0.308730702508198	0.285123687519984	GJA1/HFE/CD38/HNF1A	4
GO:1990845	BP	GO:1990845	adaptive thermogenesis	3/96	157/18722	0.0469753468568666	0.308730702508198	0.285123687519984	GJA1/ID1/FABP5	3
GO:0031640	BP	GO:0031640	killing of cells of other organism	2/96	68/18722	0.0476392944975786	0.308730702508198	0.285123687519984	CXCL6/LTF	2
GO:0042531	BP	GO:0042531	positive regulation of tyrosine phosphorylation of STAT protein	2/96	68/18722	0.0476392944975786	0.308730702508198	0.285123687519984	CTF1/CD40	2
GO:0001894	BP	GO:0001894	tissue homeostasis	4/96	268/18722	0.0491210966112763	0.308730702508198	0.285123687519984	GJA1/AKR1B1/LTF/CD38	4
GO:0000050	BP	GO:0000050	urea cycle	1/96	10/18722	0.0501211995590026	0.308730702508198	0.285123687519984	ASS1	1
GO:0000098	BP	GO:0000098	sulfur amino acid catabolic process	1/96	10/18722	0.0501211995590026	0.308730702508198	0.285123687519984	CDO1	1
GO:0002524	BP	GO:0002524	hypersensitivity	1/96	10/18722	0.0501211995590026	0.308730702508198	0.285123687519984	GATA3	1
GO:0003163	BP	GO:0003163	sinoatrial node development	1/96	10/18722	0.0501211995590026	0.308730702508198	0.285123687519984	BVES	1
GO:0006646	BP	GO:0006646	phosphatidylethanolamine biosynthetic process	1/96	10/18722	0.0501211995590026	0.308730702508198	0.285123687519984	ETNK2	1
GO:0030638	BP	GO:0030638	polyketide metabolic process	1/96	10/18722	0.0501211995590026	0.308730702508198	0.285123687519984	AKR1B1	1
GO:0030647	BP	GO:0030647	aminoglycoside antibiotic metabolic process	1/96	10/18722	0.0501211995590026	0.308730702508198	0.285123687519984	AKR1B1	1
GO:0031340	BP	GO:0031340	positive regulation of vesicle fusion	1/96	10/18722	0.0501211995590026	0.308730702508198	0.285123687519984	ANXA2	1
GO:0032380	BP	GO:0032380	regulation of intracellular sterol transport	1/96	10/18722	0.0501211995590026	0.308730702508198	0.285123687519984	ANXA2	1
GO:0032383	BP	GO:0032383	regulation of intracellular cholesterol transport	1/96	10/18722	0.0501211995590026	0.308730702508198	0.285123687519984	ANXA2	1
GO:0034756	BP	GO:0034756	regulation of iron ion transport	1/96	10/18722	0.0501211995590026	0.308730702508198	0.285123687519984	HFE	1
GO:0036109	BP	GO:0036109	alpha-linolenic acid metabolic process	1/96	10/18722	0.0501211995590026	0.308730702508198	0.285123687519984	FADS2	1
GO:0036363	BP	GO:0036363	transforming growth factor beta activation	1/96	10/18722	0.0501211995590026	0.308730702508198	0.285123687519984	ITGB8	1
GO:0040015	BP	GO:0040015	negative regulation of multicellular organism growth	1/96	10/18722	0.0501211995590026	0.308730702508198	0.285123687519984	GDF15	1
GO:0042368	BP	GO:0042368	vitamin D biosynthetic process	1/96	10/18722	0.0501211995590026	0.308730702508198	0.285123687519984	CYP27A1	1
GO:0044598	BP	GO:0044598	doxorubicin metabolic process	1/96	10/18722	0.0501211995590026	0.308730702508198	0.285123687519984	AKR1B1	1
GO:0060525	BP	GO:0060525	prostate glandular acinus development	1/96	10/18722	0.0501211995590026	0.308730702508198	0.285123687519984	HOXD13	1
GO:0061085	BP	GO:0061085	regulation of histone H3-K27 methylation	1/96	10/18722	0.0501211995590026	0.308730702508198	0.285123687519984	GATA3	1
GO:0070383	BP	GO:0070383	DNA cytosine deamination	1/96	10/18722	0.0501211995590026	0.308730702508198	0.285123687519984	APOBEC3C	1
GO:0072178	BP	GO:0072178	nephric duct morphogenesis	1/96	10/18722	0.0501211995590026	0.308730702508198	0.285123687519984	GATA3	1
GO:0090037	BP	GO:0090037	positive regulation of protein kinase C signaling	1/96	10/18722	0.0501211995590026	0.308730702508198	0.285123687519984	CD40	1
GO:0090527	BP	GO:0090527	actin filament reorganization	1/96	10/18722	0.0501211995590026	0.308730702508198	0.285123687519984	EFS	1
GO:0098917	BP	GO:0098917	retrograde trans-synaptic signaling	1/96	10/18722	0.0501211995590026	0.308730702508198	0.285123687519984	FABP5	1
GO:1902224	BP	GO:1902224	ketone body metabolic process	1/96	10/18722	0.0501211995590026	0.308730702508198	0.285123687519984	ACSS3	1
GO:1903998	BP	GO:1903998	regulation of eating behavior	1/96	10/18722	0.0501211995590026	0.308730702508198	0.285123687519984	CCK	1
GO:2000252	BP	GO:2000252	negative regulation of feeding behavior	1/96	10/18722	0.0501211995590026	0.308730702508198	0.285123687519984	CCK	1
GO:2000849	BP	GO:2000849	regulation of glucocorticoid secretion	1/96	10/18722	0.0501211995590026	0.308730702508198	0.285123687519984	GALR1	1
GO:0070830	BP	GO:0070830	bicellular tight junction assembly	2/96	70/18722	0.0501755470080209	0.308730702508198	0.285123687519984	GJA1/CLDN8	2
GO:0033555	BP	GO:0033555	multicellular organismal response to stress	2/96	71/18722	0.051461678253894	0.308730702508198	0.285123687519984	GJA1/CCK	2
GO:0050795	BP	GO:0050795	regulation of behavior	2/96	71/18722	0.051461678253894	0.308730702508198	0.285123687519984	GJA1/CCK	2
GO:0061515	BP	GO:0061515	myeloid cell development	2/96	71/18722	0.051461678253894	0.308730702508198	0.285123687519984	ANXA2/LTF	2
GO:0072078	BP	GO:0072078	nephron tubule morphogenesis	2/96	71/18722	0.051461678253894	0.308730702508198	0.285123687519984	GATA3/HOXD11	2
GO:0002700	BP	GO:0002700	regulation of production of molecular mediator of immune response	3/96	164/18722	0.0522536597891547	0.308730702508198	0.285123687519984	GATA3/HFE/CD40	3
GO:0000271	BP	GO:0000271	polysaccharide biosynthetic process	2/96	72/18722	0.0527596081730913	0.308730702508198	0.285123687519984	B3GNT8/B3GNT9	2
GO:0043903	BP	GO:0043903	regulation of biological process involved in symbiotic interaction	2/96	72/18722	0.0527596081730913	0.308730702508198	0.285123687519984	CXCL6/LTF	2
GO:0071479	BP	GO:0071479	cellular response to ionizing radiation	2/96	72/18722	0.0527596081730913	0.308730702508198	0.285123687519984	GATA3/CRYAB	2
GO:1903036	BP	GO:1903036	positive regulation of response to wounding	2/96	72/18722	0.0527596081730913	0.308730702508198	0.285123687519984	DUOX1/DUOX2	2
GO:0071772	BP	GO:0071772	response to BMP	3/96	165/18722	0.0530302719050063	0.308730702508198	0.285123687519984	GATA3/GDF15/HFE	3
GO:0071773	BP	GO:0071773	cellular response to BMP stimulus	3/96	165/18722	0.0530302719050063	0.308730702508198	0.285123687519984	GATA3/GDF15/HFE	3
GO:0060538	BP	GO:0060538	skeletal muscle organ development	3/96	166/18722	0.0538124731902088	0.308730702508198	0.285123687519984	HLF/BVES/ASS1	3
GO:0070988	BP	GO:0070988	demethylation	2/96	73/18722	0.0540691848115422	0.308730702508198	0.285123687519984	APOBEC3C/GATA3	2
GO:0072088	BP	GO:0072088	nephron epithelium morphogenesis	2/96	73/18722	0.0540691848115422	0.308730702508198	0.285123687519984	GATA3/HOXD11	2
GO:1904427	BP	GO:1904427	positive regulation of calcium ion transmembrane transport	2/96	73/18722	0.0540691848115422	0.308730702508198	0.285123687519984	GSTM2/JPH2	2
GO:0001765	BP	GO:0001765	membrane raft assembly	1/96	11/18722	0.0549944554825988	0.308730702508198	0.285123687519984	ANXA2	1
GO:0002725	BP	GO:0002725	negative regulation of T cell cytokine production	1/96	11/18722	0.0549944554825988	0.308730702508198	0.285123687519984	HFE	1
GO:0003093	BP	GO:0003093	regulation of glomerular filtration	1/96	11/18722	0.0549944554825988	0.308730702508198	0.285123687519984	GJA1	1
GO:0006568	BP	GO:0006568	tryptophan metabolic process	1/96	11/18722	0.0549944554825988	0.308730702508198	0.285123687519984	HAAO	1
GO:0006707	BP	GO:0006707	cholesterol catabolic process	1/96	11/18722	0.0549944554825988	0.308730702508198	0.285123687519984	CYP27A1	1
GO:0010986	BP	GO:0010986	positive regulation of lipoprotein particle clearance	1/96	11/18722	0.0549944554825988	0.308730702508198	0.285123687519984	ANXA2	1
GO:0014820	BP	GO:0014820	tonic smooth muscle contraction	1/96	11/18722	0.0549944554825988	0.308730702508198	0.285123687519984	CD38	1
GO:0016127	BP	GO:0016127	sterol catabolic process	1/96	11/18722	0.0549944554825988	0.308730702508198	0.285123687519984	CYP27A1	1
GO:0032276	BP	GO:0032276	regulation of gonadotropin secretion	1/96	11/18722	0.0549944554825988	0.308730702508198	0.285123687519984	GJA1	1
GO:0032377	BP	GO:0032377	regulation of intracellular lipid transport	1/96	11/18722	0.0549944554825988	0.308730702508198	0.285123687519984	ANXA2	1
GO:0033483	BP	GO:0033483	gas homeostasis	1/96	11/18722	0.0549944554825988	0.308730702508198	0.285123687519984	GSTP1	1
GO:0033690	BP	GO:0033690	positive regulation of osteoblast proliferation	1/96	11/18722	0.0549944554825988	0.308730702508198	0.285123687519984	LTF	1
GO:0035457	BP	GO:0035457	cellular response to interferon-alpha	1/96	11/18722	0.0549944554825988	0.308730702508198	0.285123687519984	GATA3	1
GO:0051673	BP	GO:0051673	membrane disruption in other organism	1/96	11/18722	0.0549944554825988	0.308730702508198	0.285123687519984	LTF	1
GO:0060315	BP	GO:0060315	negative regulation of ryanodine-sensitive calcium-release channel activity	1/96	11/18722	0.0549944554825988	0.308730702508198	0.285123687519984	GSTM2	1
GO:0060900	BP	GO:0060900	embryonic camera-type eye formation	1/96	11/18722	0.0549944554825988	0.308730702508198	0.285123687519984	ALDH1A3	1
GO:0070944	BP	GO:0070944	neutrophil-mediated killing of bacterium	1/96	11/18722	0.0549944554825988	0.308730702508198	0.285123687519984	CXCL6	1
GO:0071313	BP	GO:0071313	cellular response to caffeine	1/96	11/18722	0.0549944554825988	0.308730702508198	0.285123687519984	GSTM2	1
GO:0071377	BP	GO:0071377	cellular response to glucagon stimulus	1/96	11/18722	0.0549944554825988	0.308730702508198	0.285123687519984	ASS1	1
GO:0072205	BP	GO:0072205	metanephric collecting duct development	1/96	11/18722	0.0549944554825988	0.308730702508198	0.285123687519984	AKR1B1	1
GO:1902093	BP	GO:1902093	positive regulation of flagellated sperm motility	1/96	11/18722	0.0549944554825988	0.308730702508198	0.285123687519984	DEFB1	1
GO:1904181	BP	GO:1904181	positive regulation of membrane depolarization	1/96	11/18722	0.0549944554825988	0.308730702508198	0.285123687519984	CCK	1
GO:2000155	BP	GO:2000155	positive regulation of cilium-dependent cell motility	1/96	11/18722	0.0549944554825988	0.308730702508198	0.285123687519984	DEFB1	1
GO:2000615	BP	GO:2000615	regulation of histone H3-K9 acetylation	1/96	11/18722	0.0549944554825988	0.308730702508198	0.285123687519984	GATA3	1
GO:2000644	BP	GO:2000644	regulation of receptor catabolic process	1/96	11/18722	0.0549944554825988	0.308730702508198	0.285123687519984	ANXA2	1
GO:0120192	BP	GO:0120192	tight junction assembly	2/96	74/18722	0.0553902574341669	0.308730702508198	0.285123687519984	GJA1/CLDN8	2
GO:1902105	BP	GO:1902105	regulation of leukocyte differentiation	4/96	279/18722	0.0553916841397095	0.308730702508198	0.285123687519984	GATA3/HOXA7/LTF/IL1RL2	4
GO:0002706	BP	GO:0002706	regulation of lymphocyte mediated immunity	3/96	168/18722	0.055393570144762	0.308730702508198	0.285123687519984	GATA3/HFE/CD40	3
GO:0002822	BP	GO:0002822	regulation of adaptive immune response based on somatic recombination of immune receptors built from immunoglobulin superfamily domains	3/96	168/18722	0.055393570144762	0.308730702508198	0.285123687519984	GATA3/HFE/CD40	3
GO:2000241	BP	GO:2000241	regulation of reproductive process	3/96	168/18722	0.055393570144762	0.308730702508198	0.285123687519984	GJA1/DEFB1/HOXD13	3
GO:0021700	BP	GO:0021700	developmental maturation	4/96	280/18722	0.0559823256122922	0.308730702508198	0.285123687519984	GATA3/AKR1B1/LTF/DEFB1	4
GO:0007249	BP	GO:0007249	I-kappaB kinase/NF-kappaB signaling	4/96	281/18722	0.0565763855308758	0.308730702508198	0.285123687519984	GSTP1/GJA1/LTF/CD40	4
GO:0048662	BP	GO:0048662	negative regulation of smooth muscle cell proliferation	2/96	75/18722	0.0567226765165858	0.308730702508198	0.285123687519984	GSTP1/CNN1	2
GO:0061333	BP	GO:0061333	renal tubule morphogenesis	2/96	75/18722	0.0567226765165858	0.308730702508198	0.285123687519984	GATA3/HOXD11	2
GO:1903363	BP	GO:1903363	negative regulation of cellular protein catabolic process	2/96	75/18722	0.0567226765165858	0.308730702508198	0.285123687519984	ANXA2/HFE	2
GO:2001259	BP	GO:2001259	positive regulation of cation channel activity	2/96	75/18722	0.0567226765165858	0.308730702508198	0.285123687519984	GSTM2/JPH2	2
GO:0007259	BP	GO:0007259	receptor signaling pathway via JAK-STAT	3/96	170/18722	0.0569968019039937	0.308730702508198	0.285123687519984	CTF1/AKR1B1/CD40	3
GO:0048469	BP	GO:0048469	cell maturation	3/96	171/18722	0.0578066707801469	0.308730702508198	0.285123687519984	GATA3/AKR1B1/DEFB1	3
GO:0031100	BP	GO:0031100	animal organ regeneration	2/96	76/18722	0.0580662937368826	0.308730702508198	0.285123687519984	GSTP1/HFE	2
GO:0072028	BP	GO:0072028	nephron morphogenesis	2/96	76/18722	0.0580662937368826	0.308730702508198	0.285123687519984	GATA3/HOXD11	2
GO:0006520	BP	GO:0006520	cellular amino acid metabolic process	4/96	284/18722	0.0583790413069283	0.308730702508198	0.285123687519984	HAAO/DPYS/ASS1/CDO1	4
GO:1901136	BP	GO:1901136	carbohydrate derivative catabolic process	3/96	172/18722	0.0586220158153568	0.308730702508198	0.285123687519984	APOBEC3C/FBXO17/DPYS	3
GO:0051099	BP	GO:0051099	positive regulation of binding	3/96	173/18722	0.0594428173406959	0.308730702508198	0.285123687519984	GATA3/ANXA2/HFE	3
GO:0002674	BP	GO:0002674	negative regulation of acute inflammatory response	1/96	12/18722	0.059842968778183	0.308730702508198	0.285123687519984	GSTP1	1
GO:0003353	BP	GO:0003353	positive regulation of cilium movement	1/96	12/18722	0.059842968778183	0.308730702508198	0.285123687519984	DEFB1	1
GO:0006216	BP	GO:0006216	cytidine catabolic process	1/96	12/18722	0.059842968778183	0.308730702508198	0.285123687519984	APOBEC3C	1
GO:0006534	BP	GO:0006534	cysteine metabolic process	1/96	12/18722	0.059842968778183	0.308730702508198	0.285123687519984	CDO1	1
GO:0009176	BP	GO:0009176	pyrimidine deoxyribonucleoside monophosphate metabolic process	1/96	12/18722	0.059842968778183	0.308730702508198	0.285123687519984	DPYS	1
GO:0009972	BP	GO:0009972	cytidine deamination	1/96	12/18722	0.059842968778183	0.308730702508198	0.285123687519984	APOBEC3C	1
GO:0016554	BP	GO:0016554	cytidine to uridine editing	1/96	12/18722	0.059842968778183	0.308730702508198	0.285123687519984	APOBEC3C	1
GO:0019627	BP	GO:0019627	urea metabolic process	1/96	12/18722	0.059842968778183	0.308730702508198	0.285123687519984	ASS1	1
GO:0021670	BP	GO:0021670	lateral ventricle development	1/96	12/18722	0.059842968778183	0.308730702508198	0.285123687519984	DNAH5	1
GO:0032096	BP	GO:0032096	negative regulation of response to food	1/96	12/18722	0.059842968778183	0.308730702508198	0.285123687519984	CCK	1
GO:0032099	BP	GO:0032099	negative regulation of appetite	1/96	12/18722	0.059842968778183	0.308730702508198	0.285123687519984	CCK	1
GO:0032105	BP	GO:0032105	negative regulation of response to extracellular stimulus	1/96	12/18722	0.059842968778183	0.308730702508198	0.285123687519984	CCK	1
GO:0032108	BP	GO:0032108	negative regulation of response to nutrient levels	1/96	12/18722	0.059842968778183	0.308730702508198	0.285123687519984	CCK	1
GO:0032736	BP	GO:0032736	positive regulation of interleukin-13 production	1/96	12/18722	0.059842968778183	0.308730702508198	0.285123687519984	GATA3	1
GO:0032780	BP	GO:0032780	negative regulation of ATPase activity	1/96	12/18722	0.059842968778183	0.308730702508198	0.285123687519984	LTF	1
GO:0033540	BP	GO:0033540	fatty acid beta-oxidation using acyl-CoA oxidase	1/96	12/18722	0.059842968778183	0.308730702508198	0.285123687519984	ACOX2	1
GO:0034145	BP	GO:0034145	positive regulation of toll-like receptor 4 signaling pathway	1/96	12/18722	0.059842968778183	0.308730702508198	0.285123687519984	LTF	1
GO:0035739	BP	GO:0035739	CD4-positive	alpha-beta T cell proliferation	1/96	12/18722	0.059842968778183	0.308730702508198	0.285123687519984	LGALS7B	1
GO:0035933	BP	GO:0035933	glucocorticoid secretion	1/96	12/18722	0.059842968778183	0.308730702508198	0.285123687519984	GALR1	1
GO:0045602	BP	GO:0045602	negative regulation of endothelial cell differentiation	1/96	12/18722	0.059842968778183	0.308730702508198	0.285123687519984	ID1	1
GO:0045605	BP	GO:0045605	negative regulation of epidermal cell differentiation	1/96	12/18722	0.059842968778183	0.308730702508198	0.285123687519984	HOXA7	1
GO:0045683	BP	GO:0045683	negative regulation of epidermis development	1/96	12/18722	0.059842968778183	0.308730702508198	0.285123687519984	HOXA7	1
GO:0046087	BP	GO:0046087	cytidine metabolic process	1/96	12/18722	0.059842968778183	0.308730702508198	0.285123687519984	APOBEC3C	1
GO:0051255	BP	GO:0051255	spindle midzone assembly	1/96	12/18722	0.059842968778183	0.308730702508198	0.285123687519984	CCDC69	1
GO:0060442	BP	GO:0060442	branching involved in prostate gland morphogenesis	1/96	12/18722	0.059842968778183	0.308730702508198	0.285123687519984	HOXD13	1
GO:0061430	BP	GO:0061430	bone trabecula morphogenesis	1/96	12/18722	0.059842968778183	0.308730702508198	0.285123687519984	CHAD	1
GO:0070943	BP	GO:0070943	neutrophil-mediated killing of symbiont cell	1/96	12/18722	0.059842968778183	0.308730702508198	0.285123687519984	CXCL6	1
GO:0071107	BP	GO:0071107	response to parathyroid hormone	1/96	12/18722	0.059842968778183	0.308730702508198	0.285123687519984	GJA1	1
GO:0071472	BP	GO:0071472	cellular response to salt stress	1/96	12/18722	0.059842968778183	0.308730702508198	0.285123687519984	AKR1B1	1
GO:0071941	BP	GO:0071941	nitrogen cycle metabolic process	1/96	12/18722	0.059842968778183	0.308730702508198	0.285123687519984	ASS1	1
GO:0072182	BP	GO:0072182	regulation of nephron tubule epithelial cell differentiation	1/96	12/18722	0.059842968778183	0.308730702508198	0.285123687519984	GATA3	1
GO:2000561	BP	GO:2000561	regulation of CD4-positive	alpha-beta T cell proliferation	1/96	12/18722	0.059842968778183	0.308730702508198	0.285123687519984	LGALS7B	1
GO:2001204	BP	GO:2001204	regulation of osteoclast development	1/96	12/18722	0.059842968778183	0.308730702508198	0.285123687519984	LTF	1
GO:0001659	BP	GO:0001659	temperature homeostasis	3/96	174/18722	0.0602690554603208	0.308730702508198	0.285123687519984	GJA1/ID1/FABP5	3
GO:0032024	BP	GO:0032024	positive regulation of insulin secretion	2/96	78/18722	0.0607865352666929	0.308730702508198	0.285123687519984	GJA1/CD38	2
GO:0043297	BP	GO:0043297	apical junction assembly	2/96	78/18722	0.0607865352666929	0.308730702508198	0.285123687519984	GJA1/CLDN8	2
GO:0061045	BP	GO:0061045	negative regulation of wound healing	2/96	78/18722	0.0607865352666929	0.308730702508198	0.285123687519984	GJA1/ANXA2	2
GO:1903556	BP	GO:1903556	negative regulation of tumor necrosis factor superfamily cytokine production	2/96	78/18722	0.0607865352666929	0.308730702508198	0.285123687519984	GSTP1/LTF	2
GO:0022900	BP	GO:0022900	electron transport chain	3/96	175/18722	0.0611007100556246	0.308730702508198	0.285123687519984	AKR1B1/HAAO/GPX2	3
GO:0043434	BP	GO:0043434	response to peptide hormone	5/96	414/18722	0.0618021538204565	0.308730702508198	0.285123687519984	GSTP1/GJA1/GDF15/ASS1/CDO1	5
GO:0006029	BP	GO:0006029	proteoglycan metabolic process	2/96	79/18722	0.0621628688712654	0.308730702508198	0.285123687519984	CHST3/B3GALT6	2
GO:0051279	BP	GO:0051279	regulation of release of sequestered calcium ion into cytosol	2/96	79/18722	0.0621628688712654	0.308730702508198	0.285123687519984	GSTM2/JPH2	2
GO:0009791	BP	GO:0009791	post-embryonic development	2/96	80/18722	0.0635498191877148	0.308730702508198	0.285123687519984	ETNK2/GATA3	2
GO:0048145	BP	GO:0048145	regulation of fibroblast proliferation	2/96	80/18722	0.0635498191877148	0.308730702508198	0.285123687519984	GSTP1/ANXA2	2
GO:0120193	BP	GO:0120193	tight junction organization	2/96	80/18722	0.0635498191877148	0.308730702508198	0.285123687519984	GJA1/CLDN8	2
GO:0001822	BP	GO:0001822	kidney development	4/96	293/18722	0.0639703848559472	0.308730702508198	0.285123687519984	GATA3/AKR1B1/HOXD11/ASS1	4
GO:0006000	BP	GO:0006000	fructose metabolic process	1/96	13/18722	0.0646668637539868	0.308730702508198	0.285123687519984	AKR1B1	1
GO:0006586	BP	GO:0006586	indolalkylamine metabolic process	1/96	13/18722	0.0646668637539868	0.308730702508198	0.285123687519984	HAAO	1
GO:0007494	BP	GO:0007494	midgut development	1/96	13/18722	0.0646668637539868	0.308730702508198	0.285123687519984	ASS1	1
GO:0009134	BP	GO:0009134	nucleoside diphosphate catabolic process	1/96	13/18722	0.0646668637539868	0.308730702508198	0.285123687519984	ENTPD3	1
GO:0009143	BP	GO:0009143	nucleoside triphosphate catabolic process	1/96	13/18722	0.0646668637539868	0.308730702508198	0.285123687519984	ENTPD3	1
GO:0031392	BP	GO:0031392	regulation of prostaglandin biosynthetic process	1/96	13/18722	0.0646668637539868	0.308730702508198	0.285123687519984	FABP5	1
GO:0031665	BP	GO:0031665	negative regulation of lipopolysaccharide-mediated signaling pathway	1/96	13/18722	0.0646668637539868	0.308730702508198	0.285123687519984	LTF	1
GO:0032352	BP	GO:0032352	positive regulation of hormone metabolic process	1/96	13/18722	0.0646668637539868	0.308730702508198	0.285123687519984	GATA3	1
GO:0035745	BP	GO:0035745	T-helper 2 cell cytokine production	1/96	13/18722	0.0646668637539868	0.308730702508198	0.285123687519984	GATA3	1
GO:0042362	BP	GO:0042362	fat-soluble vitamin biosynthetic process	1/96	13/18722	0.0646668637539868	0.308730702508198	0.285123687519984	CYP27A1	1
GO:0042538	BP	GO:0042538	hyperosmotic salinity response	1/96	13/18722	0.0646668637539868	0.308730702508198	0.285123687519984	AKR1B1	1
GO:0043970	BP	GO:0043970	histone H3-K9 acetylation	1/96	13/18722	0.0646668637539868	0.308730702508198	0.285123687519984	GATA3	1
GO:0044090	BP	GO:0044090	positive regulation of vacuole organization	1/96	13/18722	0.0646668637539868	0.308730702508198	0.285123687519984	ANXA2	1
GO:0046642	BP	GO:0046642	negative regulation of alpha-beta T cell proliferation	1/96	13/18722	0.0646668637539868	0.308730702508198	0.285123687519984	LGALS7B	1
GO:0048302	BP	GO:0048302	regulation of isotype switching to IgG isotypes	1/96	13/18722	0.0646668637539868	0.308730702508198	0.285123687519984	CD40	1
GO:0051280	BP	GO:0051280	negative regulation of release of sequestered calcium ion into cytosol	1/96	13/18722	0.0646668637539868	0.308730702508198	0.285123687519984	GSTM2	1
GO:0051709	BP	GO:0051709	regulation of killing of cells of other organism	1/96	13/18722	0.0646668637539868	0.308730702508198	0.285123687519984	CXCL6	1
GO:0110096	BP	GO:0110096	cellular response to aldehyde	1/96	13/18722	0.0646668637539868	0.308730702508198	0.285123687519984	AKR1B1	1
GO:1900121	BP	GO:1900121	negative regulation of receptor binding	1/96	13/18722	0.0646668637539868	0.308730702508198	0.285123687519984	HFE	1
GO:1905907	BP	GO:1905907	negative regulation of amyloid fibril formation	1/96	13/18722	0.0646668637539868	0.308730702508198	0.285123687519984	CRYAB	1
GO:2000551	BP	GO:2000551	regulation of T-helper 2 cell cytokine production	1/96	13/18722	0.0646668637539868	0.308730702508198	0.285123687519984	GATA3	1
GO:0001523	BP	GO:0001523	retinoid metabolic process	2/96	81/18722	0.0649472437846574	0.308730702508198	0.285123687519984	AKR1B1/ALDH1A3	2
GO:0048144	BP	GO:0048144	fibroblast proliferation	2/96	81/18722	0.0649472437846574	0.308730702508198	0.285123687519984	GSTP1/ANXA2	2
GO:0071260	BP	GO:0071260	cellular response to mechanical stimulus	2/96	81/18722	0.0649472437846574	0.308730702508198	0.285123687519984	GJA1/CD40	2
GO:0097696	BP	GO:0097696	receptor signaling pathway via STAT	3/96	181/18722	0.0662032299340563	0.308730702508198	0.285123687519984	CTF1/AKR1B1/CD40	3
GO:0072527	BP	GO:0072527	pyrimidine-containing compound metabolic process	2/96	82/18722	0.0663550013848124	0.308730702508198	0.285123687519984	APOBEC3C/DPYS	2
GO:0048608	BP	GO:0048608	reproductive structure development	5/96	424/18722	0.0670138412262692	0.308730702508198	0.285123687519984	ETNK2/GJA1/GATA3/ITGB8/HOXD13	5
GO:1901292	BP	GO:1901292	nucleoside phosphate catabolic process	2/96	83/18722	0.067772951857116	0.308730702508198	0.285123687519984	DPYS/ENTPD3	2
GO:0002819	BP	GO:0002819	regulation of adaptive immune response	3/96	183/18722	0.0679464554161411	0.308730702508198	0.285123687519984	GATA3/HFE/CD40	3
GO:0061458	BP	GO:0061458	reproductive system development	5/96	427/18722	0.0686241155104076	0.308730702508198	0.285123687519984	ETNK2/GJA1/GATA3/ITGB8/HOXD13	5
GO:0042886	BP	GO:0042886	amide transport	4/96	301/18722	0.0691693534356191	0.308730702508198	0.285123687519984	GJA1/HFE/CD38/HNF1A	4
GO:0002088	BP	GO:0002088	lens development in camera-type eye	2/96	84/18722	0.0692009562088858	0.308730702508198	0.285123687519984	GATA3/CRYAB	2
GO:0006835	BP	GO:0006835	dicarboxylic acid transport	2/96	84/18722	0.0692009562088858	0.308730702508198	0.285123687519984	GJA1/CCK	2
GO:0032370	BP	GO:0032370	positive regulation of lipid transport	2/96	84/18722	0.0692009562088858	0.308730702508198	0.285123687519984	ANXA2/GALR1	2
GO:0042310	BP	GO:0042310	vasoconstriction	2/96	84/18722	0.0692009562088858	0.308730702508198	0.285123687519984	GJA1/CD38	2
GO:0002756	BP	GO:0002756	MyD88-independent toll-like receptor signaling pathway	1/96	14/18722	0.0694662641003237	0.308730702508198	0.285123687519984	CD40	1
GO:0009071	BP	GO:0009071	serine family amino acid catabolic process	1/96	14/18722	0.0694662641003237	0.308730702508198	0.285123687519984	CDO1	1
GO:0009158	BP	GO:0009158	ribonucleoside monophosphate catabolic process	1/96	14/18722	0.0694662641003237	0.308730702508198	0.285123687519984	DPYS	1
GO:0009159	BP	GO:0009159	deoxyribonucleoside monophosphate catabolic process	1/96	14/18722	0.0694662641003237	0.308730702508198	0.285123687519984	DPYS	1
GO:0009173	BP	GO:0009173	pyrimidine ribonucleoside monophosphate metabolic process	1/96	14/18722	0.0694662641003237	0.308730702508198	0.285123687519984	DPYS	1
GO:0033212	BP	GO:0033212	iron import into cell	1/96	14/18722	0.0694662641003237	0.308730702508198	0.285123687519984	HFE	1
GO:0034616	BP	GO:0034616	response to laminar fluid shear stress	1/96	14/18722	0.0694662641003237	0.308730702508198	0.285123687519984	ASS1	1
GO:0035437	BP	GO:0035437	maintenance of protein localization in endoplasmic reticulum	1/96	14/18722	0.0694662641003237	0.308730702508198	0.285123687519984	GJA1	1
GO:0035589	BP	GO:0035589	G protein-coupled purinergic nucleotide receptor signaling pathway	1/96	14/18722	0.0694662641003237	0.308730702508198	0.285123687519984	GPR87	1
GO:0035630	BP	GO:0035630	bone mineralization involved in bone maturation	1/96	14/18722	0.0694662641003237	0.308730702508198	0.285123687519984	LTF	1
GO:0035672	BP	GO:0035672	oligopeptide transmembrane transport	1/96	14/18722	0.0694662641003237	0.308730702508198	0.285123687519984	GJA1	1
GO:0043650	BP	GO:0043650	dicarboxylic acid biosynthetic process	1/96	14/18722	0.0694662641003237	0.308730702508198	0.285123687519984	HAAO	1
GO:0044154	BP	GO:0044154	histone H3-K14 acetylation	1/96	14/18722	0.0694662641003237	0.308730702508198	0.285123687519984	GATA3	1
GO:0045006	BP	GO:0045006	DNA deamination	1/96	14/18722	0.0694662641003237	0.308730702508198	0.285123687519984	APOBEC3C	1
GO:0046049	BP	GO:0046049	UMP metabolic process	1/96	14/18722	0.0694662641003237	0.308730702508198	0.285123687519984	DPYS	1
GO:0046131	BP	GO:0046131	pyrimidine ribonucleoside metabolic process	1/96	14/18722	0.0694662641003237	0.308730702508198	0.285123687519984	APOBEC3C	1
GO:0046133	BP	GO:0046133	pyrimidine ribonucleoside catabolic process	1/96	14/18722	0.0694662641003237	0.308730702508198	0.285123687519984	APOBEC3C	1
GO:0048291	BP	GO:0048291	isotype switching to IgG isotypes	1/96	14/18722	0.0694662641003237	0.308730702508198	0.285123687519984	CD40	1
GO:0070942	BP	GO:0070942	neutrophil mediated cytotoxicity	1/96	14/18722	0.0694662641003237	0.308730702508198	0.285123687519984	CXCL6	1
GO:0071415	BP	GO:0071415	cellular response to purine-containing compound	1/96	14/18722	0.0694662641003237	0.308730702508198	0.285123687519984	GSTM2	1
GO:0071481	BP	GO:0071481	cellular response to X-ray	1/96	14/18722	0.0694662641003237	0.308730702508198	0.285123687519984	GATA3	1
GO:0072160	BP	GO:0072160	nephron tubule epithelial cell differentiation	1/96	14/18722	0.0694662641003237	0.308730702508198	0.285123687519984	GATA3	1
GO:0072176	BP	GO:0072176	nephric duct development	1/96	14/18722	0.0694662641003237	0.308730702508198	0.285123687519984	GATA3	1
GO:0072350	BP	GO:0072350	tricarboxylic acid metabolic process	1/96	14/18722	0.0694662641003237	0.308730702508198	0.285123687519984	ASS1	1
GO:1901722	BP	GO:1901722	regulation of cell proliferation involved in kidney development	1/96	14/18722	0.0694662641003237	0.308730702508198	0.285123687519984	GATA3	1
GO:1902166	BP	GO:1902166	negative regulation of intrinsic apoptotic signaling pathway in response to DNA damage by p53 class mediator	1/96	14/18722	0.0694662641003237	0.308730702508198	0.285123687519984	ELL3	1
GO:0051896	BP	GO:0051896	regulation of protein kinase B signaling	3/96	185/18722	0.0697105849094902	0.308730702508198	0.285123687519984	GATA3/FAM110C/GDF15	3
GO:0072001	BP	GO:0072001	renal system development	4/96	302/18722	0.069834234452774	0.308730702508198	0.285123687519984	GATA3/AKR1B1/HOXD11/ASS1	4
GO:0007162	BP	GO:0007162	negative regulation of cell adhesion	4/96	303/18722	0.0705024324023796	0.308730702508198	0.285123687519984	HOXA7/LGALS7B/HFE/ASS1	4
GO:0043123	BP	GO:0043123	positive regulation of I-kappaB kinase/NF-kappaB signaling	3/96	186/18722	0.0706004332322213	0.308730702508198	0.285123687519984	GJA1/LTF/CD40	3
GO:0001656	BP	GO:0001656	metanephros development	2/96	85/18722	0.0706388765780335	0.308730702508198	0.285123687519984	GATA3/AKR1B1	2
GO:0002709	BP	GO:0002709	regulation of T cell mediated immunity	2/96	85/18722	0.0706388765780335	0.308730702508198	0.285123687519984	GATA3/HFE	2
GO:0032092	BP	GO:0032092	positive regulation of protein binding	2/96	85/18722	0.0706388765780335	0.308730702508198	0.285123687519984	ANXA2/HFE	2
GO:0042509	BP	GO:0042509	regulation of tyrosine phosphorylation of STAT protein	2/96	85/18722	0.0706388765780335	0.308730702508198	0.285123687519984	CTF1/CD40	2
GO:0045069	BP	GO:0045069	regulation of viral genome replication	2/96	85/18722	0.0706388765780335	0.308730702508198	0.285123687519984	APOBEC3C/LTF	2
GO:0055072	BP	GO:0055072	iron ion homeostasis	2/96	85/18722	0.0706388765780335	0.308730702508198	0.285123687519984	LTF/HFE	2
GO:0006493	BP	GO:0006493	protein O-linked glycosylation	2/96	86/18722	0.0720865762253261	0.308730702508198	0.285123687519984	B3GNT8/GALNT5	2
GO:1903510	BP	GO:1903510	mucopolysaccharide metabolic process	2/96	86/18722	0.0720865762253261	0.308730702508198	0.285123687519984	CHST3/B3GALT6	2
GO:2000117	BP	GO:2000117	negative regulation of cysteine-type endopeptidase activity	2/96	86/18722	0.0720865762253261	0.308730702508198	0.285123687519984	CRYAB/LTF	2
GO:0001666	BP	GO:0001666	response to hypoxia	4/96	307/18722	0.0732082745498439	0.308730702508198	0.285123687519984	HIF3A/CRYAB/ALDH3A1/CD38	4
GO:0016101	BP	GO:0016101	diterpenoid metabolic process	2/96	87/18722	0.0735439195266964	0.308730702508198	0.285123687519984	AKR1B1/ALDH1A3	2
GO:1901606	BP	GO:1901606	alpha-amino acid catabolic process	2/96	87/18722	0.0735439195266964	0.308730702508198	0.285123687519984	HAAO/CDO1	2
GO:0002070	BP	GO:0002070	epithelial cell maturation	1/96	15/18722	0.0742412928926249	0.308730702508198	0.285123687519984	AKR1B1	1
GO:0014048	BP	GO:0014048	regulation of glutamate secretion	1/96	15/18722	0.0742412928926249	0.308730702508198	0.285123687519984	CCK	1
GO:0016114	BP	GO:0016114	terpenoid biosynthetic process	1/96	15/18722	0.0742412928926249	0.308730702508198	0.285123687519984	ALDH1A3	1
GO:0023035	BP	GO:0023035	CD40 signaling pathway	1/96	15/18722	0.0742412928926249	0.308730702508198	0.285123687519984	CD40	1
GO:0033599	BP	GO:0033599	regulation of mammary gland epithelial cell proliferation	1/96	15/18722	0.0742412928926249	0.308730702508198	0.285123687519984	GATA3	1
GO:0035358	BP	GO:0035358	regulation of peroxisome proliferator activated receptor signaling pathway	1/96	15/18722	0.0742412928926249	0.308730702508198	0.285123687519984	FABP5	1
GO:0043508	BP	GO:0043508	negative regulation of JUN kinase activity	1/96	15/18722	0.0742412928926249	0.308730702508198	0.285123687519984	GSTP1	1
GO:0043584	BP	GO:0043584	nose development	1/96	15/18722	0.0742412928926249	0.308730702508198	0.285123687519984	ALDH1A3	1
GO:0044406	BP	GO:0044406	adhesion of symbiont to host	1/96	15/18722	0.0742412928926249	0.308730702508198	0.285123687519984	LTF	1
GO:0044793	BP	GO:0044793	negative regulation by host of viral process	1/96	15/18722	0.0742412928926249	0.308730702508198	0.285123687519984	LTF	1
GO:0045064	BP	GO:0045064	T-helper 2 cell differentiation	1/96	15/18722	0.0742412928926249	0.308730702508198	0.285123687519984	GATA3	1
GO:0046459	BP	GO:0046459	short-chain fatty acid metabolic process	1/96	15/18722	0.0742412928926249	0.308730702508198	0.285123687519984	ACSM1	1
GO:0051284	BP	GO:0051284	positive regulation of sequestering of calcium ion	1/96	15/18722	0.0742412928926249	0.308730702508198	0.285123687519984	GSTM2	1
GO:0070831	BP	GO:0070831	basement membrane assembly	1/96	15/18722	0.0742412928926249	0.308730702508198	0.285123687519984	LAMB3	1
GO:0071474	BP	GO:0071474	cellular hyperosmotic response	1/96	15/18722	0.0742412928926249	0.308730702508198	0.285123687519984	AKR1B1	1
GO:0071599	BP	GO:0071599	otic vesicle development	1/96	15/18722	0.0742412928926249	0.308730702508198	0.285123687519984	GATA3	1
GO:0072044	BP	GO:0072044	collecting duct development	1/96	15/18722	0.0742412928926249	0.308730702508198	0.285123687519984	AKR1B1	1
GO:1901741	BP	GO:1901741	positive regulation of myoblast fusion	1/96	15/18722	0.0742412928926249	0.308730702508198	0.285123687519984	GDF15	1
GO:2001279	BP	GO:2001279	regulation of unsaturated fatty acid biosynthetic process	1/96	15/18722	0.0742412928926249	0.308730702508198	0.285123687519984	FABP5	1
GO:0007260	BP	GO:0007260	tyrosine phosphorylation of STAT protein	2/96	88/18722	0.0750107719656001	0.308730702508198	0.285123687519984	CTF1/CD40	2
GO:0010232	BP	GO:0010232	vascular transport	2/96	88/18722	0.0750107719656001	0.308730702508198	0.285123687519984	GJA1/FABP5	2
GO:0070098	BP	GO:0070098	chemokine-mediated signaling pathway	2/96	88/18722	0.0750107719656001	0.308730702508198	0.285123687519984	CXCL6/CCL18	2
GO:1901657	BP	GO:1901657	glycosyl compound metabolic process	2/96	88/18722	0.0750107719656001	0.308730702508198	0.285123687519984	APOBEC3C/AKR1B1	2
GO:0050731	BP	GO:0050731	positive regulation of peptidyl-tyrosine phosphorylation	3/96	193/18722	0.0769725468808016	0.308730702508198	0.285123687519984	CTF1/CCK/CD40	3
GO:0045638	BP	GO:0045638	negative regulation of myeloid cell differentiation	2/96	90/18722	0.077972471681928	0.308730702508198	0.285123687519984	HOXA7/LTF	2
GO:0046849	BP	GO:0046849	bone remodeling	2/96	90/18722	0.077972471681928	0.308730702508198	0.285123687519984	GJA1/CD38	2
GO:0070664	BP	GO:0070664	negative regulation of leukocyte proliferation	2/96	90/18722	0.077972471681928	0.308730702508198	0.285123687519984	GSTP1/LGALS7B	2
GO:0030073	BP	GO:0030073	insulin secretion	3/96	195/18722	0.0788384758878892	0.308730702508198	0.285123687519984	GJA1/CD38/HNF1A	3
GO:1901605	BP	GO:1901605	alpha-amino acid metabolic process	3/96	195/18722	0.0788384758878892	0.308730702508198	0.285123687519984	HAAO/ASS1/CDO1	3
GO:0001977	BP	GO:0001977	renal system process involved in regulation of blood volume	1/96	16/18722	0.0789920725944641	0.308730702508198	0.285123687519984	GJA1	1
GO:0002830	BP	GO:0002830	positive regulation of type 2 immune response	1/96	16/18722	0.0789920725944641	0.308730702508198	0.285123687519984	GATA3	1
GO:0006004	BP	GO:0006004	fucose metabolic process	1/96	16/18722	0.0789920725944641	0.308730702508198	0.285123687519984	FUT2	1
GO:0006206	BP	GO:0006206	pyrimidine nucleobase metabolic process	1/96	16/18722	0.0789920725944641	0.308730702508198	0.285123687519984	DPYS	1
GO:0006857	BP	GO:0006857	oligopeptide transport	1/96	16/18722	0.0789920725944641	0.308730702508198	0.285123687519984	GJA1	1
GO:0009074	BP	GO:0009074	aromatic amino acid family catabolic process	1/96	16/18722	0.0789920725944641	0.308730702508198	0.285123687519984	HAAO	1
GO:0009415	BP	GO:0009415	response to water	1/96	16/18722	0.0789920725944641	0.308730702508198	0.285123687519984	AKR1B1	1
GO:0010649	BP	GO:0010649	regulation of cell communication by electrical coupling	1/96	16/18722	0.0789920725944641	0.308730702508198	0.285123687519984	GJA1	1
GO:0014819	BP	GO:0014819	regulation of skeletal muscle contraction	1/96	16/18722	0.0789920725944641	0.308730702508198	0.285123687519984	GSTM2	1
GO:0032274	BP	GO:0032274	gonadotropin secretion	1/96	16/18722	0.0789920725944641	0.308730702508198	0.285123687519984	GJA1	1
GO:0042574	BP	GO:0042574	retinal metabolic process	1/96	16/18722	0.0789920725944641	0.308730702508198	0.285123687519984	ALDH1A3	1
GO:0042795	BP	GO:0042795	snRNA transcription by RNA polymerase II	1/96	16/18722	0.0789920725944641	0.308730702508198	0.285123687519984	ELL3	1
GO:0045779	BP	GO:0045779	negative regulation of bone resorption	1/96	16/18722	0.0789920725944641	0.308730702508198	0.285123687519984	CD38	1
GO:0045869	BP	GO:0045869	negative regulation of single stranded viral RNA replication via double stranded DNA intermediate	1/96	16/18722	0.0789920725944641	0.308730702508198	0.285123687519984	APOBEC3C	1
GO:0046135	BP	GO:0046135	pyrimidine nucleoside catabolic process	1/96	16/18722	0.0789920725944641	0.308730702508198	0.285123687519984	APOBEC3C	1
GO:0051014	BP	GO:0051014	actin filament severing	1/96	16/18722	0.0789920725944641	0.308730702508198	0.285123687519984	CAPG	1
GO:0060004	BP	GO:0060004	reflex	1/96	16/18722	0.0789920725944641	0.308730702508198	0.285123687519984	ALDH1A3	1
GO:1901163	BP	GO:1901163	regulation of trophoblast cell migration	1/96	16/18722	0.0789920725944641	0.308730702508198	0.285123687519984	GJA1	1
GO:1902165	BP	GO:1902165	regulation of intrinsic apoptotic signaling pathway in response to DNA damage by p53 class mediator	1/96	16/18722	0.0789920725944641	0.308730702508198	0.285123687519984	ELL3	1
GO:1905906	BP	GO:1905906	regulation of amyloid fibril formation	1/96	16/18722	0.0789920725944641	0.308730702508198	0.285123687519984	CRYAB	1
GO:2000846	BP	GO:2000846	regulation of corticosteroid hormone secretion	1/96	16/18722	0.0789920725944641	0.308730702508198	0.285123687519984	GALR1	1
GO:0001657	BP	GO:0001657	ureteric bud development	2/96	91/18722	0.0794670553957668	0.308730702508198	0.285123687519984	GATA3/HOXD11	2
GO:0045582	BP	GO:0045582	positive regulation of T cell differentiation	2/96	91/18722	0.0794670553957668	0.308730702508198	0.285123687519984	GATA3/IL1RL2	2
GO:0072080	BP	GO:0072080	nephron tubule development	2/96	91/18722	0.0794670553957668	0.308730702508198	0.285123687519984	GATA3/HOXD11	2
GO:0022408	BP	GO:0022408	negative regulation of cell-cell adhesion	3/96	196/18722	0.0797788765200418	0.308730702508198	0.285123687519984	LGALS7B/HFE/ASS1	3
GO:0043393	BP	GO:0043393	regulation of protein binding	3/96	196/18722	0.0797788765200418	0.308730702508198	0.285123687519984	ANXA2/HFE/ID1	3
GO:0090276	BP	GO:0090276	regulation of peptide hormone secretion	3/96	196/18722	0.0797788765200418	0.308730702508198	0.285123687519984	GJA1/HFE/CD38	3
GO:0006959	BP	GO:0006959	humoral immune response	4/96	317/18722	0.0802020094377209	0.308730702508198	0.285123687519984	CXCL6/GATA3/LTF/DEFB1	4
GO:0022407	BP	GO:0022407	regulation of cell-cell adhesion	5/96	448/18722	0.080495850895236	0.308730702508198	0.285123687519984	GATA3/LGALS7B/HFE/ASS1/IL1RL2	5
GO:0070661	BP	GO:0070661	leukocyte proliferation	4/96	318/18722	0.0809192005332861	0.308730702508198	0.285123687519984	GSTP1/LGALS7B/CD40/CD38	4
GO:0048525	BP	GO:0048525	negative regulation of viral process	2/96	92/18722	0.0809706211050161	0.308730702508198	0.285123687519984	APOBEC3C/LTF	2
GO:0072163	BP	GO:0072163	mesonephric epithelium development	2/96	92/18722	0.0809706211050161	0.308730702508198	0.285123687519984	GATA3/HOXD11	2
GO:0072164	BP	GO:0072164	mesonephric tubule development	2/96	92/18722	0.0809706211050161	0.308730702508198	0.285123687519984	GATA3/HOXD11	2
GO:1903351	BP	GO:1903351	cellular response to dopamine	2/96	92/18722	0.0809706211050161	0.308730702508198	0.285123687519984	CHRM5/ID1	2
GO:0007179	BP	GO:0007179	transforming growth factor beta receptor signaling pathway	3/96	198/18722	0.0816744297935449	0.308730702508198	0.285123687519984	GDF15/ITGB8/ID1	3
GO:0071496	BP	GO:0071496	cellular response to external stimulus	4/96	320/18722	0.0823632085126363	0.308730702508198	0.285123687519984	GSTP1/GJA1/HFE/CD40	4
GO:0007589	BP	GO:0007589	body fluid secretion	2/96	93/18722	0.0824830397177767	0.308730702508198	0.285123687519984	ANXA2/CDO1	2
GO:0033273	BP	GO:0033273	response to vitamin	2/96	93/18722	0.0824830397177767	0.308730702508198	0.285123687519984	GSTP1/CD40	2
GO:0060993	BP	GO:0060993	kidney morphogenesis	2/96	93/18722	0.0824830397177767	0.308730702508198	0.285123687519984	GATA3/HOXD11	2
GO:1901019	BP	GO:1901019	regulation of calcium ion transmembrane transporter activity	2/96	93/18722	0.0824830397177767	0.308730702508198	0.285123687519984	GSTM2/JPH2	2
GO:1903350	BP	GO:1903350	response to dopamine	2/96	93/18722	0.0824830397177767	0.308730702508198	0.285123687519984	CHRM5/ID1	2
GO:0003012	BP	GO:0003012	muscle system process	5/96	452/18722	0.082875147498312	0.308730702508198	0.285123687519984	GSTM2/GJA1/CRYAB/CNN1/CD38	5
GO:0002791	BP	GO:0002791	regulation of peptide secretion	3/96	200/18722	0.0835894904847074	0.308730702508198	0.285123687519984	GJA1/HFE/CD38	3
GO:0000097	BP	GO:0000097	sulfur amino acid biosynthetic process	1/96	17/18722	0.0837187250605679	0.308730702508198	0.285123687519984	CDO1	1
GO:0009084	BP	GO:0009084	glutamine family amino acid biosynthetic process	1/96	17/18722	0.0837187250605679	0.308730702508198	0.285123687519984	ASS1	1
GO:0015867	BP	GO:0015867	ATP transport	1/96	17/18722	0.0837187250605679	0.308730702508198	0.285123687519984	GJA1	1
GO:0016264	BP	GO:0016264	gap junction assembly	1/96	17/18722	0.0837187250605679	0.308730702508198	0.285123687519984	GJA1	1
GO:0019885	BP	GO:0019885	antigen processing and presentation of endogenous peptide antigen via MHC class I	1/96	17/18722	0.0837187250605679	0.308730702508198	0.285123687519984	HFE	1
GO:0021756	BP	GO:0021756	striatum development	1/96	17/18722	0.0837187250605679	0.308730702508198	0.285123687519984	ALDH1A3	1
GO:0036065	BP	GO:0036065	fucosylation	1/96	17/18722	0.0837187250605679	0.308730702508198	0.285123687519984	FUT2	1
GO:0048521	BP	GO:0048521	negative regulation of behavior	1/96	17/18722	0.0837187250605679	0.308730702508198	0.285123687519984	CCK	1
GO:0055119	BP	GO:0055119	relaxation of cardiac muscle	1/96	17/18722	0.0837187250605679	0.308730702508198	0.285123687519984	GSTM2	1
GO:0061450	BP	GO:0061450	trophoblast cell migration	1/96	17/18722	0.0837187250605679	0.308730702508198	0.285123687519984	GJA1	1
GO:0070293	BP	GO:0070293	renal absorption	1/96	17/18722	0.0837187250605679	0.308730702508198	0.285123687519984	HNF1A	1
GO:0090036	BP	GO:0090036	regulation of protein kinase C signaling	1/96	17/18722	0.0837187250605679	0.308730702508198	0.285123687519984	CD40	1
GO:0090136	BP	GO:0090136	epithelial cell-cell adhesion	1/96	17/18722	0.0837187250605679	0.308730702508198	0.285123687519984	BVES	1
GO:2000696	BP	GO:2000696	regulation of epithelial cell differentiation involved in kidney development	1/96	17/18722	0.0837187250605679	0.308730702508198	0.285123687519984	GATA3	1
GO:0036293	BP	GO:0036293	response to decreased oxygen levels	4/96	322/18722	0.0838200009321159	0.308730702508198	0.285123687519984	HIF3A/CRYAB/ALDH3A1/CD38	4
GO:0030316	BP	GO:0030316	osteoclast differentiation	2/96	94/18722	0.0840041832048125	0.308730702508198	0.285123687519984	ANXA2/LTF	2
GO:0032091	BP	GO:0032091	negative regulation of protein binding	2/96	94/18722	0.0840041832048125	0.308730702508198	0.285123687519984	HFE/ID1	2
GO:0051702	BP	GO:0051702	biological process involved in interaction with symbiont	2/96	94/18722	0.0840041832048125	0.308730702508198	0.285123687519984	CXCL6/LTF	2
GO:0061326	BP	GO:0061326	renal tubule development	2/96	94/18722	0.0840041832048125	0.308730702508198	0.285123687519984	GATA3/HOXD11	2
GO:1903035	BP	GO:1903035	negative regulation of response to wounding	2/96	94/18722	0.0840041832048125	0.308730702508198	0.285123687519984	GJA1/ANXA2	2
GO:0090087	BP	GO:0090087	regulation of peptide transport	3/96	202/18722	0.0855238624440273	0.309320725458347	0.28566859451466	GJA1/HFE/CD38	3
GO:0001823	BP	GO:0001823	mesonephros development	2/96	96/18722	0.0870721379542455	0.309320725458347	0.28566859451466	GATA3/HOXD11	2
GO:0002718	BP	GO:0002718	regulation of cytokine production involved in immune response	2/96	96/18722	0.0870721379542455	0.309320725458347	0.28566859451466	GATA3/HFE	2
GO:0006637	BP	GO:0006637	acyl-CoA metabolic process	2/96	96/18722	0.0870721379542455	0.309320725458347	0.28566859451466	ACSM1/ACSF2	2
GO:0035383	BP	GO:0035383	thioester metabolic process	2/96	96/18722	0.0870721379542455	0.309320725458347	0.28566859451466	ACSM1/ACSF2	2
GO:0042472	BP	GO:0042472	inner ear morphogenesis	2/96	96/18722	0.0870721379542455	0.309320725458347	0.28566859451466	GATA3/ALDH1A3	2
GO:0043648	BP	GO:0043648	dicarboxylic acid metabolic process	2/96	96/18722	0.0870721379542455	0.309320725458347	0.28566859451466	HAAO/ASS1	2
GO:0044264	BP	GO:0044264	cellular polysaccharide metabolic process	2/96	96/18722	0.0870721379542455	0.309320725458347	0.28566859451466	B3GNT8/B3GNT9	2
GO:1901655	BP	GO:1901655	cellular response to ketone	2/96	96/18722	0.0870721379542455	0.309320725458347	0.28566859451466	AKR1B1/ASS1	2
GO:1904035	BP	GO:1904035	regulation of epithelial cell apoptotic process	2/96	96/18722	0.0870721379542455	0.309320725458347	0.28566859451466	GATA3/CD40	2
GO:0002544	BP	GO:0002544	chronic inflammatory response	1/96	18/18722	0.088421371539808	0.309320725458347	0.28566859451466	GJA1	1
GO:0009125	BP	GO:0009125	nucleoside monophosphate catabolic process	1/96	18/18722	0.088421371539808	0.309320725458347	0.28566859451466	DPYS	1
GO:0031000	BP	GO:0031000	response to caffeine	1/96	18/18722	0.088421371539808	0.309320725458347	0.28566859451466	GSTM2	1
GO:0032095	BP	GO:0032095	regulation of response to food	1/96	18/18722	0.088421371539808	0.309320725458347	0.28566859451466	CCK	1
GO:0032634	BP	GO:0032634	interleukin-5 production	1/96	18/18722	0.088421371539808	0.309320725458347	0.28566859451466	GATA3	1
GO:0032674	BP	GO:0032674	regulation of interleukin-5 production	1/96	18/18722	0.088421371539808	0.309320725458347	0.28566859451466	GATA3	1
GO:0035743	BP	GO:0035743	CD4-positive	alpha-beta T cell cytokine production	1/96	18/18722	0.088421371539808	0.309320725458347	0.28566859451466	GATA3	1
GO:0035930	BP	GO:0035930	corticosteroid hormone secretion	1/96	18/18722	0.088421371539808	0.309320725458347	0.28566859451466	GALR1	1
GO:0046851	BP	GO:0046851	negative regulation of bone remodeling	1/96	18/18722	0.088421371539808	0.309320725458347	0.28566859451466	CD38	1
GO:0060602	BP	GO:0060602	branch elongation of an epithelium	1/96	18/18722	0.088421371539808	0.309320725458347	0.28566859451466	HOXD13	1
GO:0060973	BP	GO:0060973	cell migration involved in heart development	1/96	18/18722	0.088421371539808	0.309320725458347	0.28566859451466	BVES	1
GO:0072079	BP	GO:0072079	nephron tubule formation	1/96	18/18722	0.088421371539808	0.309320725458347	0.28566859451466	GATA3	1
GO:0072189	BP	GO:0072189	ureter development	1/96	18/18722	0.088421371539808	0.309320725458347	0.28566859451466	GATA3	1
GO:1901317	BP	GO:1901317	regulation of flagellated sperm motility	1/96	18/18722	0.088421371539808	0.309320725458347	0.28566859451466	DEFB1	1
GO:2001135	BP	GO:2001135	regulation of endocytic recycling	1/96	18/18722	0.088421371539808	0.309320725458347	0.28566859451466	BVES	1
GO:0006721	BP	GO:0006721	terpenoid metabolic process	2/96	97/18722	0.0886186984058919	0.309320725458347	0.28566859451466	AKR1B1/ALDH1A3	2
GO:0120162	BP	GO:0120162	positive regulation of cold-induced thermogenesis	2/96	97/18722	0.0886186984058919	0.309320725458347	0.28566859451466	GJA1/FABP5	2
GO:1990868	BP	GO:1990868	response to chemokine	2/96	97/18722	0.0886186984058919	0.309320725458347	0.28566859451466	CXCL6/CCL18	2
GO:1990869	BP	GO:1990869	cellular response to chemokine	2/96	97/18722	0.0886186984058919	0.309320725458347	0.28566859451466	CXCL6/CCL18	2
GO:0050863	BP	GO:0050863	regulation of T cell activation	4/96	329/18722	0.0890185559196715	0.309589388843724	0.285916714622307	GATA3/LGALS7B/HFE/IL1RL2	4
GO:0008016	BP	GO:0008016	regulation of heart contraction	3/96	206/18722	0.0894497456285762	0.309589388843724	0.285916714622307	GSTM2/GJA1/BVES	3
GO:0002367	BP	GO:0002367	cytokine production involved in immune response	2/96	98/18722	0.0901734820959131	0.309589388843724	0.285916714622307	GATA3/HFE	2
GO:0032642	BP	GO:0032642	regulation of chemokine production	2/96	98/18722	0.0901734820959131	0.309589388843724	0.285916714622307	CXCL6/GSTP1	2
GO:0007631	BP	GO:0007631	feeding behavior	2/96	99/18722	0.0917363661995954	0.309589388843724	0.285916714622307	CCK/GDF15	2
GO:0010717	BP	GO:0010717	regulation of epithelial to mesenchymal transition	2/96	99/18722	0.0917363661995954	0.309589388843724	0.285916714622307	GATA3/ELL3	2
GO:0032602	BP	GO:0032602	chemokine production	2/96	99/18722	0.0917363661995954	0.309589388843724	0.285916714622307	CXCL6/GSTP1	2
GO:0042100	BP	GO:0042100	B cell proliferation	2/96	99/18722	0.0917363661995954	0.309589388843724	0.285916714622307	CD40/CD38	2
GO:0001696	BP	GO:0001696	gastric acid secretion	1/96	19/18722	0.0931001326781831	0.309589388843724	0.285916714622307	CHRM5	1
GO:0002483	BP	GO:0002483	antigen processing and presentation of endogenous peptide antigen	1/96	19/18722	0.0931001326781831	0.309589388843724	0.285916714622307	HFE	1
GO:0006044	BP	GO:0006044	N-acetylglucosamine metabolic process	1/96	19/18722	0.0931001326781831	0.309589388843724	0.285916714622307	CHST3	1
GO:0007213	BP	GO:0007213	G protein-coupled acetylcholine receptor signaling pathway	1/96	19/18722	0.0931001326781831	0.309589388843724	0.285916714622307	CHRM5	1
GO:0009223	BP	GO:0009223	pyrimidine deoxyribonucleotide catabolic process	1/96	19/18722	0.0931001326781831	0.309589388843724	0.285916714622307	DPYS	1
GO:0009301	BP	GO:0009301	snRNA transcription	1/96	19/18722	0.0931001326781831	0.309589388843724	0.285916714622307	ELL3	1
GO:0010829	BP	GO:0010829	negative regulation of glucose transmembrane transport	1/96	19/18722	0.0931001326781831	0.309589388843724	0.285916714622307	FABP5	1
GO:0032616	BP	GO:0032616	interleukin-13 production	1/96	19/18722	0.0931001326781831	0.309589388843724	0.285916714622307	GATA3	1
GO:0032656	BP	GO:0032656	regulation of interleukin-13 production	1/96	19/18722	0.0931001326781831	0.309589388843724	0.285916714622307	GATA3	1
GO:0045091	BP	GO:0045091	regulation of single stranded viral RNA replication via double stranded DNA intermediate	1/96	19/18722	0.0931001326781831	0.309589388843724	0.285916714622307	APOBEC3C	1
GO:0051957	BP	GO:0051957	positive regulation of amino acid transport	1/96	19/18722	0.0931001326781831	0.309589388843724	0.285916714622307	CCK	1
GO:0060065	BP	GO:0060065	uterus development	1/96	19/18722	0.0931001326781831	0.309589388843724	0.285916714622307	GATA3	1
GO:0070734	BP	GO:0070734	histone H3-K27 methylation	1/96	19/18722	0.0931001326781831	0.309589388843724	0.285916714622307	GATA3	1
GO:0086014	BP	GO:0086014	atrial cardiac muscle cell action potential	1/96	19/18722	0.0931001326781831	0.309589388843724	0.285916714622307	GJA1	1
GO:0086026	BP	GO:0086026	atrial cardiac muscle cell to AV node cell signaling	1/96	19/18722	0.0931001326781831	0.309589388843724	0.285916714622307	GJA1	1
GO:0086066	BP	GO:0086066	atrial cardiac muscle cell to AV node cell communication	1/96	19/18722	0.0931001326781831	0.309589388843724	0.285916714622307	GJA1	1
GO:1901739	BP	GO:1901739	regulation of myoblast fusion	1/96	19/18722	0.0931001326781831	0.309589388843724	0.285916714622307	GDF15	1
GO:2000831	BP	GO:2000831	regulation of steroid hormone secretion	1/96	19/18722	0.0931001326781831	0.309589388843724	0.285916714622307	GALR1	1
GO:2001185	BP	GO:2001185	regulation of CD8-positive	alpha-beta T cell activation	1/96	19/18722	0.0931001326781831	0.309589388843724	0.285916714622307	HFE	1
GO:0006664	BP	GO:0006664	glycolipid metabolic process	2/96	100/18722	0.0933072289116883	0.309589388843724	0.285916714622307	ITGB8/FUT2	2
GO:0044728	BP	GO:0044728	DNA methylation or demethylation	2/96	100/18722	0.0933072289116883	0.309589388843724	0.285916714622307	APOBEC3C/GATA3	2
GO:0045807	BP	GO:0045807	positive regulation of endocytosis	2/96	100/18722	0.0933072289116883	0.309589388843724	0.285916714622307	ANXA2/HFE	2
GO:1903509	BP	GO:1903509	liposaccharide metabolic process	2/96	101/18722	0.0948859494393608	0.310543871669202	0.286798213160237	ITGB8/FUT2	2
GO:0030258	BP	GO:0030258	lipid modification	3/96	212/18722	0.0954783909412614	0.310543871669202	0.286798213160237	ACOX2/ACSM1/CHRM5	3
GO:0010522	BP	GO:0010522	regulation of calcium ion transport into cytosol	2/96	102/18722	0.0964724079952037	0.310543871669202	0.286798213160237	GSTM2/JPH2	2
GO:0034308	BP	GO:0034308	primary alcohol metabolic process	2/96	102/18722	0.0964724079952037	0.310543871669202	0.286798213160237	AKR1B1/ALDH1A3	2
GO:0035710	BP	GO:0035710	CD4-positive	alpha-beta T cell activation	2/96	102/18722	0.0964724079952037	0.310543871669202	0.286798213160237	GATA3/LGALS7B	2
GO:1902106	BP	GO:1902106	negative regulation of leukocyte differentiation	2/96	102/18722	0.0964724079952037	0.310543871669202	0.286798213160237	HOXA7/LTF	2
GO:0051651	BP	GO:0051651	maintenance of location in cell	3/96	213/18722	0.0964991493584263	0.310543871669202	0.286798213160237	GSTM2/GJA1/JPH2	3
GO:0002697	BP	GO:0002697	regulation of immune effector process	4/96	339/18722	0.0967098985737355	0.310543871669202	0.286798213160237	CXCL6/GATA3/HFE/CD40	4
GO:0002577	BP	GO:0002577	regulation of antigen processing and presentation	1/96	20/18722	0.0977551285217856	0.310543871669202	0.286798213160237	HFE	1
GO:0003215	BP	GO:0003215	cardiac right ventricle morphogenesis	1/96	20/18722	0.0977551285217856	0.310543871669202	0.286798213160237	GATA3	1
GO:0006525	BP	GO:0006525	arginine metabolic process	1/96	20/18722	0.0977551285217856	0.310543871669202	0.286798213160237	ASS1	1
GO:0006700	BP	GO:0006700	C21-steroid hormone biosynthetic process	1/96	20/18722	0.0977551285217856	0.310543871669202	0.286798213160237	AKR1B1	1
GO:0009110	BP	GO:0009110	vitamin biosynthetic process	1/96	20/18722	0.0977551285217856	0.310543871669202	0.286798213160237	CYP27A1	1
GO:0009129	BP	GO:0009129	pyrimidine nucleoside monophosphate metabolic process	1/96	20/18722	0.0977551285217856	0.310543871669202	0.286798213160237	DPYS	1
GO:0009713	BP	GO:0009713	catechol-containing compound biosynthetic process	1/96	20/18722	0.0977551285217856	0.310543871669202	0.286798213160237	GATA3	1
GO:0010523	BP	GO:0010523	negative regulation of calcium ion transport into cytosol	1/96	20/18722	0.0977551285217856	0.310543871669202	0.286798213160237	GSTM2	1
GO:0016553	BP	GO:0016553	base conversion or substitution editing	1/96	20/18722	0.0977551285217856	0.310543871669202	0.286798213160237	APOBEC3C	1
GO:0032930	BP	GO:0032930	positive regulation of superoxide anion generation	1/96	20/18722	0.0977551285217856	0.310543871669202	0.286798213160237	GSTP1	1
GO:0034104	BP	GO:0034104	negative regulation of tissue remodeling	1/96	20/18722	0.0977551285217856	0.310543871669202	0.286798213160237	CD38	1
GO:0039692	BP	GO:0039692	single stranded viral RNA replication via double stranded DNA intermediate	1/96	20/18722	0.0977551285217856	0.310543871669202	0.286798213160237	APOBEC3C	1
GO:0042359	BP	GO:0042359	vitamin D metabolic process	1/96	20/18722	0.0977551285217856	0.310543871669202	0.286798213160237	CYP27A1	1
GO:0042423	BP	GO:0042423	catecholamine biosynthetic process	1/96	20/18722	0.0977551285217856	0.310543871669202	0.286798213160237	GATA3	1
GO:0043011	BP	GO:0043011	myeloid dendritic cell differentiation	1/96	20/18722	0.0977551285217856	0.310543871669202	0.286798213160237	ITGB8	1
GO:0051900	BP	GO:0051900	regulation of mitochondrial depolarization	1/96	20/18722	0.0977551285217856	0.310543871669202	0.286798213160237	CCK	1
GO:0060044	BP	GO:0060044	negative regulation of cardiac muscle cell proliferation	1/96	20/18722	0.0977551285217856	0.310543871669202	0.286798213160237	GJA1	1
GO:0060231	BP	GO:0060231	mesenchymal to epithelial transition	1/96	20/18722	0.0977551285217856	0.310543871669202	0.286798213160237	GATA3	1
GO:0019233	BP	GO:0019233	sensory perception of pain	2/96	103/18722	0.0980664857902744	0.310543871669202	0.286798213160237	CCK/FABP5	2
GO:0019395	BP	GO:0019395	fatty acid oxidation	2/96	103/18722	0.0980664857902744	0.310543871669202	0.286798213160237	ACOX2/ACSM1	2
GO:0030593	BP	GO:0030593	neutrophil chemotaxis	2/96	103/18722	0.0980664857902744	0.310543871669202	0.286798213160237	CXCL6/CCL18	2
GO:0045621	BP	GO:0045621	positive regulation of lymphocyte differentiation	2/96	104/18722	0.0996680650271857	0.314293054038529	0.290260715249088	GATA3/IL1RL2	2
GO:0048661	BP	GO:0048661	positive regulation of smooth muscle cell proliferation	2/96	104/18722	0.0996680650271857	0.314293054038529	0.290260715249088	GJA1/AKR1B1	2
GO:0007596	BP	GO:0007596	blood coagulation	3/96	217/18722	0.100626901250264	0.314293054038529	0.290260715249088	ANXA2/CD40/F5	3
GO:0000041	BP	GO:0000041	transition metal ion transport	2/96	105/18722	0.101277028893239	0.314293054038529	0.290260715249088	LTF/HFE	2
GO:0007163	BP	GO:0007163	establishment or maintenance of cell polarity	3/96	218/18722	0.101669887799826	0.314293054038529	0.290260715249088	GJA1/GATA3/KIAA1614	3
GO:0003091	BP	GO:0003091	renal water homeostasis	1/96	21/18722	0.102386478519749	0.314293054038529	0.290260715249088	AKR1B1	1
GO:0006244	BP	GO:0006244	pyrimidine nucleotide catabolic process	1/96	21/18722	0.102386478519749	0.314293054038529	0.290260715249088	DPYS	1
GO:0010988	BP	GO:0010988	regulation of low-density lipoprotein particle clearance	1/96	21/18722	0.102386478519749	0.314293054038529	0.290260715249088	ANXA2	1
GO:0035455	BP	GO:0035455	response to interferon-alpha	1/96	21/18722	0.102386478519749	0.314293054038529	0.290260715249088	GATA3	1
GO:0042454	BP	GO:0042454	ribonucleoside catabolic process	1/96	21/18722	0.102386478519749	0.314293054038529	0.290260715249088	APOBEC3C	1
GO:0045655	BP	GO:0045655	regulation of monocyte differentiation	1/96	21/18722	0.102386478519749	0.314293054038529	0.290260715249088	HOXA7	1
GO:0048485	BP	GO:0048485	sympathetic nervous system development	1/96	21/18722	0.102386478519749	0.314293054038529	0.290260715249088	GATA3	1
GO:0051767	BP	GO:0051767	nitric-oxide synthase biosynthetic process	1/96	21/18722	0.102386478519749	0.314293054038529	0.290260715249088	GSTP1	1
GO:0051769	BP	GO:0051769	regulation of nitric-oxide synthase biosynthetic process	1/96	21/18722	0.102386478519749	0.314293054038529	0.290260715249088	GSTP1	1
GO:0071498	BP	GO:0071498	cellular response to fluid shear stress	1/96	21/18722	0.102386478519749	0.314293054038529	0.290260715249088	ASS1	1
GO:0071605	BP	GO:0071605	monocyte chemotactic protein-1 production	1/96	21/18722	0.102386478519749	0.314293054038529	0.290260715249088	GSTP1	1
GO:0071637	BP	GO:0071637	regulation of monocyte chemotactic protein-1 production	1/96	21/18722	0.102386478519749	0.314293054038529	0.290260715249088	GSTP1	1
GO:0072111	BP	GO:0072111	cell proliferation involved in kidney development	1/96	21/18722	0.102386478519749	0.314293054038529	0.290260715249088	GATA3	1
GO:1902254	BP	GO:1902254	negative regulation of intrinsic apoptotic signaling pathway by p53 class mediator	1/96	21/18722	0.102386478519749	0.314293054038529	0.290260715249088	ELL3	1
GO:1902644	BP	GO:1902644	tertiary alcohol metabolic process	1/96	21/18722	0.102386478519749	0.314293054038529	0.290260715249088	AKR1B1	1
GO:0035821	BP	GO:0035821	modulation of process of other organism	2/96	106/18722	0.1028932615536	0.314293054038529	0.290260715249088	CXCL6/LTF	2
GO:1903707	BP	GO:1903707	negative regulation of hemopoiesis	2/96	106/18722	0.1028932615536	0.314293054038529	0.290260715249088	HOXA7/LTF	2
GO:0070482	BP	GO:0070482	response to oxygen levels	4/96	347/18722	0.103082056040161	0.314293054038529	0.290260715249088	HIF3A/CRYAB/ALDH3A1/CD38	4
GO:0048705	BP	GO:0048705	skeletal system morphogenesis	3/96	220/18722	0.103768934702481	0.314293054038529	0.290260715249088	HOXA7/LTF/CHAD	3
GO:0002824	BP	GO:0002824	positive regulation of adaptive immune response based on somatic recombination of immune receptors built from immunoglobulin superfamily domains	2/96	107/18722	0.104516648144516	0.314293054038529	0.290260715249088	GATA3/CD40	2
GO:0005976	BP	GO:0005976	polysaccharide metabolic process	2/96	107/18722	0.104516648144516	0.314293054038529	0.290260715249088	B3GNT8/B3GNT9	2
GO:0032526	BP	GO:0032526	response to retinoic acid	2/96	107/18722	0.104516648144516	0.314293054038529	0.290260715249088	GJA1/CD38	2
GO:0071868	BP	GO:0071868	cellular response to monoamine stimulus	2/96	107/18722	0.104516648144516	0.314293054038529	0.290260715249088	CHRM5/ID1	2
GO:0071870	BP	GO:0071870	cellular response to catecholamine stimulus	2/96	107/18722	0.104516648144516	0.314293054038529	0.290260715249088	CHRM5/ID1	2
GO:0007599	BP	GO:0007599	hemostasis	3/96	222/18722	0.105885236519954	0.314293054038529	0.290260715249088	ANXA2/CD40/F5	3
GO:0050817	BP	GO:0050817	coagulation	3/96	222/18722	0.105885236519954	0.314293054038529	0.290260715249088	ANXA2/CD40/F5	3
GO:0034440	BP	GO:0034440	lipid oxidation	2/96	108/18722	0.106147074766578	0.314293054038529	0.290260715249088	ACOX2/ACSM1	2
GO:0034446	BP	GO:0034446	substrate adhesion-dependent cell spreading	2/96	108/18722	0.106147074766578	0.314293054038529	0.290260715249088	LAMB3/BVES	2
GO:0045861	BP	GO:0045861	negative regulation of proteolysis	4/96	351/18722	0.106339526656875	0.314293054038529	0.290260715249088	ANXA2/CRYAB/LTF/HFE	4
GO:0002320	BP	GO:0002320	lymphoid progenitor cell differentiation	1/96	22/18722	0.106994301527187	0.314293054038529	0.290260715249088	GATA3	1
GO:0010881	BP	GO:0010881	regulation of cardiac muscle contraction by regulation of the release of sequestered calcium ion	1/96	22/18722	0.106994301527187	0.314293054038529	0.290260715249088	GSTM2	1
GO:0016137	BP	GO:0016137	glycoside metabolic process	1/96	22/18722	0.106994301527187	0.314293054038529	0.290260715249088	AKR1B1	1
GO:0019400	BP	GO:0019400	alditol metabolic process	1/96	22/18722	0.106994301527187	0.314293054038529	0.290260715249088	AKR1B1	1
GO:0032098	BP	GO:0032098	regulation of appetite	1/96	22/18722	0.106994301527187	0.314293054038529	0.290260715249088	CCK	1
GO:0034755	BP	GO:0034755	iron ion transmembrane transport	1/96	22/18722	0.106994301527187	0.314293054038529	0.290260715249088	HFE	1
GO:0035357	BP	GO:0035357	peroxisome proliferator activated receptor signaling pathway	1/96	22/18722	0.106994301527187	0.314293054038529	0.290260715249088	FABP5	1
GO:0035584	BP	GO:0035584	calcium-mediated signaling using intracellular calcium source	1/96	22/18722	0.106994301527187	0.314293054038529	0.290260715249088	DEFB1	1
GO:0035809	BP	GO:0035809	regulation of urine volume	1/96	22/18722	0.106994301527187	0.314293054038529	0.290260715249088	AKR1B1	1
GO:0036158	BP	GO:0036158	outer dynein arm assembly	1/96	22/18722	0.106994301527187	0.314293054038529	0.290260715249088	DNAH5	1
GO:0042430	BP	GO:0042430	indole-containing compound metabolic process	1/96	22/18722	0.106994301527187	0.314293054038529	0.290260715249088	HAAO	1
GO:0045061	BP	GO:0045061	thymic T cell selection	1/96	22/18722	0.106994301527187	0.314293054038529	0.290260715249088	GATA3	1
GO:0060343	BP	GO:0060343	trabecula formation	1/96	22/18722	0.106994301527187	0.314293054038529	0.290260715249088	CHAD	1
GO:2000114	BP	GO:2000114	regulation of establishment of cell polarity	1/96	22/18722	0.106994301527187	0.314293054038529	0.290260715249088	GATA3	1
GO:0006091	BP	GO:0006091	generation of precursor metabolites and energy	5/96	490/18722	0.107311470898474	0.314293054038529	0.290260715249088	AKR1B1/ACSS3/ACSM1/HAAO/GPX2	5
GO:0002456	BP	GO:0002456	T cell mediated immunity	2/96	109/18722	0.107784428478027	0.314293054038529	0.290260715249088	GATA3/HFE	2
GO:0032414	BP	GO:0032414	positive regulation of ion transmembrane transporter activity	2/96	109/18722	0.107784428478027	0.314293054038529	0.290260715249088	GSTM2/JPH2	2
GO:0072009	BP	GO:0072009	nephron epithelium development	2/96	109/18722	0.107784428478027	0.314293054038529	0.290260715249088	GATA3/HOXD11	2
GO:0050670	BP	GO:0050670	regulation of lymphocyte proliferation	3/96	225/18722	0.109091575648511	0.314293054038529	0.290260715249088	LGALS7B/CD40/CD38	3
GO:0006939	BP	GO:0006939	smooth muscle contraction	2/96	110/18722	0.109428597288094	0.314293054038529	0.290260715249088	CNN1/CD38	2
GO:0009063	BP	GO:0009063	cellular amino acid catabolic process	2/96	110/18722	0.109428597288094	0.314293054038529	0.290260715249088	HAAO/CDO1	2
GO:0030317	BP	GO:0030317	flagellated sperm motility	2/96	110/18722	0.109428597288094	0.314293054038529	0.290260715249088	DEFB1/DNAH5	2
GO:0048259	BP	GO:0048259	regulation of receptor-mediated endocytosis	2/96	110/18722	0.109428597288094	0.314293054038529	0.290260715249088	ANXA2/HFE	2
GO:0097722	BP	GO:0097722	sperm motility	2/96	110/18722	0.109428597288094	0.314293054038529	0.290260715249088	DEFB1/DNAH5	2
GO:1904659	BP	GO:1904659	glucose transmembrane transport	2/96	110/18722	0.109428597288094	0.314293054038529	0.290260715249088	FABP5/HNF1A	2
GO:1905954	BP	GO:1905954	positive regulation of lipid localization	2/96	110/18722	0.109428597288094	0.314293054038529	0.290260715249088	ANXA2/GALR1	2
GO:0007178	BP	GO:0007178	transmembrane receptor protein serine/threonine kinase signaling pathway	4/96	355/18722	0.109643759568769	0.314293054038529	0.290260715249088	GDF15/HFE/ITGB8/ID1	4
GO:1901361	BP	GO:1901361	organic cyclic compound catabolic process	5/96	495/18722	0.110767206742441	0.314293054038529	0.290260715249088	APOBEC3C/HAAO/DPYS/CYP27A1/ENTPD3	5
GO:0071867	BP	GO:0071867	response to monoamine	2/96	111/18722	0.111079470150394	0.314293054038529	0.290260715249088	CHRM5/ID1	2
GO:0071869	BP	GO:0071869	response to catecholamine	2/96	111/18722	0.111079470150394	0.314293054038529	0.290260715249088	CHRM5/ID1	2
GO:0032944	BP	GO:0032944	regulation of mononuclear cell proliferation	3/96	227/18722	0.11125007995428	0.314293054038529	0.290260715249088	LGALS7B/CD40/CD38	3
GO:0009162	BP	GO:0009162	deoxyribonucleoside monophosphate metabolic process	1/96	23/18722	0.111578715808117	0.314293054038529	0.290260715249088	DPYS	1
GO:0010804	BP	GO:0010804	negative regulation of tumor necrosis factor-mediated signaling pathway	1/96	23/18722	0.111578715808117	0.314293054038529	0.290260715249088	GSTP1	1
GO:0016338	BP	GO:0016338	calcium-independent cell-cell adhesion via plasma membrane cell-adhesion molecules	1/96	23/18722	0.111578715808117	0.314293054038529	0.290260715249088	CLDN8	1
GO:0021544	BP	GO:0021544	subpallium development	1/96	23/18722	0.111578715808117	0.314293054038529	0.290260715249088	ALDH1A3	1
GO:0030539	BP	GO:0030539	male genitalia development	1/96	23/18722	0.111578715808117	0.314293054038529	0.290260715249088	HOXD13	1
GO:0031338	BP	GO:0031338	regulation of vesicle fusion	1/96	23/18722	0.111578715808117	0.314293054038529	0.290260715249088	ANXA2	1
GO:0035162	BP	GO:0035162	embryonic hemopoiesis	1/96	23/18722	0.111578715808117	0.314293054038529	0.290260715249088	GATA3	1
GO:0035929	BP	GO:0035929	steroid hormone secretion	1/96	23/18722	0.111578715808117	0.314293054038529	0.290260715249088	GALR1	1
GO:0035988	BP	GO:0035988	chondrocyte proliferation	1/96	23/18722	0.111578715808117	0.314293054038529	0.290260715249088	LTF	1
GO:0043931	BP	GO:0043931	ossification involved in bone maturation	1/96	23/18722	0.111578715808117	0.314293054038529	0.290260715249088	LTF	1
GO:0051882	BP	GO:0051882	mitochondrial depolarization	1/96	23/18722	0.111578715808117	0.314293054038529	0.290260715249088	CCK	1
GO:0060143	BP	GO:0060143	positive regulation of syncytium formation by plasma membrane fusion	1/96	23/18722	0.111578715808117	0.314293054038529	0.290260715249088	GDF15	1
GO:0060396	BP	GO:0060396	growth hormone receptor signaling pathway	1/96	23/18722	0.111578715808117	0.314293054038529	0.290260715249088	GDF15	1
GO:2000810	BP	GO:2000810	regulation of bicellular tight junction assembly	1/96	23/18722	0.111578715808117	0.314293054038529	0.290260715249088	GJA1	1
GO:0006753	BP	GO:0006753	nucleoside phosphate metabolic process	5/96	497/18722	0.112164692518152	0.314680536949591	0.290618569377478	ACSM1/ACSF2/HAAO/DPYS/ENTPD3	5
GO:0002821	BP	GO:0002821	positive regulation of adaptive immune response	2/96	112/18722	0.112736936956351	0.314680536949591	0.290618569377478	GATA3/CD40	2
GO:0032609	BP	GO:0032609	interferon-gamma production	2/96	112/18722	0.112736936956351	0.314680536949591	0.290618569377478	GATA3/LGALS7B	2
GO:0032649	BP	GO:0032649	regulation of interferon-gamma production	2/96	112/18722	0.112736936956351	0.314680536949591	0.290618569377478	GATA3/LGALS7B	2
GO:0048640	BP	GO:0048640	negative regulation of developmental growth	2/96	112/18722	0.112736936956351	0.314680536949591	0.290618569377478	GJA1/GDF15	2
GO:0071900	BP	GO:0071900	regulation of protein serine/threonine kinase activity	4/96	359/18722	0.112994109437639	0.314680536949591	0.290618569377478	GSTP1/LTF/CCNI2/CD40	4
GO:2000146	BP	GO:2000146	negative regulation of cell motility	4/96	359/18722	0.112994109437639	0.314680536949591	0.290618569377478	GSTP1/GJA1/GATA3/HOXA7	4
GO:0002708	BP	GO:0002708	positive regulation of lymphocyte mediated immunity	2/96	113/18722	0.114400888528673	0.314680536949591	0.290618569377478	GATA3/CD40	2
GO:0051251	BP	GO:0051251	positive regulation of lymphocyte activation	4/96	362/18722	0.115536738850538	0.314680536949591	0.290618569377478	GATA3/CD40/IL1RL2/CD38	4
GO:0002244	BP	GO:0002244	hematopoietic progenitor cell differentiation	2/96	114/18722	0.116071216614859	0.314680536949591	0.290618569377478	GATA3/BVES	2
GO:0008645	BP	GO:0008645	hexose transmembrane transport	2/96	114/18722	0.116071216614859	0.314680536949591	0.290618569377478	FABP5/HNF1A	2
GO:0019751	BP	GO:0019751	polyol metabolic process	2/96	114/18722	0.116071216614859	0.314680536949591	0.290618569377478	AKR1B1/CYP27A1	2
GO:0090100	BP	GO:0090100	positive regulation of transmembrane receptor protein serine/threonine kinase signaling pathway	2/96	114/18722	0.116071216614859	0.314680536949591	0.290618569377478	GDF15/HFE	2
GO:0002021	BP	GO:0002021	response to dietary excess	1/96	24/18722	0.116139839038366	0.314680536949591	0.290618569377478	GDF15	1
GO:0002438	BP	GO:0002438	acute inflammatory response to antigenic stimulus	1/96	24/18722	0.116139839038366	0.314680536949591	0.290618569377478	GATA3	1
GO:0002726	BP	GO:0002726	positive regulation of T cell cytokine production	1/96	24/18722	0.116139839038366	0.314680536949591	0.290618569377478	GATA3	1
GO:0006213	BP	GO:0006213	pyrimidine nucleoside metabolic process	1/96	24/18722	0.116139839038366	0.314680536949591	0.290618569377478	APOBEC3C	1
GO:0009219	BP	GO:0009219	pyrimidine deoxyribonucleotide metabolic process	1/96	24/18722	0.116139839038366	0.314680536949591	0.290618569377478	DPYS	1
GO:0032928	BP	GO:0032928	regulation of superoxide anion generation	1/96	24/18722	0.116139839038366	0.314680536949591	0.290618569377478	GSTP1	1
GO:0040037	BP	GO:0040037	negative regulation of fibroblast growth factor receptor signaling pathway	1/96	24/18722	0.116139839038366	0.314680536949591	0.290618569377478	GATA3	1
GO:0060561	BP	GO:0060561	apoptotic process involved in morphogenesis	1/96	24/18722	0.116139839038366	0.314680536949591	0.290618569377478	CRYAB	1
GO:0060571	BP	GO:0060571	morphogenesis of an epithelial fold	1/96	24/18722	0.116139839038366	0.314680536949591	0.290618569377478	HOXD13	1
GO:0071378	BP	GO:0071378	cellular response to growth hormone stimulus	1/96	24/18722	0.116139839038366	0.314680536949591	0.290618569377478	GDF15	1
GO:0098743	BP	GO:0098743	cell aggregation	1/96	24/18722	0.116139839038366	0.314680536949591	0.290618569377478	LTF	1
GO:1903861	BP	GO:1903861	positive regulation of dendrite extension	1/96	24/18722	0.116139839038366	0.314680536949591	0.290618569377478	CPNE6	1
GO:2000353	BP	GO:2000353	positive regulation of endothelial cell apoptotic process	1/96	24/18722	0.116139839038366	0.314680536949591	0.290618569377478	CD40	1
GO:2000679	BP	GO:2000679	positive regulation of transcription regulatory region DNA binding	1/96	24/18722	0.116139839038366	0.314680536949591	0.290618569377478	GATA3	1
GO:0031589	BP	GO:0031589	cell-substrate adhesion	4/96	363/18722	0.116389914950658	0.314680536949591	0.290618569377478	HOXA7/LAMB3/BVES/ID1	4
GO:0051098	BP	GO:0051098	regulation of binding	4/96	363/18722	0.116389914950658	0.314680536949591	0.290618569377478	GATA3/ANXA2/HFE/ID1	4
GO:0042471	BP	GO:0042471	ear morphogenesis	2/96	115/18722	0.117747813880756	0.314680536949591	0.290618569377478	GATA3/ALDH1A3	2
GO:0051209	BP	GO:0051209	release of sequestered calcium ion into cytosol	2/96	115/18722	0.117747813880756	0.314680536949591	0.290618569377478	GSTM2/JPH2	2
GO:0006720	BP	GO:0006720	isoprenoid metabolic process	2/96	116/18722	0.119430573904153	0.314680536949591	0.290618569377478	AKR1B1/ALDH1A3	2
GO:0015749	BP	GO:0015749	monosaccharide transmembrane transport	2/96	116/18722	0.119430573904153	0.314680536949591	0.290618569377478	FABP5/HNF1A	2
GO:0051283	BP	GO:0051283	negative regulation of sequestering of calcium ion	2/96	116/18722	0.119430573904153	0.314680536949591	0.290618569377478	GSTM2/JPH2	2
GO:0051271	BP	GO:0051271	negative regulation of cellular component movement	4/96	367/18722	0.119830499576698	0.314680536949591	0.290618569377478	GSTP1/GJA1/GATA3/HOXA7	4
GO:1903706	BP	GO:1903706	regulation of hemopoiesis	4/96	367/18722	0.119830499576698	0.314680536949591	0.290618569377478	GATA3/HOXA7/LTF/IL1RL2	4
GO:2000116	BP	GO:2000116	regulation of cysteine-type endopeptidase activity	3/96	235/18722	0.120046974029454	0.314680536949591	0.290618569377478	CCK/CRYAB/LTF	3
GO:0003071	BP	GO:0003071	renal system process involved in regulation of systemic arterial blood pressure	1/96	25/18722	0.120677788308466	0.314680536949591	0.290618569377478	GJA1	1
GO:0003094	BP	GO:0003094	glomerular filtration	1/96	25/18722	0.120677788308466	0.314680536949591	0.290618569377478	GJA1	1
GO:0015012	BP	GO:0015012	heparan sulfate proteoglycan biosynthetic process	1/96	25/18722	0.120677788308466	0.314680536949591	0.290618569377478	B3GALT6	1
GO:0031579	BP	GO:0031579	membrane raft organization	1/96	25/18722	0.120677788308466	0.314680536949591	0.290618569377478	ANXA2	1
GO:0031664	BP	GO:0031664	regulation of lipopolysaccharide-mediated signaling pathway	1/96	25/18722	0.120677788308466	0.314680536949591	0.290618569377478	LTF	1
GO:0032104	BP	GO:0032104	regulation of response to extracellular stimulus	1/96	25/18722	0.120677788308466	0.314680536949591	0.290618569377478	CCK	1
GO:0032107	BP	GO:0032107	regulation of response to nutrient levels	1/96	25/18722	0.120677788308466	0.314680536949591	0.290618569377478	CCK	1
GO:0032753	BP	GO:0032753	positive regulation of interleukin-4 production	1/96	25/18722	0.120677788308466	0.314680536949591	0.290618569377478	GATA3	1
GO:0032878	BP	GO:0032878	regulation of establishment or maintenance of cell polarity	1/96	25/18722	0.120677788308466	0.314680536949591	0.290618569377478	GATA3	1
GO:0042730	BP	GO:0042730	fibrinolysis	1/96	25/18722	0.120677788308466	0.314680536949591	0.290618569377478	ANXA2	1
GO:0042832	BP	GO:0042832	defense response to protozoan	1/96	25/18722	0.120677788308466	0.314680536949591	0.290618569377478	CD40	1
GO:0048596	BP	GO:0048596	embryonic camera-type eye morphogenesis	1/96	25/18722	0.120677788308466	0.314680536949591	0.290618569377478	ALDH1A3	1
GO:0060261	BP	GO:0060261	positive regulation of transcription initiation from RNA polymerase II promoter	1/96	25/18722	0.120677788308466	0.314680536949591	0.290618569377478	HNF1A	1
GO:0060740	BP	GO:0060740	prostate gland epithelium morphogenesis	1/96	25/18722	0.120677788308466	0.314680536949591	0.290618569377478	HOXD13	1
GO:0062009	BP	GO:0062009	secondary palate development	1/96	25/18722	0.120677788308466	0.314680536949591	0.290618569377478	ITGB8	1
GO:0086064	BP	GO:0086064	cell communication by electrical coupling involved in cardiac conduction	1/96	25/18722	0.120677788308466	0.314680536949591	0.290618569377478	GJA1	1
GO:0099560	BP	GO:0099560	synaptic membrane adhesion	1/96	25/18722	0.120677788308466	0.314680536949591	0.290618569377478	LRRC4	1
GO:0002702	BP	GO:0002702	positive regulation of production of molecular mediator of immune response	2/96	117/18722	0.121119391168411	0.314680536949591	0.290618569377478	GATA3/CD40	2
GO:0072676	BP	GO:0072676	lymphocyte migration	2/96	117/18722	0.121119391168411	0.314680536949591	0.290618569377478	GATA3/CCL18	2
GO:0046395	BP	GO:0046395	carboxylic acid catabolic process	3/96	236/18722	0.121164460928167	0.314680536949591	0.290618569377478	ACOX2/HAAO/CDO1	3
GO:0048738	BP	GO:0048738	cardiac muscle tissue development	3/96	236/18722	0.121164460928167	0.314680536949591	0.290618569377478	GJA1/JPH2/BVES	3
GO:0050900	BP	GO:0050900	leukocyte migration	4/96	369/18722	0.121567368663932	0.314680536949591	0.290618569377478	CXCL6/GATA3/HOXA7/CCL18	4
GO:0019318	BP	GO:0019318	hexose metabolic process	3/96	237/18722	0.122285829055354	0.314680536949591	0.290618569377478	AKR1B1/FUT2/FABP5	3
GO:1901617	BP	GO:1901617	organic hydroxy compound biosynthetic process	3/96	237/18722	0.122285829055354	0.314680536949591	0.290618569377478	GATA3/AKR1B1/CYP27A1	3
GO:0034219	BP	GO:0034219	carbohydrate transmembrane transport	2/96	118/18722	0.122814161056144	0.314680536949591	0.290618569377478	FABP5/HNF1A	2
GO:0051101	BP	GO:0051101	regulation of DNA binding	2/96	118/18722	0.122814161056144	0.314680536949591	0.290618569377478	GATA3/ID1	2
GO:0051282	BP	GO:0051282	regulation of sequestering of calcium ion	2/96	118/18722	0.122814161056144	0.314680536949591	0.290618569377478	GSTM2/JPH2	2
GO:0071346	BP	GO:0071346	cellular response to interferon-gamma	2/96	118/18722	0.122814161056144	0.314680536949591	0.290618569377478	ASS1/CCL18	2
GO:0010038	BP	GO:0010038	response to metal ion	4/96	373/18722	0.125073822009922	0.314680536949591	0.290618569377478	HAAO/HFE/ASS1/CPNE6	4
GO:0001562	BP	GO:0001562	response to protozoan	1/96	26/18722	0.125192680126532	0.314680536949591	0.290618569377478	CD40	1
GO:0001573	BP	GO:0001573	ganglioside metabolic process	1/96	26/18722	0.125192680126532	0.314680536949591	0.290618569377478	ITGB8	1
GO:0002710	BP	GO:0002710	negative regulation of T cell mediated immunity	1/96	26/18722	0.125192680126532	0.314680536949591	0.290618569377478	HFE	1
GO:0006706	BP	GO:0006706	steroid catabolic process	1/96	26/18722	0.125192680126532	0.314680536949591	0.290618569377478	CYP27A1	1
GO:0009164	BP	GO:0009164	nucleoside catabolic process	1/96	26/18722	0.125192680126532	0.314680536949591	0.290618569377478	APOBEC3C	1
GO:0009435	BP	GO:0009435	NAD biosynthetic process	1/96	26/18722	0.125192680126532	0.314680536949591	0.290618569377478	HAAO	1
GO:0014829	BP	GO:0014829	vascular associated smooth muscle contraction	1/96	26/18722	0.125192680126532	0.314680536949591	0.290618569377478	CD38	1
GO:0019883	BP	GO:0019883	antigen processing and presentation of endogenous antigen	1/96	26/18722	0.125192680126532	0.314680536949591	0.290618569377478	HFE	1
GO:0032682	BP	GO:0032682	negative regulation of chemokine production	1/96	26/18722	0.125192680126532	0.314680536949591	0.290618569377478	GSTP1	1
GO:0033598	BP	GO:0033598	mammary gland epithelial cell proliferation	1/96	26/18722	0.125192680126532	0.314680536949591	0.290618569377478	GATA3	1
GO:0046697	BP	GO:0046697	decidualization	1/96	26/18722	0.125192680126532	0.314680536949591	0.290618569377478	GJA1	1
GO:0051016	BP	GO:0051016	barbed-end actin filament capping	1/96	26/18722	0.125192680126532	0.314680536949591	0.290618569377478	CAPG	1
GO:0060037	BP	GO:0060037	pharyngeal system development	1/96	26/18722	0.125192680126532	0.314680536949591	0.290618569377478	GATA3	1
GO:0060295	BP	GO:0060295	regulation of cilium movement involved in cell motility	1/96	26/18722	0.125192680126532	0.314680536949591	0.290618569377478	DEFB1	1
GO:0070977	BP	GO:0070977	bone maturation	1/96	26/18722	0.125192680126532	0.314680536949591	0.290618569377478	LTF	1
GO:0097205	BP	GO:0097205	renal filtration	1/96	26/18722	0.125192680126532	0.314680536949591	0.290618569377478	GJA1	1
GO:1901071	BP	GO:1901071	glucosamine-containing compound metabolic process	1/96	26/18722	0.125192680126532	0.314680536949591	0.290618569377478	CHST3	1
GO:1902019	BP	GO:1902019	regulation of cilium-dependent cell motility	1/96	26/18722	0.125192680126532	0.314680536949591	0.290618569377478	DEFB1	1
GO:1904861	BP	GO:1904861	excitatory synapse assembly	1/96	26/18722	0.125192680126532	0.314680536949591	0.290618569377478	LRRC4	1
GO:0016054	BP	GO:0016054	organic acid catabolic process	3/96	240/18722	0.125672946585442	0.314680536949591	0.290618569377478	ACOX2/HAAO/CDO1	3
GO:0002761	BP	GO:0002761	regulation of myeloid leukocyte differentiation	2/96	120/18722	0.126221144691052	0.314680536949591	0.290618569377478	HOXA7/LTF	2
GO:0006304	BP	GO:0006304	DNA modification	2/96	120/18722	0.126221144691052	0.314680536949591	0.290618569377478	APOBEC3C/GATA3	2
GO:0032411	BP	GO:0032411	positive regulation of transporter activity	2/96	120/18722	0.126221144691052	0.314680536949591	0.290618569377478	GSTM2/JPH2	2
GO:0060047	BP	GO:0060047	heart contraction	3/96	241/18722	0.126809565256496	0.314680536949591	0.290618569377478	GSTM2/GJA1/BVES	3
GO:0001704	BP	GO:0001704	formation of primary germ layer	2/96	121/18722	0.127933153643326	0.314680536949591	0.290618569377478	GJA1/LAMB3	2
GO:0002224	BP	GO:0002224	toll-like receptor signaling pathway	2/96	121/18722	0.127933153643326	0.314680536949591	0.290618569377478	LTF/CD40	2
GO:0042177	BP	GO:0042177	negative regulation of protein catabolic process	2/96	121/18722	0.127933153643326	0.314680536949591	0.290618569377478	ANXA2/HFE	2
GO:1904019	BP	GO:1904019	epithelial cell apoptotic process	2/96	121/18722	0.127933153643326	0.314680536949591	0.290618569377478	GATA3/CD40	2
GO:0050868	BP	GO:0050868	negative regulation of T cell activation	2/96	122/18722	0.129650705616897	0.314680536949591	0.290618569377478	LGALS7B/HFE	2
GO:0051208	BP	GO:0051208	sequestering of calcium ion	2/96	122/18722	0.129650705616897	0.314680536949591	0.290618569377478	GSTM2/JPH2	2
GO:0051928	BP	GO:0051928	positive regulation of calcium ion transport	2/96	122/18722	0.129650705616897	0.314680536949591	0.290618569377478	GSTM2/JPH2	2
GO:1990266	BP	GO:1990266	neutrophil migration	2/96	122/18722	0.129650705616897	0.314680536949591	0.290618569377478	CXCL6/CCL18	2
GO:0002719	BP	GO:0002719	negative regulation of cytokine production involved in immune response	1/96	27/18722	0.129684630421133	0.314680536949591	0.290618569377478	HFE	1
GO:0003401	BP	GO:0003401	axis elongation	1/96	27/18722	0.129684630421133	0.314680536949591	0.290618569377478	HOXD13	1
GO:0009651	BP	GO:0009651	response to salt stress	1/96	27/18722	0.129684630421133	0.314680536949591	0.290618569377478	AKR1B1	1
GO:0010528	BP	GO:0010528	regulation of transposition	1/96	27/18722	0.129684630421133	0.314680536949591	0.290618569377478	APOBEC3C	1
GO:0010529	BP	GO:0010529	negative regulation of transposition	1/96	27/18722	0.129684630421133	0.314680536949591	0.290618569377478	APOBEC3C	1
GO:0010882	BP	GO:0010882	regulation of cardiac muscle contraction by calcium ion signaling	1/96	27/18722	0.129684630421133	0.314680536949591	0.290618569377478	GSTM2	1
GO:0032703	BP	GO:0032703	negative regulation of interleukin-2 production	1/96	27/18722	0.129684630421133	0.314680536949591	0.290618569377478	GATA3	1
GO:0032786	BP	GO:0032786	positive regulation of DNA-templated transcription	elongation	1/96	27/18722	0.129684630421133	0.314680536949591	0.290618569377478	ELL3	1
GO:0033688	BP	GO:0033688	regulation of osteoblast proliferation	1/96	27/18722	0.129684630421133	0.314680536949591	0.290618569377478	LTF	1
GO:0034143	BP	GO:0034143	regulation of toll-like receptor 4 signaling pathway	1/96	27/18722	0.129684630421133	0.314680536949591	0.290618569377478	LTF	1
GO:0036037	BP	GO:0036037	CD8-positive	alpha-beta T cell activation	1/96	27/18722	0.129684630421133	0.314680536949591	0.290618569377478	HFE	1
GO:0042402	BP	GO:0042402	cellular biogenic amine catabolic process	1/96	27/18722	0.129684630421133	0.314680536949591	0.290618569377478	HAAO	1
GO:0045830	BP	GO:0045830	positive regulation of isotype switching	1/96	27/18722	0.129684630421133	0.314680536949591	0.290618569377478	CD40	1
GO:0046337	BP	GO:0046337	phosphatidylethanolamine metabolic process	1/96	27/18722	0.129684630421133	0.314680536949591	0.290618569377478	ETNK2	1
GO:0060142	BP	GO:0060142	regulation of syncytium formation by plasma membrane fusion	1/96	27/18722	0.129684630421133	0.314680536949591	0.290618569377478	GDF15	1
GO:0060512	BP	GO:0060512	prostate gland morphogenesis	1/96	27/18722	0.129684630421133	0.314680536949591	0.290618569377478	HOXD13	1
GO:1903859	BP	GO:1903859	regulation of dendrite extension	1/96	27/18722	0.129684630421133	0.314680536949591	0.290618569377478	CPNE6	1
GO:0050678	BP	GO:0050678	regulation of epithelial cell proliferation	4/96	381/18722	0.13221508298	0.320125191530677	0.295646899824757	GJA1/GATA3/FUT2/ID1	4
GO:0031098	BP	GO:0031098	stress-activated protein kinase signaling cascade	3/96	247/18722	0.133706934546272	0.320125191530677	0.295646899824757	GSTP1/AKR1B1/CRYAB	3
GO:0002474	BP	GO:0002474	antigen processing and presentation of peptide antigen via MHC class I	1/96	28/18722	0.134153754544137	0.320125191530677	0.295646899824757	HFE	1
GO:0002675	BP	GO:0002675	positive regulation of acute inflammatory response	1/96	28/18722	0.134153754544137	0.320125191530677	0.295646899824757	C2CD4A	1
GO:0006516	BP	GO:0006516	glycoprotein catabolic process	1/96	28/18722	0.134153754544137	0.320125191530677	0.295646899824757	FBXO17	1
GO:0006972	BP	GO:0006972	hyperosmotic response	1/96	28/18722	0.134153754544137	0.320125191530677	0.295646899824757	AKR1B1	1
GO:0007205	BP	GO:0007205	protein kinase C-activating G protein-coupled receptor signaling pathway	1/96	28/18722	0.134153754544137	0.320125191530677	0.295646899824757	CCK	1
GO:0008299	BP	GO:0008299	isoprenoid biosynthetic process	1/96	28/18722	0.134153754544137	0.320125191530677	0.295646899824757	ALDH1A3	1
GO:0009312	BP	GO:0009312	oligosaccharide biosynthetic process	1/96	28/18722	0.134153754544137	0.320125191530677	0.295646899824757	FUT2	1
GO:0032801	BP	GO:0032801	receptor catabolic process	1/96	28/18722	0.134153754544137	0.320125191530677	0.295646899824757	ANXA2	1
GO:0034123	BP	GO:0034123	positive regulation of toll-like receptor signaling pathway	1/96	28/18722	0.134153754544137	0.320125191530677	0.295646899824757	LTF	1
GO:0045671	BP	GO:0045671	negative regulation of osteoclast differentiation	1/96	28/18722	0.134153754544137	0.320125191530677	0.295646899824757	LTF	1
GO:0051503	BP	GO:0051503	adenine nucleotide transport	1/96	28/18722	0.134153754544137	0.320125191530677	0.295646899824757	GJA1	1
GO:0060259	BP	GO:0060259	regulation of feeding behavior	1/96	28/18722	0.134153754544137	0.320125191530677	0.295646899824757	CCK	1
GO:0051053	BP	GO:0051053	negative regulation of DNA metabolic process	2/96	125/18722	0.134835621823634	0.320473564363765	0.29596863441738	GJA1/GATA3	2
GO:0060294	BP	GO:0060294	cilium movement involved in cell motility	2/96	125/18722	0.134835621823634	0.320473564363765	0.29596863441738	DEFB1/DNAH5	2
GO:0071621	BP	GO:0071621	granulocyte chemotaxis	2/96	125/18722	0.134835621823634	0.320473564363765	0.29596863441738	CXCL6/CCL18	2
GO:0014706	BP	GO:0014706	striated muscle tissue development	4/96	384/18722	0.134936237626849	0.320473564363765	0.29596863441738	HLF/GJA1/JPH2/BVES	4
GO:0045926	BP	GO:0045926	negative regulation of growth	3/96	249/18722	0.136034979107648	0.321220640838829	0.296658585878958	GJA1/CRYAB/GDF15	3
GO:0050727	BP	GO:0050727	regulation of inflammatory response	4/96	386/18722	0.136763175053164	0.321220640838829	0.296658585878958	GSTP1/GATA3/IL1RL2/C2CD4A	4
GO:0071560	BP	GO:0071560	cellular response to transforming growth factor beta stimulus	3/96	250/18722	0.137204299822867	0.321220640838829	0.296658585878958	GDF15/ITGB8/ID1	3
GO:0048565	BP	GO:0048565	digestive tract development	2/96	127/18722	0.13831813333966	0.321220640838829	0.296658585878958	ASS1/HOXD13	2
GO:0003015	BP	GO:0003015	heart process	3/96	251/18722	0.138377115950034	0.321220640838829	0.296658585878958	GSTM2/GJA1/BVES	3
GO:0001773	BP	GO:0001773	myeloid dendritic cell activation	1/96	29/18722	0.138600167273556	0.321220640838829	0.296658585878958	ITGB8	1
GO:0006656	BP	GO:0006656	phosphatidylcholine biosynthetic process	1/96	29/18722	0.138600167273556	0.321220640838829	0.296658585878958	FABP5	1
GO:0009218	BP	GO:0009218	pyrimidine ribonucleotide metabolic process	1/96	29/18722	0.138600167273556	0.321220640838829	0.296658585878958	DPYS	1
GO:0009310	BP	GO:0009310	amine catabolic process	1/96	29/18722	0.138600167273556	0.321220640838829	0.296658585878958	HAAO	1
GO:0015868	BP	GO:0015868	purine ribonucleotide transport	1/96	29/18722	0.138600167273556	0.321220640838829	0.296658585878958	GJA1	1
GO:0019359	BP	GO:0019359	nicotinamide nucleotide biosynthetic process	1/96	29/18722	0.138600167273556	0.321220640838829	0.296658585878958	HAAO	1
GO:0019363	BP	GO:0019363	pyridine nucleotide biosynthetic process	1/96	29/18722	0.138600167273556	0.321220640838829	0.296658585878958	HAAO	1
GO:0021591	BP	GO:0021591	ventricular system development	1/96	29/18722	0.138600167273556	0.321220640838829	0.296658585878958	DNAH5	1
GO:0032366	BP	GO:0032366	intracellular sterol transport	1/96	29/18722	0.138600167273556	0.321220640838829	0.296658585878958	ANXA2	1
GO:0032367	BP	GO:0032367	intracellular cholesterol transport	1/96	29/18722	0.138600167273556	0.321220640838829	0.296658585878958	ANXA2	1
GO:0035066	BP	GO:0035066	positive regulation of histone acetylation	1/96	29/18722	0.138600167273556	0.321220640838829	0.296658585878958	GATA3	1
GO:0051873	BP	GO:0051873	killing by host of symbiont cells	1/96	29/18722	0.138600167273556	0.321220640838829	0.296658585878958	CXCL6	1
GO:0051883	BP	GO:0051883	killing of cells in other organism involved in symbiotic interaction	1/96	29/18722	0.138600167273556	0.321220640838829	0.296658585878958	CXCL6	1
GO:0071549	BP	GO:0071549	cellular response to dexamethasone stimulus	1/96	29/18722	0.138600167273556	0.321220640838829	0.296658585878958	ASS1	1
GO:1902230	BP	GO:1902230	negative regulation of intrinsic apoptotic signaling pathway in response to DNA damage	1/96	29/18722	0.138600167273556	0.321220640838829	0.296658585878958	ELL3	1
GO:1902253	BP	GO:1902253	regulation of intrinsic apoptotic signaling pathway by p53 class mediator	1/96	29/18722	0.138600167273556	0.321220640838829	0.296658585878958	ELL3	1
GO:0010951	BP	GO:0010951	negative regulation of endopeptidase activity	3/96	252/18722	0.139553399822148	0.323058100277938	0.298355544447351	ANXA2/CRYAB/LTF	3
GO:0033865	BP	GO:0033865	nucleoside bisphosphate metabolic process	2/96	128/18722	0.140066868897171	0.323132501671137	0.29842425675686	ACSM1/ACSF2	2
GO:0033875	BP	GO:0033875	ribonucleoside bisphosphate metabolic process	2/96	128/18722	0.140066868897171	0.323132501671137	0.29842425675686	ACSM1/ACSF2	2
GO:0034032	BP	GO:0034032	purine nucleoside bisphosphate metabolic process	2/96	128/18722	0.140066868897171	0.323132501671137	0.29842425675686	ACSM1/ACSF2	2
GO:0097305	BP	GO:0097305	response to alcohol	3/96	253/18722	0.140733123767334	0.324194602122608	0.299405143966262	GSTP1/GATA3/CDO1	3
GO:0040013	BP	GO:0040013	negative regulation of locomotion	4/96	391/18722	0.141374751672772	0.324194602122608	0.299405143966262	GSTP1/GJA1/GATA3/HOXA7	4
GO:0000132	BP	GO:0000132	establishment of mitotic spindle orientation	1/96	30/18722	0.143023982816366	0.324194602122608	0.299405143966262	GJA1	1
GO:0009072	BP	GO:0009072	aromatic amino acid family metabolic process	1/96	30/18722	0.143023982816366	0.324194602122608	0.299405143966262	HAAO	1
GO:0009264	BP	GO:0009264	deoxyribonucleotide catabolic process	1/96	30/18722	0.143023982816366	0.324194602122608	0.299405143966262	DPYS	1
GO:0010880	BP	GO:0010880	regulation of release of sequestered calcium ion into cytosol by sarcoplasmic reticulum	1/96	30/18722	0.143023982816366	0.324194602122608	0.299405143966262	GSTM2	1
GO:0015865	BP	GO:0015865	purine nucleotide transport	1/96	30/18722	0.143023982816366	0.324194602122608	0.299405143966262	GJA1	1
GO:0019674	BP	GO:0019674	NAD metabolic process	1/96	30/18722	0.143023982816366	0.324194602122608	0.299405143966262	CD38	1
GO:0044788	BP	GO:0044788	modulation by host of viral process	1/96	30/18722	0.143023982816366	0.324194602122608	0.299405143966262	LTF	1
GO:0048147	BP	GO:0048147	negative regulation of fibroblast proliferation	1/96	30/18722	0.143023982816366	0.324194602122608	0.299405143966262	GSTP1	1
GO:0048240	BP	GO:0048240	sperm capacitation	1/96	30/18722	0.143023982816366	0.324194602122608	0.299405143966262	DEFB1	1
GO:0060292	BP	GO:0060292	long-term synaptic depression	1/96	30/18722	0.143023982816366	0.324194602122608	0.299405143966262	CD38	1
GO:0060674	BP	GO:0060674	placenta blood vessel development	1/96	30/18722	0.143023982816366	0.324194602122608	0.299405143966262	ITGB8	1
GO:0070498	BP	GO:0070498	interleukin-1-mediated signaling pathway	1/96	30/18722	0.143023982816366	0.324194602122608	0.299405143966262	IL1RL2	1
GO:2000648	BP	GO:2000648	positive regulation of stem cell proliferation	1/96	30/18722	0.143023982816366	0.324194602122608	0.299405143966262	GJA1	1
GO:0051924	BP	GO:0051924	regulation of calcium ion transport	3/96	255/18722	0.143102781175273	0.324194602122608	0.299405143966262	GSTM2/GJA1/JPH2	3
GO:0071559	BP	GO:0071559	response to transforming growth factor beta	3/96	256/18722	0.144292659285167	0.326279762670321	0.301330863240714	GDF15/ITGB8/ID1	3
GO:0019079	BP	GO:0019079	viral genome replication	2/96	131/18722	0.145341855646918	0.326279762670321	0.301330863240714	APOBEC3C/LTF	2
GO:0005996	BP	GO:0005996	monosaccharide metabolic process	3/96	257/18722	0.145485866765727	0.326279762670321	0.301330863240714	AKR1B1/FUT2/FABP5	3
GO:0031348	BP	GO:0031348	negative regulation of defense response	3/96	258/18722	0.146682375945902	0.326279762670321	0.301330863240714	GSTP1/GATA3/CCK	3
GO:0035264	BP	GO:0035264	multicellular organism growth	2/96	132/18722	0.147109466300436	0.326279762670321	0.301330863240714	ETNK2/GDF15	2
GO:0001516	BP	GO:0001516	prostaglandin biosynthetic process	1/96	31/18722	0.147425314811317	0.326279762670321	0.301330863240714	FABP5	1
GO:0002828	BP	GO:0002828	regulation of type 2 immune response	1/96	31/18722	0.147425314811317	0.326279762670321	0.301330863240714	GATA3	1
GO:0030201	BP	GO:0030201	heparan sulfate proteoglycan metabolic process	1/96	31/18722	0.147425314811317	0.326279762670321	0.301330863240714	B3GALT6	1
GO:0034656	BP	GO:0034656	nucleobase-containing small molecule catabolic process	1/96	31/18722	0.147425314811317	0.326279762670321	0.301330863240714	APOBEC3C	1
GO:0046386	BP	GO:0046386	deoxyribose phosphate catabolic process	1/96	31/18722	0.147425314811317	0.326279762670321	0.301330863240714	DPYS	1
GO:0046457	BP	GO:0046457	prostanoid biosynthetic process	1/96	31/18722	0.147425314811317	0.326279762670321	0.301330863240714	FABP5	1
GO:0051569	BP	GO:0051569	regulation of histone H3-K4 methylation	1/96	31/18722	0.147425314811317	0.326279762670321	0.301330863240714	GATA3	1
GO:0055022	BP	GO:0055022	negative regulation of cardiac muscle tissue growth	1/96	31/18722	0.147425314811317	0.326279762670321	0.301330863240714	GJA1	1
GO:0061117	BP	GO:0061117	negative regulation of heart growth	1/96	31/18722	0.147425314811317	0.326279762670321	0.301330863240714	GJA1	1
GO:0070528	BP	GO:0070528	protein kinase C signaling	1/96	31/18722	0.147425314811317	0.326279762670321	0.301330863240714	CD40	1
GO:0071480	BP	GO:0071480	cellular response to gamma radiation	1/96	31/18722	0.147425314811317	0.326279762670321	0.301330863240714	CRYAB	1
GO:0071711	BP	GO:0071711	basement membrane organization	1/96	31/18722	0.147425314811317	0.326279762670321	0.301330863240714	LAMB3	1
GO:0090183	BP	GO:0090183	regulation of kidney development	1/96	31/18722	0.147425314811317	0.326279762670321	0.301330863240714	GATA3	1
GO:0097106	BP	GO:0097106	postsynaptic density organization	1/96	31/18722	0.147425314811317	0.326279762670321	0.301330863240714	LRRC4	1
GO:1901797	BP	GO:1901797	negative regulation of signal transduction by p53 class mediator	1/96	31/18722	0.147425314811317	0.326279762670321	0.301330863240714	ELL3	1
GO:2000144	BP	GO:2000144	positive regulation of DNA-templated transcription	initiation	1/96	31/18722	0.147425314811317	0.326279762670321	0.301330863240714	HNF1A	1
GO:0010595	BP	GO:0010595	positive regulation of endothelial cell migration	2/96	133/18722	0.148881564045454	0.32914102084253	0.303973336031334	GATA3/CD40	2
GO:0002705	BP	GO:0002705	positive regulation of leukocyte mediated immunity	2/96	134/18722	0.150658057824203	0.331598495154135	0.306242900192001	GATA3/CD40	2
GO:0010466	BP	GO:0010466	negative regulation of peptidase activity	3/96	262/18722	0.15150087645183	0.331598495154135	0.306242900192001	ANXA2/CRYAB/LTF	3
GO:0003180	BP	GO:0003180	aortic valve morphogenesis	1/96	32/18722	0.151804276331734	0.331598495154135	0.306242900192001	GATA3	1
GO:0010039	BP	GO:0010039	response to iron ion	1/96	32/18722	0.151804276331734	0.331598495154135	0.306242900192001	HFE	1
GO:0010644	BP	GO:0010644	cell communication by electrical coupling	1/96	32/18722	0.151804276331734	0.331598495154135	0.306242900192001	GJA1	1
GO:0032196	BP	GO:0032196	transposition	1/96	32/18722	0.151804276331734	0.331598495154135	0.306242900192001	APOBEC3C	1
GO:0033687	BP	GO:0033687	osteoblast proliferation	1/96	32/18722	0.151804276331734	0.331598495154135	0.306242900192001	LTF	1
GO:0046856	BP	GO:0046856	phosphatidylinositol dephosphorylation	1/96	32/18722	0.151804276331734	0.331598495154135	0.306242900192001	CHRM5	1
GO:0072337	BP	GO:0072337	modified amino acid transport	1/96	32/18722	0.151804276331734	0.331598495154135	0.306242900192001	GJA1	1
GO:0072525	BP	GO:0072525	pyridine-containing compound biosynthetic process	1/96	32/18722	0.151804276331734	0.331598495154135	0.306242900192001	HAAO	1
GO:2000515	BP	GO:2000515	negative regulation of CD4-positive	alpha-beta T cell activation	1/96	32/18722	0.151804276331734	0.331598495154135	0.306242900192001	LGALS7B	1
GO:0060537	BP	GO:0060537	muscle tissue development	4/96	403/18722	0.152692605035755	0.332110045929281	0.306715335366665	HLF/GJA1/JPH2/BVES	4
GO:0050730	BP	GO:0050730	regulation of peptidyl-tyrosine phosphorylation	3/96	264/18722	0.153929217974932	0.332110045929281	0.306715335366665	CTF1/CCK/CD40	3
GO:0003158	BP	GO:0003158	endothelium development	2/96	136/18722	0.154223873234379	0.332110045929281	0.306715335366665	GJA1/ID1	2
GO:0072073	BP	GO:0072073	kidney epithelium development	2/96	136/18722	0.154223873234379	0.332110045929281	0.306715335366665	GATA3/HOXD11	2
GO:0010959	BP	GO:0010959	regulation of metal ion transport	4/96	406/18722	0.155575403022382	0.332110045929281	0.306715335366665	GSTM2/GJA1/JPH2/HFE	4
GO:0007586	BP	GO:0007586	digestion	2/96	137/18722	0.156013016715946	0.332110045929281	0.306715335366665	CCK/CHRM5	2
GO:0030879	BP	GO:0030879	mammary gland development	2/96	137/18722	0.156013016715946	0.332110045929281	0.306715335366665	GATA3/CDO1	2
GO:0034754	BP	GO:0034754	cellular hormone metabolic process	2/96	137/18722	0.156013016715946	0.332110045929281	0.306715335366665	AKR1B1/ALDH1A3	2
GO:0050671	BP	GO:0050671	positive regulation of lymphocyte proliferation	2/96	137/18722	0.156013016715946	0.332110045929281	0.306715335366665	CD40/CD38	2
GO:0050714	BP	GO:0050714	positive regulation of protein secretion	2/96	137/18722	0.156013016715946	0.332110045929281	0.306715335366665	GJA1/CD38	2
GO:0055123	BP	GO:0055123	digestive system development	2/96	137/18722	0.156013016715946	0.332110045929281	0.306715335366665	ASS1/HOXD13	2
GO:0060048	BP	GO:0060048	cardiac muscle contraction	2/96	137/18722	0.156013016715946	0.332110045929281	0.306715335366665	GSTM2/GJA1	2
GO:0010165	BP	GO:0010165	response to X-ray	1/96	33/18722	0.156160979888296	0.332110045929281	0.306715335366665	GATA3	1
GO:0010259	BP	GO:0010259	multicellular organism aging	1/96	33/18722	0.156160979888296	0.332110045929281	0.306715335366665	CRYAB	1
GO:0010984	BP	GO:0010984	regulation of lipoprotein particle clearance	1/96	33/18722	0.156160979888296	0.332110045929281	0.306715335366665	ANXA2	1
GO:0019362	BP	GO:0019362	pyridine nucleotide metabolic process	1/96	33/18722	0.156160979888296	0.332110045929281	0.306715335366665	HAAO	1
GO:0032633	BP	GO:0032633	interleukin-4 production	1/96	33/18722	0.156160979888296	0.332110045929281	0.306715335366665	GATA3	1
GO:0032673	BP	GO:0032673	regulation of interleukin-4 production	1/96	33/18722	0.156160979888296	0.332110045929281	0.306715335366665	GATA3	1
GO:0046496	BP	GO:0046496	nicotinamide nucleotide metabolic process	1/96	33/18722	0.156160979888296	0.332110045929281	0.306715335366665	HAAO	1
GO:0048048	BP	GO:0048048	embryonic eye morphogenesis	1/96	33/18722	0.156160979888296	0.332110045929281	0.306715335366665	ALDH1A3	1
GO:0048333	BP	GO:0048333	mesodermal cell differentiation	1/96	33/18722	0.156160979888296	0.332110045929281	0.306715335366665	GJA1	1
GO:0060260	BP	GO:0060260	regulation of transcription initiation from RNA polymerase II promoter	1/96	33/18722	0.156160979888296	0.332110045929281	0.306715335366665	HNF1A	1
GO:0071353	BP	GO:0071353	cellular response to interleukin-4	1/96	33/18722	0.156160979888296	0.332110045929281	0.306715335366665	GATA3	1
GO:0099084	BP	GO:0099084	postsynaptic specialization organization	1/96	33/18722	0.156160979888296	0.332110045929281	0.306715335366665	LRRC4	1
GO:0110110	BP	GO:0110110	positive regulation of animal organ morphogenesis	1/96	33/18722	0.156160979888296	0.332110045929281	0.306715335366665	GATA3	1
GO:0001539	BP	GO:0001539	cilium or flagellum-dependent cell motility	2/96	138/18722	0.157806199920348	0.333235064317181	0.307754329508419	DEFB1/DNAH5	2
GO:0032946	BP	GO:0032946	positive regulation of mononuclear cell proliferation	2/96	138/18722	0.157806199920348	0.333235064317181	0.307754329508419	CD40/CD38	2
GO:0035107	BP	GO:0035107	appendage morphogenesis	2/96	138/18722	0.157806199920348	0.333235064317181	0.307754329508419	EVX2/HOXD13	2
GO:0035108	BP	GO:0035108	limb morphogenesis	2/96	138/18722	0.157806199920348	0.333235064317181	0.307754329508419	EVX2/HOXD13	2
GO:0055076	BP	GO:0055076	transition metal ion homeostasis	2/96	138/18722	0.157806199920348	0.333235064317181	0.307754329508419	LTF/HFE	2
GO:0060285	BP	GO:0060285	cilium-dependent cell motility	2/96	138/18722	0.157806199920348	0.333235064317181	0.307754329508419	DEFB1/DNAH5	2
GO:0002696	BP	GO:0002696	positive regulation of leukocyte activation	4/96	409/18722	0.158478866906411	0.333235064317181	0.307754329508419	GATA3/CD40/IL1RL2/CD38	4
GO:0000038	BP	GO:0000038	very long-chain fatty acid metabolic process	1/96	34/18722	0.16049553743181	0.333235064317181	0.307754329508419	ACOX2	1
GO:0000096	BP	GO:0000096	sulfur amino acid metabolic process	1/96	34/18722	0.16049553743181	0.333235064317181	0.307754329508419	CDO1	1
GO:0002446	BP	GO:0002446	neutrophil mediated immunity	1/96	34/18722	0.16049553743181	0.333235064317181	0.307754329508419	CXCL6	1
GO:0009112	BP	GO:0009112	nucleobase metabolic process	1/96	34/18722	0.16049553743181	0.333235064317181	0.307754329508419	DPYS	1
GO:0014808	BP	GO:0014808	release of sequestered calcium ion into cytosol by sarcoplasmic reticulum	1/96	34/18722	0.16049553743181	0.333235064317181	0.307754329508419	GSTM2	1
GO:0019320	BP	GO:0019320	hexose catabolic process	1/96	34/18722	0.16049553743181	0.333235064317181	0.307754329508419	FUT2	1
GO:0034383	BP	GO:0034383	low-density lipoprotein particle clearance	1/96	34/18722	0.16049553743181	0.333235064317181	0.307754329508419	ANXA2	1
GO:0035590	BP	GO:0035590	purinergic nucleotide receptor signaling pathway	1/96	34/18722	0.16049553743181	0.333235064317181	0.307754329508419	GPR87	1
GO:0042573	BP	GO:0042573	retinoic acid metabolic process	1/96	34/18722	0.16049553743181	0.333235064317181	0.307754329508419	ALDH1A3	1
GO:0070050	BP	GO:0070050	neuron cellular homeostasis	1/96	34/18722	0.16049553743181	0.333235064317181	0.307754329508419	HAAO	1
GO:0086019	BP	GO:0086019	cell-cell signaling involved in cardiac conduction	1/96	34/18722	0.16049553743181	0.333235064317181	0.307754329508419	GJA1	1
GO:0090075	BP	GO:0090075	relaxation of muscle	1/96	34/18722	0.16049553743181	0.333235064317181	0.307754329508419	GSTM2	1
GO:0098664	BP	GO:0098664	G protein-coupled serotonin receptor signaling pathway	1/96	34/18722	0.16049553743181	0.333235064317181	0.307754329508419	CHRM5	1
GO:1990000	BP	GO:1990000	amyloid fibril formation	1/96	34/18722	0.16049553743181	0.333235064317181	0.307754329508419	CRYAB	1
GO:2000352	BP	GO:2000352	negative regulation of endothelial cell apoptotic process	1/96	34/18722	0.16049553743181	0.333235064317181	0.307754329508419	GATA3	1
GO:2000758	BP	GO:2000758	positive regulation of peptidyl-lysine acetylation	1/96	34/18722	0.16049553743181	0.333235064317181	0.307754329508419	GATA3	1
GO:0031333	BP	GO:0031333	negative regulation of protein-containing complex assembly	2/96	140/18722	0.16140433776499	0.334351553643719	0.30878544676133	CRYAB/CAPG	2
GO:0046165	BP	GO:0046165	alcohol biosynthetic process	2/96	140/18722	0.16140433776499	0.334351553643719	0.30878544676133	AKR1B1/CYP27A1	2
GO:0035296	BP	GO:0035296	regulation of tube diameter	2/96	141/18722	0.163209120457915	0.334351553643719	0.30878544676133	GJA1/CD38	2
GO:0097746	BP	GO:0097746	blood vessel diameter maintenance	2/96	141/18722	0.163209120457915	0.334351553643719	0.30878544676133	GJA1/CD38	2
GO:0001558	BP	GO:0001558	regulation of cell growth	4/96	414/18722	0.163362978406564	0.334351553643719	0.30878544676133	GJA1/CRYAB/CPNE6/CD38	4
GO:0001893	BP	GO:0001893	maternal placenta development	1/96	35/18722	0.164808060355962	0.334351553643719	0.30878544676133	GJA1	1
GO:0003351	BP	GO:0003351	epithelial cilium movement involved in extracellular fluid movement	1/96	35/18722	0.164808060355962	0.334351553643719	0.30878544676133	DNAH5	1
GO:0006691	BP	GO:0006691	leukotriene metabolic process	1/96	35/18722	0.164808060355962	0.334351553643719	0.30878544676133	CPA1	1
GO:0009119	BP	GO:0009119	ribonucleoside metabolic process	1/96	35/18722	0.164808060355962	0.334351553643719	0.30878544676133	APOBEC3C	1
GO:0031076	BP	GO:0031076	embryonic camera-type eye development	1/96	35/18722	0.164808060355962	0.334351553643719	0.30878544676133	ALDH1A3	1
GO:0032350	BP	GO:0032350	regulation of hormone metabolic process	1/96	35/18722	0.164808060355962	0.334351553643719	0.30878544676133	GATA3	1
GO:0032435	BP	GO:0032435	negative regulation of proteasomal ubiquitin-dependent protein catabolic process	1/96	35/18722	0.164808060355962	0.334351553643719	0.30878544676133	HFE	1
GO:0035633	BP	GO:0035633	maintenance of blood-brain barrier	1/96	35/18722	0.164808060355962	0.334351553643719	0.30878544676133	GJA1	1
GO:0039694	BP	GO:0039694	viral RNA genome replication	1/96	35/18722	0.164808060355962	0.334351553643719	0.30878544676133	APOBEC3C	1
GO:0040001	BP	GO:0040001	establishment of mitotic spindle localization	1/96	35/18722	0.164808060355962	0.334351553643719	0.30878544676133	GJA1	1
GO:0044273	BP	GO:0044273	sulfur compound catabolic process	1/96	35/18722	0.164808060355962	0.334351553643719	0.30878544676133	CDO1	1
GO:0046640	BP	GO:0046640	regulation of alpha-beta T cell proliferation	1/96	35/18722	0.164808060355962	0.334351553643719	0.30878544676133	LGALS7B	1
GO:0097421	BP	GO:0097421	liver regeneration	1/96	35/18722	0.164808060355962	0.334351553643719	0.30878544676133	HFE	1
GO:0098801	BP	GO:0098801	regulation of renal system process	1/96	35/18722	0.164808060355962	0.334351553643719	0.30878544676133	GJA1	1
GO:1903514	BP	GO:1903514	release of sequestered calcium ion into cytosol by endoplasmic reticulum	1/96	35/18722	0.164808060355962	0.334351553643719	0.30878544676133	GSTM2	1
GO:0098742	BP	GO:0098742	cell-cell adhesion via plasma-membrane adhesion molecules	3/96	273/18722	0.165007429950053	0.334351553643719	0.30878544676133	LGALS7B/LRRC4/CLDN8	3
GO:0035150	BP	GO:0035150	regulation of tube size	2/96	142/18722	0.165017598968151	0.334351553643719	0.30878544676133	GJA1/CD38	2
GO:0072006	BP	GO:0072006	nephron development	2/96	142/18722	0.165017598968151	0.334351553643719	0.30878544676133	GATA3/HOXD11	2
GO:0097553	BP	GO:0097553	calcium ion transmembrane import into cytosol	2/96	142/18722	0.165017598968151	0.334351553643719	0.30878544676133	GSTM2/JPH2	2
GO:0006865	BP	GO:0006865	amino acid transport	2/96	143/18722	0.166829689216612	0.336526383629572	0.310793978923041	GJA1/CCK	2
GO:0030010	BP	GO:0030010	establishment of cell polarity	2/96	143/18722	0.166829689216612	0.336526383629572	0.310793978923041	GJA1/GATA3	2
GO:0034763	BP	GO:0034763	negative regulation of transmembrane transport	2/96	143/18722	0.166829689216612	0.336526383629572	0.310793978923041	GSTM2/FABP5	2
GO:0043270	BP	GO:0043270	positive regulation of ion transport	3/96	275/18722	0.167501427064842	0.336526383629572	0.310793978923041	GSTM2/CCK/JPH2	3
GO:0031644	BP	GO:0031644	regulation of nervous system process	2/96	144/18722	0.168645307872356	0.336526383629572	0.310793978923041	CCK/FABP5	2
GO:0007548	BP	GO:0007548	sex differentiation	3/96	276/18722	0.168752648212456	0.336526383629572	0.310793978923041	GATA3/HOXD13/CDKL2	3
GO:0003352	BP	GO:0003352	regulation of cilium movement	1/96	36/18722	0.169098659500063	0.336526383629572	0.310793978923041	DEFB1	1
GO:0006699	BP	GO:0006699	bile acid biosynthetic process	1/96	36/18722	0.169098659500063	0.336526383629572	0.310793978923041	CYP27A1	1
GO:0008207	BP	GO:0008207	C21-steroid hormone metabolic process	1/96	36/18722	0.169098659500063	0.336526383629572	0.310793978923041	AKR1B1	1
GO:0030224	BP	GO:0030224	monocyte differentiation	1/96	36/18722	0.169098659500063	0.336526383629572	0.310793978923041	HOXA7	1
GO:0042092	BP	GO:0042092	type 2 immune response	1/96	36/18722	0.169098659500063	0.336526383629572	0.310793978923041	GATA3	1
GO:0042119	BP	GO:0042119	neutrophil activation	1/96	36/18722	0.169098659500063	0.336526383629572	0.310793978923041	CXCL6	1
GO:0045191	BP	GO:0045191	regulation of isotype switching	1/96	36/18722	0.169098659500063	0.336526383629572	0.310793978923041	CD40	1
GO:0051955	BP	GO:0051955	regulation of amino acid transport	1/96	36/18722	0.169098659500063	0.336526383629572	0.310793978923041	CCK	1
GO:0070670	BP	GO:0070670	response to interleukin-4	1/96	36/18722	0.169098659500063	0.336526383629572	0.310793978923041	GATA3	1
GO:0090322	BP	GO:0090322	regulation of superoxide metabolic process	1/96	36/18722	0.169098659500063	0.336526383629572	0.310793978923041	GSTP1	1
GO:1901658	BP	GO:1901658	glycosyl compound catabolic process	1/96	36/18722	0.169098659500063	0.336526383629572	0.310793978923041	APOBEC3C	1
GO:1902229	BP	GO:1902229	regulation of intrinsic apoptotic signaling pathway in response to DNA damage	1/96	36/18722	0.169098659500063	0.336526383629572	0.310793978923041	ELL3	1
GO:0050867	BP	GO:0050867	positive regulation of cell activation	4/96	420/18722	0.169296223737779	0.336586964074912	0.310849927099969	GATA3/CD40/IL1RL2/CD38	4
GO:0022898	BP	GO:0022898	regulation of transmembrane transporter activity	3/96	278/18722	0.171263399072467	0.338663467056922	0.312767650807286	GSTM2/GJA1/JPH2	3
GO:0031349	BP	GO:0031349	positive regulation of defense response	3/96	278/18722	0.171263399072467	0.338663467056922	0.312767650807286	GJA1/CCK/C2CD4A	3
GO:0006816	BP	GO:0006816	calcium ion transport	4/96	422/18722	0.171291060838296	0.338663467056922	0.312767650807286	GSTM2/GJA1/JPH2/ANXA2	4
GO:0007043	BP	GO:0007043	cell-cell junction assembly	2/96	146/18722	0.172286800790741	0.338663467056922	0.312767650807286	GJA1/CLDN8	2
GO:0045580	BP	GO:0045580	regulation of T cell differentiation	2/96	146/18722	0.172286800790741	0.338663467056922	0.312767650807286	GATA3/IL1RL2	2
GO:0043542	BP	GO:0043542	endothelial cell migration	3/96	279/18722	0.172522874234779	0.338663467056922	0.312767650807286	GATA3/CD40/ID1	3
GO:0003176	BP	GO:0003176	aortic valve development	1/96	37/18722	0.173367445151781	0.338663467056922	0.312767650807286	GATA3	1
GO:0006862	BP	GO:0006862	nucleotide transport	1/96	37/18722	0.173367445151781	0.338663467056922	0.312767650807286	GJA1	1
GO:0016202	BP	GO:0016202	regulation of striated muscle tissue development	1/96	37/18722	0.173367445151781	0.338663467056922	0.312767650807286	JPH2	1
GO:0031646	BP	GO:0031646	positive regulation of nervous system process	1/96	37/18722	0.173367445151781	0.338663467056922	0.312767650807286	CCK	1
GO:0032570	BP	GO:0032570	response to progesterone	1/96	37/18722	0.173367445151781	0.338663467056922	0.312767650807286	CD38	1
GO:0040036	BP	GO:0040036	regulation of fibroblast growth factor receptor signaling pathway	1/96	37/18722	0.173367445151781	0.338663467056922	0.312767650807286	GATA3	1
GO:0042401	BP	GO:0042401	cellular biogenic amine biosynthetic process	1/96	37/18722	0.173367445151781	0.338663467056922	0.312767650807286	GATA3	1
GO:0045616	BP	GO:0045616	regulation of keratinocyte differentiation	1/96	37/18722	0.173367445151781	0.338663467056922	0.312767650807286	HOXA7	1
GO:0051294	BP	GO:0051294	establishment of spindle orientation	1/96	37/18722	0.173367445151781	0.338663467056922	0.312767650807286	GJA1	1
GO:0051954	BP	GO:0051954	positive regulation of amine transport	1/96	37/18722	0.173367445151781	0.338663467056922	0.312767650807286	CCK	1
GO:0070286	BP	GO:0070286	axonemal dynein complex assembly	1/96	37/18722	0.173367445151781	0.338663467056922	0.312767650807286	DNAH5	1
GO:0097484	BP	GO:0097484	dendrite extension	1/96	37/18722	0.173367445151781	0.338663467056922	0.312767650807286	CPNE6	1
GO:0016331	BP	GO:0016331	morphogenesis of embryonic epithelium	2/96	147/18722	0.17411251208447	0.339789340443918	0.313807434570847	GATA3/ALDH1A3	2
GO:1903131	BP	GO:1903131	mononuclear cell differentiation	4/96	426/18722	0.17530575263227	0.340986431649715	0.31491299050073	GATA3/HOXA7/ITGB8/IL1RL2	4
GO:0010212	BP	GO:0010212	response to ionizing radiation	2/96	148/18722	0.175941425837177	0.340986431649715	0.31491299050073	GATA3/CRYAB	2
GO:0050905	BP	GO:0050905	neuromuscular process	2/96	148/18722	0.175941425837177	0.340986431649715	0.31491299050073	GSTM2/ALDH1A3	2
GO:0097530	BP	GO:0097530	granulocyte migration	2/96	148/18722	0.175941425837177	0.340986431649715	0.31491299050073	CXCL6/CCL18	2
GO:1903900	BP	GO:1903900	regulation of viral life cycle	2/96	148/18722	0.175941425837177	0.340986431649715	0.31491299050073	APOBEC3C/LTF	2
GO:0044262	BP	GO:0044262	cellular carbohydrate metabolic process	3/96	283/18722	0.177587471624312	0.340986431649715	0.31491299050073	B3GNT8/AKR1B1/B3GNT9	3
GO:0006858	BP	GO:0006858	extracellular transport	1/96	38/18722	0.17761452704985	0.340986431649715	0.31491299050073	DNAH5	1
GO:0009309	BP	GO:0009309	amine biosynthetic process	1/96	38/18722	0.17761452704985	0.340986431649715	0.31491299050073	GATA3	1
GO:0010719	BP	GO:0010719	negative regulation of epithelial to mesenchymal transition	1/96	38/18722	0.17761452704985	0.340986431649715	0.31491299050073	GATA3	1
GO:0032373	BP	GO:0032373	positive regulation of sterol transport	1/96	38/18722	0.17761452704985	0.340986431649715	0.31491299050073	ANXA2	1
GO:0032376	BP	GO:0032376	positive regulation of cholesterol transport	1/96	38/18722	0.17761452704985	0.340986431649715	0.31491299050073	ANXA2	1
GO:0046329	BP	GO:0046329	negative regulation of JNK cascade	1/96	38/18722	0.17761452704985	0.340986431649715	0.31491299050073	GSTP1	1
GO:0046633	BP	GO:0046633	alpha-beta T cell proliferation	1/96	38/18722	0.17761452704985	0.340986431649715	0.31491299050073	LGALS7B	1
GO:0071398	BP	GO:0071398	cellular response to fatty acid	1/96	38/18722	0.17761452704985	0.340986431649715	0.31491299050073	ASS1	1
GO:0072524	BP	GO:0072524	pyridine-containing compound metabolic process	1/96	38/18722	0.17761452704985	0.340986431649715	0.31491299050073	HAAO	1
GO:1903725	BP	GO:1903725	regulation of phospholipid metabolic process	1/96	38/18722	0.17761452704985	0.340986431649715	0.31491299050073	CHRM5	1
GO:2000279	BP	GO:2000279	negative regulation of DNA biosynthetic process	1/96	38/18722	0.17761452704985	0.340986431649715	0.31491299050073	GJA1	1
GO:0032368	BP	GO:0032368	regulation of lipid transport	2/96	149/18722	0.177773462379444	0.340986431649715	0.31491299050073	ANXA2/GALR1	2
GO:0015850	BP	GO:0015850	organic hydroxy compound transport	3/96	284/18722	0.178860159492469	0.342744396972249	0.316536533450041	ANXA2/GALR1/CHRM5	3
GO:0070665	BP	GO:0070665	positive regulation of leukocyte proliferation	2/96	150/18722	0.179608542758554	0.343851335661339	0.317558830352577	CD40/CD38	2
GO:0048562	BP	GO:0048562	embryonic organ morphogenesis	3/96	285/18722	0.180135408638609	0.34453249097641	0.318187901298968	GATA3/HOXA7/ALDH1A3	3
GO:0052548	BP	GO:0052548	regulation of endopeptidase activity	4/96	432/18722	0.181388786083645	0.344845375682653	0.318476861355379	CCK/ANXA2/CRYAB/LTF	4
GO:1904064	BP	GO:1904064	positive regulation of cation transmembrane transport	2/96	151/18722	0.181446588733363	0.344845375682653	0.318476861355379	GSTM2/JPH2	2
GO:0001941	BP	GO:0001941	postsynaptic membrane organization	1/96	39/18722	0.181840014386781	0.344845375682653	0.318476861355379	LRRC4	1
GO:0002701	BP	GO:0002701	negative regulation of production of molecular mediator of immune response	1/96	39/18722	0.181840014386781	0.344845375682653	0.318476861355379	HFE	1
GO:0007210	BP	GO:0007210	serotonin receptor signaling pathway	1/96	39/18722	0.181840014386781	0.344845375682653	0.318476861355379	CHRM5	1
GO:0046621	BP	GO:0046621	negative regulation of organ growth	1/96	39/18722	0.181840014386781	0.344845375682653	0.318476861355379	GJA1	1
GO:0071548	BP	GO:0071548	response to dexamethasone	1/96	39/18722	0.181840014386781	0.344845375682653	0.318476861355379	ASS1	1
GO:1901861	BP	GO:1901861	regulation of muscle tissue development	1/96	39/18722	0.181840014386781	0.344845375682653	0.318476861355379	JPH2	1
GO:1902742	BP	GO:1902742	apoptotic process involved in development	1/96	39/18722	0.181840014386781	0.344845375682653	0.318476861355379	CRYAB	1
GO:0008643	BP	GO:0008643	carbohydrate transport	2/96	152/18722	0.183287522769211	0.346234940968606	0.319760173883618	FABP5/HNF1A	2
GO:0030509	BP	GO:0030509	BMP signaling pathway	2/96	152/18722	0.183287522769211	0.346234940968606	0.319760173883618	GDF15/HFE	2
GO:0050871	BP	GO:0050871	positive regulation of B cell activation	2/96	152/18722	0.183287522769211	0.346234940968606	0.319760173883618	CD40/CD38	2
GO:0051092	BP	GO:0051092	positive regulation of NF-kappaB transcription factor activity	2/96	152/18722	0.183287522769211	0.346234940968606	0.319760173883618	LTF/CD40	2
GO:0002683	BP	GO:0002683	negative regulation of immune system process	4/96	434/18722	0.183432314803129	0.346234940968606	0.319760173883618	HOXA7/LTF/LGALS7B/HFE	4
GO:0046651	BP	GO:0046651	lymphocyte proliferation	3/96	288/18722	0.183976254014081	0.346616695508281	0.320112737659088	LGALS7B/CD40/CD38	3
GO:0007389	BP	GO:0007389	pattern specification process	4/96	436/18722	0.185483595550563	0.346616695508281	0.320112737659088	HOXA7/DNAH5/HOXD11/HOXD13	4
GO:0002714	BP	GO:0002714	positive regulation of B cell mediated immunity	1/96	40/18722	0.186044015811545	0.346616695508281	0.320112737659088	CD40	1
GO:0002891	BP	GO:0002891	positive regulation of immunoglobulin mediated immune response	1/96	40/18722	0.186044015811545	0.346616695508281	0.320112737659088	CD40	1
GO:0009069	BP	GO:0009069	serine family amino acid metabolic process	1/96	40/18722	0.186044015811545	0.346616695508281	0.320112737659088	CDO1	1
GO:0009394	BP	GO:0009394	2'-deoxyribonucleotide metabolic process	1/96	40/18722	0.186044015811545	0.346616695508281	0.320112737659088	DPYS	1
GO:0030501	BP	GO:0030501	positive regulation of bone mineralization	1/96	40/18722	0.186044015811545	0.346616695508281	0.320112737659088	LTF	1
GO:0032094	BP	GO:0032094	response to food	1/96	40/18722	0.186044015811545	0.346616695508281	0.320112737659088	CCK	1
GO:0032892	BP	GO:0032892	positive regulation of organic acid transport	1/96	40/18722	0.186044015811545	0.346616695508281	0.320112737659088	CCK	1
GO:0045429	BP	GO:0045429	positive regulation of nitric oxide biosynthetic process	1/96	40/18722	0.186044015811545	0.346616695508281	0.320112737659088	ASS1	1
GO:0046365	BP	GO:0046365	monosaccharide catabolic process	1/96	40/18722	0.186044015811545	0.346616695508281	0.320112737659088	FUT2	1
GO:1901020	BP	GO:1901020	negative regulation of calcium ion transmembrane transporter activity	1/96	40/18722	0.186044015811545	0.346616695508281	0.320112737659088	GSTM2	1
GO:1901661	BP	GO:1901661	quinone metabolic process	1/96	40/18722	0.186044015811545	0.346616695508281	0.320112737659088	AKR1B1	1
GO:2000142	BP	GO:2000142	regulation of DNA-templated transcription	initiation	1/96	40/18722	0.186044015811545	0.346616695508281	0.320112737659088	HNF1A	1
GO:0050673	BP	GO:0050673	epithelial cell proliferation	4/96	437/18722	0.186512110331695	0.346915926409653	0.32038908794536	GJA1/GATA3/FUT2/ID1	4
GO:0071375	BP	GO:0071375	cellular response to peptide hormone stimulus	3/96	290/18722	0.186549130239153	0.346915926409653	0.32038908794536	GSTP1/GDF15/ASS1	3
GO:0032943	BP	GO:0032943	mononuclear cell proliferation	3/96	291/18722	0.187839181688575	0.348992723174161	0.322307082971172	LGALS7B/CD40/CD38	3
GO:0007519	BP	GO:0007519	skeletal muscle tissue development	2/96	155/18722	0.188826888387607	0.349240156624029	0.322535596484953	HLF/BVES	2
GO:0046434	BP	GO:0046434	organophosphate catabolic process	2/96	155/18722	0.188826888387607	0.349240156624029	0.322535596484953	DPYS/ENTPD3	2
GO:0002443	BP	GO:0002443	leukocyte mediated immunity	4/96	440/18722	0.189608995543947	0.349240156624029	0.322535596484953	CXCL6/GATA3/HFE/CD40	4
GO:0001953	BP	GO:0001953	negative regulation of cell-matrix adhesion	1/96	41/18722	0.190226639432254	0.349240156624029	0.322535596484953	HOXA7	1
GO:0032735	BP	GO:0032735	positive regulation of interleukin-12 production	1/96	41/18722	0.190226639432254	0.349240156624029	0.322535596484953	CD40	1
GO:0048634	BP	GO:0048634	regulation of muscle organ development	1/96	41/18722	0.190226639432254	0.349240156624029	0.322535596484953	JPH2	1
GO:0051693	BP	GO:0051693	actin filament capping	1/96	41/18722	0.190226639432254	0.349240156624029	0.322535596484953	CAPG	1
GO:0070296	BP	GO:0070296	sarcoplasmic reticulum calcium ion transport	1/96	41/18722	0.190226639432254	0.349240156624029	0.322535596484953	GSTM2	1
GO:0071470	BP	GO:0071470	cellular response to osmotic stress	1/96	41/18722	0.190226639432254	0.349240156624029	0.322535596484953	AKR1B1	1
GO:0071634	BP	GO:0071634	regulation of transforming growth factor beta production	1/96	41/18722	0.190226639432254	0.349240156624029	0.322535596484953	ITGB8	1
GO:1904407	BP	GO:1904407	positive regulation of nitric oxide metabolic process	1/96	41/18722	0.190226639432254	0.349240156624029	0.322535596484953	ASS1	1
GO:1905314	BP	GO:1905314	semi-lunar valve development	1/96	41/18722	0.190226639432254	0.349240156624029	0.322535596484953	GATA3	1
GO:2000008	BP	GO:2000008	regulation of protein localization to cell surface	1/96	41/18722	0.190226639432254	0.349240156624029	0.322535596484953	HFE	1
GO:0001764	BP	GO:0001764	neuron migration	2/96	156/18722	0.190678613274273	0.34975111760873	0.323007486967347	GATA3/CCK	2
GO:0001837	BP	GO:0001837	epithelial to mesenchymal transition	2/96	157/18722	0.192532848969981	0.351433947519848	0.324561639715451	GATA3/ELL3	2
GO:0051250	BP	GO:0051250	negative regulation of lymphocyte activation	2/96	157/18722	0.192532848969981	0.351433947519848	0.324561639715451	LGALS7B/HFE	2
GO:1902107	BP	GO:1902107	positive regulation of leukocyte differentiation	2/96	157/18722	0.192532848969981	0.351433947519848	0.324561639715451	GATA3/IL1RL2	2
GO:1903708	BP	GO:1903708	positive regulation of hemopoiesis	2/96	157/18722	0.192532848969981	0.351433947519848	0.324561639715451	GATA3/IL1RL2	2
GO:2000377	BP	GO:2000377	regulation of reactive oxygen species metabolic process	2/96	157/18722	0.192532848969981	0.351433947519848	0.324561639715451	GSTP1/CRYAB	2
GO:0006040	BP	GO:0006040	amino sugar metabolic process	1/96	42/18722	0.194387992818824	0.351433947519848	0.324561639715451	CHST3	1
GO:0007520	BP	GO:0007520	myoblast fusion	1/96	42/18722	0.194387992818824	0.351433947519848	0.324561639715451	GDF15	1
GO:0014003	BP	GO:0014003	oligodendrocyte development	1/96	42/18722	0.194387992818824	0.351433947519848	0.324561639715451	GSTP1	1
GO:0014912	BP	GO:0014912	negative regulation of smooth muscle cell migration	1/96	42/18722	0.194387992818824	0.351433947519848	0.324561639715451	GSTP1	1
GO:0019692	BP	GO:0019692	deoxyribose phosphate metabolic process	1/96	42/18722	0.194387992818824	0.351433947519848	0.324561639715451	DPYS	1
GO:0032691	BP	GO:0032691	negative regulation of interleukin-1 beta production	1/96	42/18722	0.194387992818824	0.351433947519848	0.324561639715451	GSTP1	1
GO:0033574	BP	GO:0033574	response to testosterone	1/96	42/18722	0.194387992818824	0.351433947519848	0.324561639715451	HOXD13	1
GO:0071312	BP	GO:0071312	cellular response to alkaloid	1/96	42/18722	0.194387992818824	0.351433947519848	0.324561639715451	GSTM2	1
GO:0072595	BP	GO:0072595	maintenance of protein localization in organelle	1/96	42/18722	0.194387992818824	0.351433947519848	0.324561639715451	GJA1	1
GO:1902895	BP	GO:1902895	positive regulation of pri-miRNA transcription by RNA polymerase II	1/96	42/18722	0.194387992818824	0.351433947519848	0.324561639715451	GATA3	1
GO:1904037	BP	GO:1904037	positive regulation of epithelial cell apoptotic process	1/96	42/18722	0.194387992818824	0.351433947519848	0.324561639715451	CD40	1
GO:0046700	BP	GO:0046700	heterocycle catabolic process	4/96	445/18722	0.194807488378939	0.35187648573559	0.324970339358589	APOBEC3C/HAAO/DPYS/ENTPD3	4
GO:1903169	BP	GO:1903169	regulation of calcium ion transmembrane transport	2/96	159/18722	0.196248559856774	0.353524103071019	0.326491972051686	GSTM2/JPH2	2
GO:0048511	BP	GO:0048511	rhythmic process	3/96	298/18722	0.196934502245742	0.353524103071019	0.326491972051686	HLF/ASS1/ID1	3
GO:0035637	BP	GO:0035637	multicellular organismal signaling	2/96	160/18722	0.198109890256505	0.353524103071019	0.326491972051686	GJA1/CHRM5	2
GO:0060402	BP	GO:0060402	calcium ion transport into cytosol	2/96	160/18722	0.198109890256505	0.353524103071019	0.326491972051686	GSTM2/JPH2	2
GO:0001709	BP	GO:0001709	cell fate determination	1/96	43/18722	0.198528183005622	0.353524103071019	0.326491972051686	GATA3	1
GO:0009268	BP	GO:0009268	response to pH	1/96	43/18722	0.198528183005622	0.353524103071019	0.326491972051686	GJA1	1
GO:0032365	BP	GO:0032365	intracellular lipid transport	1/96	43/18722	0.198528183005622	0.353524103071019	0.326491972051686	ANXA2	1
GO:0034142	BP	GO:0034142	toll-like receptor 4 signaling pathway	1/96	43/18722	0.198528183005622	0.353524103071019	0.326491972051686	LTF	1
GO:0036230	BP	GO:0036230	granulocyte activation	1/96	43/18722	0.198528183005622	0.353524103071019	0.326491972051686	CXCL6	1
GO:0042771	BP	GO:0042771	intrinsic apoptotic signaling pathway in response to DNA damage by p53 class mediator	1/96	43/18722	0.198528183005622	0.353524103071019	0.326491972051686	ELL3	1
GO:0046717	BP	GO:0046717	acid secretion	1/96	43/18722	0.198528183005622	0.353524103071019	0.326491972051686	CHRM5	1
GO:0061383	BP	GO:0061383	trabecula morphogenesis	1/96	43/18722	0.198528183005622	0.353524103071019	0.326491972051686	CHAD	1
GO:0071604	BP	GO:0071604	transforming growth factor beta production	1/96	43/18722	0.198528183005622	0.353524103071019	0.326491972051686	ITGB8	1
GO:0120178	BP	GO:0120178	steroid hormone biosynthetic process	1/96	43/18722	0.198528183005622	0.353524103071019	0.326491972051686	AKR1B1	1
GO:0140353	BP	GO:0140353	lipid export from cell	1/96	43/18722	0.198528183005622	0.353524103071019	0.326491972051686	GALR1	1
GO:1903793	BP	GO:1903793	positive regulation of anion transport	1/96	43/18722	0.198528183005622	0.353524103071019	0.326491972051686	CCK	1
GO:0030198	BP	GO:0030198	extracellular matrix organization	3/96	301/18722	0.200865839640032	0.357070599666786	0.329767286683328	ANXA2/LAMB3/COL9A2	3
GO:0044270	BP	GO:0044270	cellular nitrogen compound catabolic process	4/96	451/18722	0.201104738068136	0.357070599666786	0.329767286683328	APOBEC3C/HAAO/DPYS/ENTPD3	4
GO:0051100	BP	GO:0051100	negative regulation of binding	2/96	162/18722	0.201839143963268	0.357070599666786	0.329767286683328	HFE/ID1	2
GO:0043062	BP	GO:0043062	extracellular structure organization	3/96	302/18722	0.202180538019837	0.357070599666786	0.329767286683328	ANXA2/LAMB3/COL9A2	3
GO:0006775	BP	GO:0006775	fat-soluble vitamin metabolic process	1/96	44/18722	0.20264731649411	0.357070599666786	0.329767286683328	CYP27A1	1
GO:0008542	BP	GO:0008542	visual learning	1/96	44/18722	0.20264731649411	0.357070599666786	0.329767286683328	CCK	1
GO:0009262	BP	GO:0009262	deoxyribonucleotide metabolic process	1/96	44/18722	0.20264731649411	0.357070599666786	0.329767286683328	DPYS	1
GO:0045124	BP	GO:0045124	regulation of bone resorption	1/96	44/18722	0.20264731649411	0.357070599666786	0.329767286683328	CD38	1
GO:0046427	BP	GO:0046427	positive regulation of receptor signaling pathway via JAK-STAT	1/96	44/18722	0.20264731649411	0.357070599666786	0.329767286683328	AKR1B1	1
GO:0048806	BP	GO:0048806	genitalia development	1/96	44/18722	0.20264731649411	0.357070599666786	0.329767286683328	HOXD13	1
GO:0060324	BP	GO:0060324	face development	1/96	44/18722	0.20264731649411	0.357070599666786	0.329767286683328	ALDH1A3	1
GO:0062208	BP	GO:0062208	positive regulation of pattern recognition receptor signaling pathway	1/96	44/18722	0.20264731649411	0.357070599666786	0.329767286683328	LTF	1
GO:0015849	BP	GO:0015849	organic acid transport	3/96	303/18722	0.203497319076012	0.358254895646055	0.330861025770438	GJA1/CCK/FABP5	3
GO:0045229	BP	GO:0045229	external encapsulating structure organization	3/96	304/18722	0.204816156727141	0.358952961638365	0.331505714323416	ANXA2/LAMB3/COL9A2	3
GO:0050680	BP	GO:0050680	negative regulation of epithelial cell proliferation	2/96	164/18722	0.205576719852715	0.358952961638365	0.331505714323416	GJA1/GATA3	2
GO:0050792	BP	GO:0050792	regulation of viral process	2/96	164/18722	0.205576719852715	0.358952961638365	0.331505714323416	APOBEC3C/LTF	2
GO:0003009	BP	GO:0003009	skeletal muscle contraction	1/96	45/18722	0.206745499255463	0.358952961638365	0.331505714323416	GSTM2	1
GO:0003254	BP	GO:0003254	regulation of membrane depolarization	1/96	45/18722	0.206745499255463	0.358952961638365	0.331505714323416	CCK	1
GO:0030835	BP	GO:0030835	negative regulation of actin filament depolymerization	1/96	45/18722	0.206745499255463	0.358952961638365	0.331505714323416	CAPG	1
GO:0030850	BP	GO:0030850	prostate gland development	1/96	45/18722	0.206745499255463	0.358952961638365	0.331505714323416	HOXD13	1
GO:0035987	BP	GO:0035987	endodermal cell differentiation	1/96	45/18722	0.206745499255463	0.358952961638365	0.331505714323416	LAMB3	1
GO:0044088	BP	GO:0044088	regulation of vacuole organization	1/96	45/18722	0.206745499255463	0.358952961638365	0.331505714323416	ANXA2	1
GO:0046189	BP	GO:0046189	phenol-containing compound biosynthetic process	1/96	45/18722	0.206745499255463	0.358952961638365	0.331505714323416	GATA3	1
GO:0048538	BP	GO:0048538	thymus development	1/96	45/18722	0.206745499255463	0.358952961638365	0.331505714323416	GATA3	1
GO:0048546	BP	GO:0048546	digestive tract morphogenesis	1/96	45/18722	0.206745499255463	0.358952961638365	0.331505714323416	HOXD13	1
GO:0085029	BP	GO:0085029	extracellular matrix assembly	1/96	45/18722	0.206745499255463	0.358952961638365	0.331505714323416	LAMB3	1
GO:1901985	BP	GO:1901985	positive regulation of protein acetylation	1/96	45/18722	0.206745499255463	0.358952961638365	0.331505714323416	GATA3	1
GO:1904646	BP	GO:1904646	cellular response to amyloid-beta	1/96	45/18722	0.206745499255463	0.358952961638365	0.331505714323416	GJA1	1
GO:2000273	BP	GO:2000273	positive regulation of signaling receptor activity	1/96	45/18722	0.206745499255463	0.358952961638365	0.331505714323416	HFE	1
GO:0046661	BP	GO:0046661	male sex differentiation	2/96	165/18722	0.207448455410355	0.359264173810297	0.331793129735428	GATA3/HOXD13	2
GO:0050796	BP	GO:0050796	regulation of insulin secretion	2/96	165/18722	0.207448455410355	0.359264173810297	0.331793129735428	GJA1/CD38	2
GO:0006650	BP	GO:0006650	glycerophospholipid metabolic process	3/96	306/18722	0.207459897786184	0.359264173810297	0.331793129735428	ETNK2/CHRM5/FABP5	3
GO:0030307	BP	GO:0030307	positive regulation of cell growth	2/96	166/18722	0.209322064949626	0.361556294003899	0.333909983538854	CPNE6/CD38	2
GO:0043112	BP	GO:0043112	receptor metabolic process	2/96	166/18722	0.209322064949626	0.361556294003899	0.333909983538854	ANXA2/BVES	2
GO:1902904	BP	GO:1902904	negative regulation of supramolecular fiber organization	2/96	166/18722	0.209322064949626	0.361556294003899	0.333909983538854	CRYAB/CAPG	2
GO:0002440	BP	GO:0002440	production of molecular mediator of immune response	3/96	308/18722	0.210111553747287	0.362608971077152	0.334882167926268	GATA3/HFE/CD40	3
GO:0007157	BP	GO:0007157	heterophilic cell-cell adhesion via plasma membrane cell adhesion molecules	1/96	46/18722	0.210822836733189	0.362903583915079	0.335154253268147	LGALS7B	1
GO:0043462	BP	GO:0043462	regulation of ATPase activity	1/96	46/18722	0.210822836733189	0.362903583915079	0.335154253268147	LTF	1
GO:0046839	BP	GO:0046839	phospholipid dephosphorylation	1/96	46/18722	0.210822836733189	0.362903583915079	0.335154253268147	CHRM5	1
GO:0034767	BP	GO:0034767	positive regulation of ion transmembrane transport	2/96	167/18722	0.21119748094384	0.362928094386427	0.33517688955251	GSTM2/JPH2	2
GO:0055088	BP	GO:0055088	lipid homeostasis	2/96	167/18722	0.21119748094384	0.362928094386427	0.33517688955251	ACOX2/ACSM1	2
GO:0052547	BP	GO:0052547	regulation of peptidase activity	4/96	461/18722	0.211735959385417	0.363543241434127	0.335744999536979	CCK/ANXA2/CRYAB/LTF	4
GO:0032409	BP	GO:0032409	regulation of transporter activity	3/96	310/18722	0.212770918148836	0.3641011599491	0.336260256953985	GSTM2/GJA1/JPH2	3
GO:0060326	BP	GO:0060326	cell chemotaxis	3/96	310/18722	0.212770918148836	0.3641011599491	0.336260256953985	CXCL6/GSTP1/CCL18	3
GO:0007595	BP	GO:0007595	lactation	1/96	47/18722	0.214879433845719	0.3641011599491	0.336260256953985	CDO1	1
GO:0009261	BP	GO:0009261	ribonucleotide catabolic process	1/96	47/18722	0.214879433845719	0.3641011599491	0.336260256953985	DPYS	1
GO:0010803	BP	GO:0010803	regulation of tumor necrosis factor-mediated signaling pathway	1/96	47/18722	0.214879433845719	0.3641011599491	0.336260256953985	GSTP1	1
GO:0035850	BP	GO:0035850	epithelial cell differentiation involved in kidney development	1/96	47/18722	0.214879433845719	0.3641011599491	0.336260256953985	GATA3	1
GO:0042311	BP	GO:0042311	vasodilation	1/96	47/18722	0.214879433845719	0.3641011599491	0.336260256953985	GJA1	1
GO:0043114	BP	GO:0043114	regulation of vascular permeability	1/96	47/18722	0.214879433845719	0.3641011599491	0.336260256953985	C2CD4A	1
GO:0045601	BP	GO:0045601	regulation of endothelial cell differentiation	1/96	47/18722	0.214879433845719	0.3641011599491	0.336260256953985	ID1	1
GO:0045911	BP	GO:0045911	positive regulation of DNA recombination	1/96	47/18722	0.214879433845719	0.3641011599491	0.336260256953985	CD40	1
GO:0048483	BP	GO:0048483	autonomic nervous system development	1/96	47/18722	0.214879433845719	0.3641011599491	0.336260256953985	GATA3	1
GO:0050885	BP	GO:0050885	neuromuscular process controlling balance	1/96	47/18722	0.214879433845719	0.3641011599491	0.336260256953985	ALDH1A3	1
GO:0097028	BP	GO:0097028	dendritic cell differentiation	1/96	47/18722	0.214879433845719	0.3641011599491	0.336260256953985	ITGB8	1
GO:0120163	BP	GO:0120163	negative regulation of cold-induced thermogenesis	1/96	47/18722	0.214879433845719	0.3641011599491	0.336260256953985	ID1	1
GO:1903170	BP	GO:1903170	negative regulation of calcium ion transmembrane transport	1/96	47/18722	0.214879433845719	0.3641011599491	0.336260256953985	GSTM2	1
GO:0006937	BP	GO:0006937	regulation of muscle contraction	2/96	169/18722	0.214953465332413	0.3641011599491	0.336260256953985	GSTM2/CNN1	2
GO:0070588	BP	GO:0070588	calcium ion transmembrane transport	3/96	312/18722	0.215437785541931	0.364614874018024	0.336734690006716	GSTM2/JPH2/ANXA2	3
GO:0019439	BP	GO:0019439	aromatic compound catabolic process	4/96	467/18722	0.218191538222012	0.367717182321619	0.339599781091466	APOBEC3C/HAAO/DPYS/ENTPD3	4
GO:0002686	BP	GO:0002686	negative regulation of leukocyte migration	1/96	48/18722	0.218915394989002	0.367717182321619	0.339599781091466	HOXA7	1
GO:0042908	BP	GO:0042908	xenobiotic transport	1/96	48/18722	0.218915394989002	0.367717182321619	0.339599781091466	GJA1	1
GO:0048146	BP	GO:0048146	positive regulation of fibroblast proliferation	1/96	48/18722	0.218915394989002	0.367717182321619	0.339599781091466	ANXA2	1
GO:0061647	BP	GO:0061647	histone H3-K9 modification	1/96	48/18722	0.218915394989002	0.367717182321619	0.339599781091466	GATA3	1
GO:2000059	BP	GO:2000059	negative regulation of ubiquitin-dependent protein catabolic process	1/96	48/18722	0.218915394989002	0.367717182321619	0.339599781091466	HFE	1
GO:0002764	BP	GO:0002764	immune response-regulating signaling pathway	4/96	468/18722	0.219272810078554	0.367717182321619	0.339599781091466	GATA3/LTF/CD40/CD38	4
GO:0002768	BP	GO:0002768	immune response-regulating cell surface receptor signaling pathway	3/96	315/18722	0.219451707877833	0.367717182321619	0.339599781091466	GATA3/CD40/CD38	3
GO:0002221	BP	GO:0002221	pattern recognition receptor signaling pathway	2/96	172/18722	0.220599338103048	0.367717182321619	0.339599781091466	LTF/CD40	2
GO:0048736	BP	GO:0048736	appendage development	2/96	172/18722	0.220599338103048	0.367717182321619	0.339599781091466	EVX2/HOXD13	2
GO:0060173	BP	GO:0060173	limb development	2/96	172/18722	0.220599338103048	0.367717182321619	0.339599781091466	EVX2/HOXD13	2
GO:0051051	BP	GO:0051051	negative regulation of transport	4/96	470/18722	0.221439814196517	0.367717182321619	0.339599781091466	GSTM2/GJA1/CRYAB/FABP5	4
GO:0006694	BP	GO:0006694	steroid biosynthetic process	2/96	173/18722	0.222484209690911	0.367717182321619	0.339599781091466	AKR1B1/CYP27A1	2
GO:0010469	BP	GO:0010469	regulation of signaling receptor activity	2/96	173/18722	0.222484209690911	0.367717182321619	0.339599781091466	HFE/LY6G6D	2
GO:0002204	BP	GO:0002204	somatic recombination of immunoglobulin genes involved in immune response	1/96	49/18722	0.222930824039075	0.367717182321619	0.339599781091466	CD40	1
GO:0002208	BP	GO:0002208	somatic diversification of immunoglobulins involved in immune response	1/96	49/18722	0.222930824039075	0.367717182321619	0.339599781091466	CD40	1
GO:0008206	BP	GO:0008206	bile acid metabolic process	1/96	49/18722	0.222930824039075	0.367717182321619	0.339599781091466	CYP27A1	1
GO:0009066	BP	GO:0009066	aspartate family amino acid metabolic process	1/96	49/18722	0.222930824039075	0.367717182321619	0.339599781091466	ASS1	1
GO:0014075	BP	GO:0014075	response to amine	1/96	49/18722	0.222930824039075	0.367717182321619	0.339599781091466	ASS1	1
GO:0030195	BP	GO:0030195	negative regulation of blood coagulation	1/96	49/18722	0.222930824039075	0.367717182321619	0.339599781091466	ANXA2	1
GO:0031146	BP	GO:0031146	SCF-dependent proteasomal ubiquitin-dependent protein catabolic process	1/96	49/18722	0.222930824039075	0.367717182321619	0.339599781091466	FBXO17	1
GO:0032692	BP	GO:0032692	negative regulation of interleukin-1 production	1/96	49/18722	0.222930824039075	0.367717182321619	0.339599781091466	GSTP1	1
GO:0042304	BP	GO:0042304	regulation of fatty acid biosynthetic process	1/96	49/18722	0.222930824039075	0.367717182321619	0.339599781091466	FABP5	1
GO:0045190	BP	GO:0045190	isotype switching	1/96	49/18722	0.222930824039075	0.367717182321619	0.339599781091466	CD40	1
GO:0045778	BP	GO:0045778	positive regulation of ossification	1/96	49/18722	0.222930824039075	0.367717182321619	0.339599781091466	LTF	1
GO:0050832	BP	GO:0050832	defense response to fungus	1/96	49/18722	0.222930824039075	0.367717182321619	0.339599781091466	LTF	1
GO:0070169	BP	GO:0070169	positive regulation of biomineral tissue development	1/96	49/18722	0.222930824039075	0.367717182321619	0.339599781091466	LTF	1
GO:0072091	BP	GO:0072091	regulation of stem cell proliferation	1/96	49/18722	0.222930824039075	0.367717182321619	0.339599781091466	GJA1	1
GO:1901799	BP	GO:1901799	negative regulation of proteasomal protein catabolic process	1/96	49/18722	0.222930824039075	0.367717182321619	0.339599781091466	HFE	1
GO:1904707	BP	GO:1904707	positive regulation of vascular associated smooth muscle cell proliferation	1/96	49/18722	0.222930824039075	0.367717182321619	0.339599781091466	GJA1	1
GO:1904894	BP	GO:1904894	positive regulation of receptor signaling pathway via STAT	1/96	49/18722	0.222930824039075	0.367717182321619	0.339599781091466	AKR1B1	1
GO:0045619	BP	GO:0045619	regulation of lymphocyte differentiation	2/96	174/18722	0.224370432414523	0.368868934826644	0.340663465132849	GATA3/IL1RL2	2
GO:0003341	BP	GO:0003341	cilium movement	2/96	175/18722	0.226257943655666	0.368868934826644	0.340663465132849	DEFB1/DNAH5	2
GO:0048771	BP	GO:0048771	tissue remodeling	2/96	175/18722	0.226257943655666	0.368868934826644	0.340663465132849	GJA1/CD38	2
GO:0001667	BP	GO:0001667	ameboidal-type cell migration	4/96	475/18722	0.226882729738185	0.368868934826644	0.340663465132849	GJA1/GATA3/CD40/ID1	4
GO:0002639	BP	GO:0002639	positive regulation of immunoglobulin production	1/96	50/18722	0.226925824354624	0.368868934826644	0.340663465132849	CD40	1
GO:0006220	BP	GO:0006220	pyrimidine nucleotide metabolic process	1/96	50/18722	0.226925824354624	0.368868934826644	0.340663465132849	DPYS	1
GO:0007632	BP	GO:0007632	visual behavior	1/96	50/18722	0.226925824354624	0.368868934826644	0.340663465132849	CCK	1
GO:0015872	BP	GO:0015872	dopamine transport	1/96	50/18722	0.226925824354624	0.368868934826644	0.340663465132849	CHRM5	1
GO:0045058	BP	GO:0045058	T cell selection	1/96	50/18722	0.226925824354624	0.368868934826644	0.340663465132849	GATA3	1
GO:0050873	BP	GO:0050873	brown fat cell differentiation	1/96	50/18722	0.226925824354624	0.368868934826644	0.340663465132849	LAMB3	1
GO:0060688	BP	GO:0060688	regulation of morphogenesis of a branching structure	1/96	50/18722	0.226925824354624	0.368868934826644	0.340663465132849	HOXD13	1
GO:0071709	BP	GO:0071709	membrane assembly	1/96	50/18722	0.226925824354624	0.368868934826644	0.340663465132849	ANXA2	1
GO:0090102	BP	GO:0090102	cochlea development	1/96	50/18722	0.226925824354624	0.368868934826644	0.340663465132849	GATA3	1
GO:0110151	BP	GO:0110151	positive regulation of biomineralization	1/96	50/18722	0.226925824354624	0.368868934826644	0.340663465132849	LTF	1
GO:1900047	BP	GO:1900047	negative regulation of hemostasis	1/96	50/18722	0.226925824354624	0.368868934826644	0.340663465132849	ANXA2	1
GO:1901570	BP	GO:1901570	fatty acid derivative biosynthetic process	1/96	50/18722	0.226925824354624	0.368868934826644	0.340663465132849	ACSS3	1
GO:1904036	BP	GO:1904036	negative regulation of epithelial cell apoptotic process	1/96	50/18722	0.226925824354624	0.368868934826644	0.340663465132849	GATA3	1
GO:2000677	BP	GO:2000677	regulation of transcription regulatory region DNA binding	1/96	50/18722	0.226925824354624	0.368868934826644	0.340663465132849	GATA3	1
GO:0010634	BP	GO:0010634	positive regulation of epithelial cell migration	2/96	176/18722	0.228146681389762	0.369957662092576	0.341668943144087	GATA3/CD40	2
GO:0043534	BP	GO:0043534	blood vessel endothelial cell migration	2/96	176/18722	0.228146681389762	0.369957662092576	0.341668943144087	CD40/ID1	2
GO:0050728	BP	GO:0050728	negative regulation of inflammatory response	2/96	176/18722	0.228146681389762	0.369957662092576	0.341668943144087	GSTP1/GATA3	2
GO:0043010	BP	GO:0043010	camera-type eye development	3/96	322/18722	0.228877550495996	0.370844237086835	0.342487726405915	GATA3/CRYAB/ALDH1A3	3
GO:0043405	BP	GO:0043405	regulation of MAP kinase activity	2/96	177/18722	0.230036584181534	0.371432591487209	0.343031092436052	GSTP1/CD40	2
GO:0032873	BP	GO:0032873	negative regulation of stress-activated MAPK cascade	1/96	51/18722	0.230900498779536	0.371432591487209	0.343031092436052	GSTP1	1
GO:0043124	BP	GO:0043124	negative regulation of I-kappaB kinase/NF-kappaB signaling	1/96	51/18722	0.230900498779536	0.371432591487209	0.343031092436052	GSTP1	1
GO:0043370	BP	GO:0043370	regulation of CD4-positive	alpha-beta T cell differentiation	1/96	51/18722	0.230900498779536	0.371432591487209	0.343031092436052	GATA3	1
GO:0046850	BP	GO:0046850	regulation of bone remodeling	1/96	51/18722	0.230900498779536	0.371432591487209	0.343031092436052	CD38	1
GO:0051293	BP	GO:0051293	establishment of spindle localization	1/96	51/18722	0.230900498779536	0.371432591487209	0.343031092436052	GJA1	1
GO:0060043	BP	GO:0060043	regulation of cardiac muscle cell proliferation	1/96	51/18722	0.230900498779536	0.371432591487209	0.343031092436052	GJA1	1
GO:0060632	BP	GO:0060632	regulation of microtubule-based movement	1/96	51/18722	0.230900498779536	0.371432591487209	0.343031092436052	DEFB1	1
GO:0070303	BP	GO:0070303	negative regulation of stress-activated protein kinase signaling cascade	1/96	51/18722	0.230900498779536	0.371432591487209	0.343031092436052	GSTP1	1
GO:0001936	BP	GO:0001936	regulation of endothelial cell proliferation	2/96	179/18722	0.233819642117735	0.375528516128484	0.346813823236832	GJA1/FUT2	2
GO:0006941	BP	GO:0006941	striated muscle contraction	2/96	179/18722	0.233819642117735	0.375528516128484	0.346813823236832	GSTM2/GJA1	2
GO:0051235	BP	GO:0051235	maintenance of location	3/96	326/18722	0.2342989066677	0.375991946411687	0.347241817440783	GSTM2/GJA1/JPH2	3
GO:0016049	BP	GO:0016049	cell growth	4/96	482/18722	0.234561210336334	0.375991946411687	0.347241817440783	GJA1/CRYAB/CPNE6/CD38	4
GO:0043392	BP	GO:0043392	negative regulation of DNA binding	1/96	52/18722	0.234854949645433	0.375991946411687	0.347241817440783	ID1	1
GO:2000378	BP	GO:2000378	negative regulation of reactive oxygen species metabolic process	1/96	52/18722	0.234854949645433	0.375991946411687	0.347241817440783	CRYAB	1
GO:0010721	BP	GO:0010721	negative regulation of cell development	2/96	180/18722	0.235712677299538	0.377065394822295	0.348233184890501	LTF/ID1	2
GO:0032640	BP	GO:0032640	tumor necrosis factor production	2/96	181/18722	0.237606637605297	0.378380493667375	0.349447725035411	GSTP1/LTF	2
GO:0032680	BP	GO:0032680	regulation of tumor necrosis factor production	2/96	181/18722	0.237606637605297	0.378380493667375	0.349447725035411	GSTP1/LTF	2
GO:0045766	BP	GO:0045766	positive regulation of angiogenesis	2/96	181/18722	0.237606637605297	0.378380493667375	0.349447725035411	ITGB8/CD40	2
GO:1904018	BP	GO:1904018	positive regulation of vasculature development	2/96	181/18722	0.237606637605297	0.378380493667375	0.349447725035411	ITGB8/CD40	2
GO:1905952	BP	GO:1905952	regulation of lipid localization	2/96	181/18722	0.237606637605297	0.378380493667375	0.349447725035411	ANXA2/GALR1	2
GO:0002707	BP	GO:0002707	negative regulation of lymphocyte mediated immunity	1/96	53/18722	0.238789278774198	0.378380493667375	0.349447725035411	HFE	1
GO:0007566	BP	GO:0007566	embryo implantation	1/96	53/18722	0.238789278774198	0.378380493667375	0.349447725035411	GJA1	1
GO:0032784	BP	GO:0032784	regulation of DNA-templated transcription	elongation	1/96	53/18722	0.238789278774198	0.378380493667375	0.349447725035411	ELL3	1
GO:0034381	BP	GO:0034381	plasma lipoprotein particle clearance	1/96	53/18722	0.238789278774198	0.378380493667375	0.349447725035411	ANXA2	1
GO:0050819	BP	GO:0050819	negative regulation of coagulation	1/96	53/18722	0.238789278774198	0.378380493667375	0.349447725035411	ANXA2	1
GO:0071320	BP	GO:0071320	cellular response to cAMP	1/96	53/18722	0.238789278774198	0.378380493667375	0.349447725035411	ASS1	1
GO:1990090	BP	GO:1990090	cellular response to nerve growth factor stimulus	1/96	53/18722	0.238789278774198	0.378380493667375	0.349447725035411	ID1	1
GO:0051260	BP	GO:0051260	protein homooligomerization	2/96	182/18722	0.239501464482256	0.378615344950756	0.349664618474879	ALDH1A3/KCTD14	2
GO:0060401	BP	GO:0060401	cytosolic calcium ion transport	2/96	182/18722	0.239501464482256	0.378615344950756	0.349664618474879	GSTM2/JPH2	2
GO:0061138	BP	GO:0061138	morphogenesis of a branching epithelium	2/96	182/18722	0.239501464482256	0.378615344950756	0.349664618474879	HOXD11/HOXD13	2
GO:0048638	BP	GO:0048638	regulation of developmental growth	3/96	330/18722	0.239743858256862	0.378701278846526	0.34974398145707	GJA1/GDF15/CPNE6	3
GO:0042110	BP	GO:0042110	T cell activation	4/96	487/18722	0.24008532626279	0.378943453834842	0.34996763859623	GATA3/LGALS7B/HFE/IL1RL2	4
GO:0003002	BP	GO:0003002	regionalization	3/96	331/18722	0.241108599938064	0.379507007131752	0.350488099932998	HOXA7/HOXD11/HOXD13	3
GO:0009117	BP	GO:0009117	nucleotide metabolic process	4/96	489/18722	0.242303759771709	0.379507007131752	0.350488099932998	ACSM1/ACSF2/HAAO/DPYS	4
GO:0001706	BP	GO:0001706	endoderm formation	1/96	54/18722	0.242703587480485	0.379507007131752	0.350488099932998	LAMB3	1
GO:0002823	BP	GO:0002823	negative regulation of adaptive immune response based on somatic recombination of immune receptors built from immunoglobulin superfamily domains	1/96	54/18722	0.242703587480485	0.379507007131752	0.350488099932998	HFE	1
GO:0006968	BP	GO:0006968	cellular defense response	1/96	54/18722	0.242703587480485	0.379507007131752	0.350488099932998	IL1RL2	1
GO:0030834	BP	GO:0030834	regulation of actin filament depolymerization	1/96	54/18722	0.242703587480485	0.379507007131752	0.350488099932998	CAPG	1
GO:0035065	BP	GO:0035065	regulation of histone acetylation	1/96	54/18722	0.242703587480485	0.379507007131752	0.350488099932998	GATA3	1
GO:0051703	BP	GO:0051703	biological process involved in intraspecies interaction between organisms	1/96	54/18722	0.242703587480485	0.379507007131752	0.350488099932998	LTF	1
GO:0072348	BP	GO:0072348	sulfur compound transport	1/96	54/18722	0.242703587480485	0.379507007131752	0.350488099932998	GJA1	1
GO:0086002	BP	GO:0086002	cardiac muscle cell action potential involved in contraction	1/96	54/18722	0.242703587480485	0.379507007131752	0.350488099932998	GJA1	1
GO:1902893	BP	GO:1902893	regulation of pri-miRNA transcription by RNA polymerase II	1/96	54/18722	0.242703587480485	0.379507007131752	0.350488099932998	GATA3	1
GO:2000179	BP	GO:2000179	positive regulation of neural precursor cell proliferation	1/96	54/18722	0.242703587480485	0.379507007131752	0.350488099932998	ELL3	1
GO:2001257	BP	GO:2001257	regulation of cation channel activity	2/96	184/18722	0.243293486554073	0.380134276120949	0.351067404957778	GSTM2/JPH2	2
GO:0007369	BP	GO:0007369	gastrulation	2/96	185/18722	0.245190567446364	0.382796775847066	0.353526317316556	GJA1/LAMB3	2
GO:0000768	BP	GO:0000768	syncytium formation by plasma membrane fusion	1/96	55/18722	0.246597976574221	0.382796775847066	0.353526317316556	GDF15	1
GO:0003179	BP	GO:0003179	heart valve morphogenesis	1/96	55/18722	0.246597976574221	0.382796775847066	0.353526317316556	GATA3	1
GO:0044091	BP	GO:0044091	membrane biogenesis	1/96	55/18722	0.246597976574221	0.382796775847066	0.353526317316556	ANXA2	1
GO:0046164	BP	GO:0046164	alcohol catabolic process	1/96	55/18722	0.246597976574221	0.382796775847066	0.353526317316556	CYP27A1	1
GO:0061614	BP	GO:0061614	pri-miRNA transcription by RNA polymerase II	1/96	55/18722	0.246597976574221	0.382796775847066	0.353526317316556	GATA3	1
GO:0140253	BP	GO:0140253	cell-cell fusion	1/96	55/18722	0.246597976574221	0.382796775847066	0.353526317316556	GDF15	1
GO:0031345	BP	GO:0031345	negative regulation of cell projection organization	2/96	186/18722	0.247088286296518	0.382796775847066	0.353526317316556	CD38/ID1	2
GO:0071478	BP	GO:0071478	cellular response to radiation	2/96	186/18722	0.247088286296518	0.382796775847066	0.353526317316556	GATA3/CRYAB	2
GO:0071706	BP	GO:0071706	tumor necrosis factor superfamily cytokine production	2/96	186/18722	0.247088286296518	0.382796775847066	0.353526317316556	GSTP1/LTF	2
GO:1903555	BP	GO:1903555	regulation of tumor necrosis factor superfamily cytokine production	2/96	186/18722	0.247088286296518	0.382796775847066	0.353526317316556	GSTP1/LTF	2
GO:0002695	BP	GO:0002695	negative regulation of leukocyte activation	2/96	187/18722	0.24898658733013	0.383662282799512	0.354325643499053	LGALS7B/HFE	2
GO:0032386	BP	GO:0032386	regulation of intracellular transport	3/96	337/18722	0.249324625146931	0.383662282799512	0.354325643499053	ANXA2/CRYAB/BVES	3
GO:0001658	BP	GO:0001658	branching involved in ureteric bud morphogenesis	1/96	56/18722	0.250472546363094	0.383662282799512	0.354325643499053	HOXD11	1
GO:0002711	BP	GO:0002711	positive regulation of T cell mediated immunity	1/96	56/18722	0.250472546363094	0.383662282799512	0.354325643499053	GATA3	1
GO:0002886	BP	GO:0002886	regulation of myeloid leukocyte mediated immunity	1/96	56/18722	0.250472546363094	0.383662282799512	0.354325643499053	CXCL6	1
GO:0006687	BP	GO:0006687	glycosphingolipid metabolic process	1/96	56/18722	0.250472546363094	0.383662282799512	0.354325643499053	ITGB8	1
GO:0042733	BP	GO:0042733	embryonic digit morphogenesis	1/96	56/18722	0.250472546363094	0.383662282799512	0.354325643499053	HOXD13	1
GO:0043388	BP	GO:0043388	positive regulation of DNA binding	1/96	56/18722	0.250472546363094	0.383662282799512	0.354325643499053	GATA3	1
GO:0045599	BP	GO:0045599	negative regulation of fat cell differentiation	1/96	56/18722	0.250472546363094	0.383662282799512	0.354325643499053	GATA3	1
GO:0046456	BP	GO:0046456	icosanoid biosynthetic process	1/96	56/18722	0.250472546363094	0.383662282799512	0.354325643499053	FABP5	1
GO:0051653	BP	GO:0051653	spindle localization	1/96	56/18722	0.250472546363094	0.383662282799512	0.354325643499053	GJA1	1
GO:0098781	BP	GO:0098781	ncRNA transcription	1/96	56/18722	0.250472546363094	0.383662282799512	0.354325643499053	ELL3	1
GO:1904645	BP	GO:1904645	response to amyloid-beta	1/96	56/18722	0.250472546363094	0.383662282799512	0.354325643499053	GJA1	1
GO:1990089	BP	GO:1990089	response to nerve growth factor	1/96	56/18722	0.250472546363094	0.383662282799512	0.354325643499053	ID1	1
GO:0001906	BP	GO:0001906	cell killing	2/96	188/18722	0.250885415316265	0.383662282799512	0.354325643499053	CXCL6/LTF	2
GO:0030308	BP	GO:0030308	negative regulation of cell growth	2/96	188/18722	0.250885415316265	0.383662282799512	0.354325643499053	GJA1/CRYAB	2
GO:0048839	BP	GO:0048839	inner ear development	2/96	188/18722	0.250885415316265	0.383662282799512	0.354325643499053	GATA3/ALDH1A3	2
GO:0007568	BP	GO:0007568	aging	3/96	339/18722	0.252073232436498	0.385186259580506	0.355733089781401	CRYAB/ALDH3A1/ASS1	3
GO:0006949	BP	GO:0006949	syncytium formation	1/96	57/18722	0.254327396655022	0.386577642915634	0.357018081342145	GDF15	1
GO:0016447	BP	GO:0016447	somatic recombination of immunoglobulin gene segments	1/96	57/18722	0.254327396655022	0.386577642915634	0.357018081342145	CD40	1
GO:0050879	BP	GO:0050879	multicellular organismal movement	1/96	57/18722	0.254327396655022	0.386577642915634	0.357018081342145	GSTM2	1
GO:0050881	BP	GO:0050881	musculoskeletal movement	1/96	57/18722	0.254327396655022	0.386577642915634	0.357018081342145	GSTM2	1
GO:0050891	BP	GO:0050891	multicellular organismal water homeostasis	1/96	57/18722	0.254327396655022	0.386577642915634	0.357018081342145	AKR1B1	1
GO:0051289	BP	GO:0051289	protein homotetramerization	1/96	57/18722	0.254327396655022	0.386577642915634	0.357018081342145	ALDH1A3	1
GO:0061005	BP	GO:0061005	cell differentiation involved in kidney development	1/96	57/18722	0.254327396655022	0.386577642915634	0.357018081342145	GATA3	1
GO:0009161	BP	GO:0009161	ribonucleoside monophosphate metabolic process	1/96	58/18722	0.258162626760628	0.390931977666093	0.361039462988547	DPYS	1
GO:0032387	BP	GO:0032387	negative regulation of intracellular transport	1/96	58/18722	0.258162626760628	0.390931977666093	0.361039462988547	CRYAB	1
GO:0043506	BP	GO:0043506	regulation of JUN kinase activity	1/96	58/18722	0.258162626760628	0.390931977666093	0.361039462988547	GSTP1	1
GO:0045604	BP	GO:0045604	regulation of epidermal cell differentiation	1/96	58/18722	0.258162626760628	0.390931977666093	0.361039462988547	HOXA7	1
GO:0086065	BP	GO:0086065	cell communication involved in cardiac conduction	1/96	58/18722	0.258162626760628	0.390931977666093	0.361039462988547	GJA1	1
GO:0030336	BP	GO:0030336	negative regulation of cell migration	3/96	344/18722	0.258964689409471	0.39185190418533	0.361889047559441	GSTP1/GJA1/HOXA7	3
GO:0001935	BP	GO:0001935	endothelial cell proliferation	2/96	193/18722	0.260385563992074	0.393706100510538	0.363601463232175	GJA1/FUT2	2
GO:0001836	BP	GO:0001836	release of cytochrome c from mitochondria	1/96	59/18722	0.261978335495678	0.394043590506568	0.363913147141121	CCK	1
GO:0002820	BP	GO:0002820	negative regulation of adaptive immune response	1/96	59/18722	0.261978335495678	0.394043590506568	0.363913147141121	HFE	1
GO:0030042	BP	GO:0030042	actin filament depolymerization	1/96	59/18722	0.261978335495678	0.394043590506568	0.363913147141121	CAPG	1
GO:0043407	BP	GO:0043407	negative regulation of MAP kinase activity	1/96	59/18722	0.261978335495678	0.394043590506568	0.363913147141121	GSTP1	1
GO:0048278	BP	GO:0048278	vesicle docking	1/96	59/18722	0.261978335495678	0.394043590506568	0.363913147141121	BVES	1
GO:0051568	BP	GO:0051568	histone H3-K4 methylation	1/96	59/18722	0.261978335495678	0.394043590506568	0.363913147141121	GATA3	1
GO:2001258	BP	GO:2001258	negative regulation of cation channel activity	1/96	59/18722	0.261978335495678	0.394043590506568	0.363913147141121	GSTM2	1
GO:0002285	BP	GO:0002285	lymphocyte activation involved in immune response	2/96	194/18722	0.262286423776312	0.394212580213054	0.364069215092493	GATA3/CD40	2
GO:0043087	BP	GO:0043087	regulation of GTPase activity	3/96	348/18722	0.264496830156427	0.396942336762328	0.366590241498476	BVES/CD40/CCL18	3
GO:1901342	BP	GO:1901342	regulation of vasculature development	3/96	348/18722	0.264496830156427	0.396942336762328	0.366590241498476	ITGB8/CD40/ID1	3
GO:0002712	BP	GO:0002712	regulation of B cell mediated immunity	1/96	60/18722	0.265774621183531	0.396964707977406	0.366610902104258	CD40	1
GO:0002889	BP	GO:0002889	regulation of immunoglobulin mediated immune response	1/96	60/18722	0.265774621183531	0.396964707977406	0.366610902104258	CD40	1
GO:0009620	BP	GO:0009620	response to fungus	1/96	60/18722	0.265774621183531	0.396964707977406	0.366610902104258	LTF	1
GO:0031663	BP	GO:0031663	lipopolysaccharide-mediated signaling pathway	1/96	60/18722	0.265774621183531	0.396964707977406	0.366610902104258	LTF	1
GO:0051851	BP	GO:0051851	modulation by host of symbiont process	1/96	60/18722	0.265774621183531	0.396964707977406	0.366610902104258	LTF	1
GO:0060038	BP	GO:0060038	cardiac muscle cell proliferation	1/96	60/18722	0.265774621183531	0.396964707977406	0.366610902104258	GJA1	1
GO:0001763	BP	GO:0001763	morphogenesis of a branching structure	2/96	196/18722	0.266088557978897	0.396964707977406	0.366610902104258	HOXD11/HOXD13	2
GO:0071674	BP	GO:0071674	mononuclear cell migration	2/96	196/18722	0.266088557978897	0.396964707977406	0.366610902104258	GATA3/CCL18	2
GO:0002449	BP	GO:0002449	lymphocyte mediated immunity	3/96	350/18722	0.267268720437924	0.398135505149392	0.367692174566966	GATA3/HFE/CD40	3
GO:0042742	BP	GO:0042742	defense response to bacterium	3/96	350/18722	0.267268720437924	0.398135505149392	0.367692174566966	CXCL6/LTF/DEFB1	3
GO:0071248	BP	GO:0071248	cellular response to metal ion	2/96	197/18722	0.267989730855077	0.398914499587675	0.368411603392788	HFE/CPNE6	2
GO:0006900	BP	GO:0006900	vesicle budding from membrane	1/96	61/18722	0.269551581657563	0.399676681982789	0.369115505704065	ANXA2	1
GO:0019748	BP	GO:0019748	secondary metabolic process	1/96	61/18722	0.269551581657563	0.399676681982789	0.369115505704065	AKR1B1	1
GO:0030199	BP	GO:0030199	collagen fibril organization	1/96	61/18722	0.269551581657563	0.399676681982789	0.369115505704065	ANXA2	1
GO:0040014	BP	GO:0040014	regulation of multicellular organism growth	1/96	61/18722	0.269551581657563	0.399676681982789	0.369115505704065	GDF15	1
GO:0043966	BP	GO:0043966	histone H3 acetylation	1/96	61/18722	0.269551581657563	0.399676681982789	0.369115505704065	GATA3	1
GO:0031099	BP	GO:0031099	regeneration	2/96	198/18722	0.269890907396521	0.399676681982789	0.369115505704065	GSTP1/HFE	2
GO:0050864	BP	GO:0050864	regulation of B cell activation	2/96	198/18722	0.269890907396521	0.399676681982789	0.369115505704065	CD40/CD38	2
GO:0006066	BP	GO:0006066	alcohol metabolic process	3/96	353/18722	0.27143332074795	0.401665472436716	0.370952223799549	AKR1B1/CYP27A1/ALDH1A3	3
GO:0009116	BP	GO:0009116	nucleoside metabolic process	1/96	62/18722	0.27330931426358	0.401762281987726	0.371041630832756	APOBEC3C	1
GO:0009311	BP	GO:0009311	oligosaccharide metabolic process	1/96	62/18722	0.27330931426358	0.401762281987726	0.371041630832756	FUT2	1
GO:0019933	BP	GO:0019933	cAMP-mediated signaling	1/96	62/18722	0.27330931426358	0.401762281987726	0.371041630832756	DEFB1	1
GO:0032615	BP	GO:0032615	interleukin-12 production	1/96	62/18722	0.27330931426358	0.401762281987726	0.371041630832756	CD40	1
GO:0032623	BP	GO:0032623	interleukin-2 production	1/96	62/18722	0.27330931426358	0.401762281987726	0.371041630832756	GATA3	1
GO:0032655	BP	GO:0032655	regulation of interleukin-12 production	1/96	62/18722	0.27330931426358	0.401762281987726	0.371041630832756	CD40	1
GO:0032663	BP	GO:0032663	regulation of interleukin-2 production	1/96	62/18722	0.27330931426358	0.401762281987726	0.371041630832756	GATA3	1
GO:0045428	BP	GO:0045428	regulation of nitric oxide biosynthetic process	1/96	62/18722	0.27330931426358	0.401762281987726	0.371041630832756	ASS1	1
GO:0048002	BP	GO:0048002	antigen processing and presentation of peptide antigen	1/96	62/18722	0.27330931426358	0.401762281987726	0.371041630832756	HFE	1
GO:0045216	BP	GO:0045216	cell-cell junction organization	2/96	200/18722	0.273693073926097	0.401762281987726	0.371041630832756	GJA1/CLDN8	2
GO:0071902	BP	GO:0071902	positive regulation of protein serine/threonine kinase activity	2/96	200/18722	0.273693073926097	0.401762281987726	0.371041630832756	LTF/CD40	2
GO:0009952	BP	GO:0009952	anterior/posterior pattern specification	2/96	201/18722	0.275593966378673	0.403980698077042	0.373090416297566	HOXA7/HOXD13	2
GO:0002460	BP	GO:0002460	adaptive immune response based on somatic recombination of immune receptors built from immunoglobulin superfamily domains	3/96	356/18722	0.275605501071428	0.403980698077042	0.373090416297566	GATA3/HFE/CD40	3
GO:0010631	BP	GO:0010631	epithelial cell migration	3/96	357/18722	0.276997808615676	0.404622554420971	0.373683193258692	GATA3/CD40/ID1	3
GO:0002704	BP	GO:0002704	negative regulation of leukocyte mediated immunity	1/96	63/18722	0.277047915862224	0.404622554420971	0.373683193258692	HFE	1
GO:0032233	BP	GO:0032233	positive regulation of actin filament bundle assembly	1/96	63/18722	0.277047915862224	0.404622554420971	0.373683193258692	ID1	1
GO:2000242	BP	GO:2000242	negative regulation of reproductive process	1/96	63/18722	0.277047915862224	0.404622554420971	0.373683193258692	GJA1	1
GO:2000756	BP	GO:2000756	regulation of peptidyl-lysine acetylation	1/96	63/18722	0.277047915862224	0.404622554420971	0.373683193258692	GATA3	1
GO:0019722	BP	GO:0019722	calcium-mediated signaling	2/96	202/18722	0.277494667418019	0.404981347956443	0.37401455173733	GSTM2/DEFB1	2
GO:0006643	BP	GO:0006643	membrane lipid metabolic process	2/96	203/18722	0.279395129498788	0.405242307148708	0.374255556751041	ITGB8/FUT2	2
GO:0060541	BP	GO:0060541	respiratory system development	2/96	203/18722	0.279395129498788	0.405242307148708	0.374255556751041	ALDH1A3/ASS1	2
GO:0009306	BP	GO:0009306	protein secretion	3/96	359/18722	0.27978466273064	0.405242307148708	0.374255556751041	GJA1/CD38/HNF1A	3
GO:0051052	BP	GO:0051052	regulation of DNA metabolic process	3/96	359/18722	0.27978466273064	0.405242307148708	0.374255556751041	GJA1/GATA3/CD40	3
GO:0006940	BP	GO:0006940	regulation of smooth muscle contraction	1/96	64/18722	0.280767482831366	0.405242307148708	0.374255556751041	CNN1	1
GO:0030104	BP	GO:0030104	water homeostasis	1/96	64/18722	0.280767482831366	0.405242307148708	0.374255556751041	AKR1B1	1
GO:0030837	BP	GO:0030837	negative regulation of actin filament polymerization	1/96	64/18722	0.280767482831366	0.405242307148708	0.374255556751041	CAPG	1
GO:0032507	BP	GO:0032507	maintenance of protein location in cell	1/96	64/18722	0.280767482831366	0.405242307148708	0.374255556751041	GJA1	1
GO:0045670	BP	GO:0045670	regulation of osteoclast differentiation	1/96	64/18722	0.280767482831366	0.405242307148708	0.374255556751041	LTF	1
GO:0046888	BP	GO:0046888	negative regulation of hormone secretion	1/96	64/18722	0.280767482831366	0.405242307148708	0.374255556751041	GJA1	1
GO:0048247	BP	GO:0048247	lymphocyte chemotaxis	1/96	64/18722	0.280767482831366	0.405242307148708	0.374255556751041	CCL18	1
GO:0048857	BP	GO:0048857	neural nucleus development	1/96	64/18722	0.280767482831366	0.405242307148708	0.374255556751041	ALDH1A3	1
GO:0070542	BP	GO:0070542	response to fatty acid	1/96	64/18722	0.280767482831366	0.405242307148708	0.374255556751041	ASS1	1
GO:0080164	BP	GO:0080164	regulation of nitric oxide metabolic process	1/96	64/18722	0.280767482831366	0.405242307148708	0.374255556751041	ASS1	1
GO:1903051	BP	GO:1903051	negative regulation of proteolysis involved in cellular protein catabolic process	1/96	64/18722	0.280767482831366	0.405242307148708	0.374255556751041	HFE	1
GO:0035592	BP	GO:0035592	establishment of protein localization to extracellular region	3/96	360/18722	0.281179165564326	0.405242307148708	0.374255556751041	GJA1/CD38/HNF1A	3
GO:0090132	BP	GO:0090132	epithelium migration	3/96	360/18722	0.281179165564326	0.405242307148708	0.374255556751041	GATA3/CD40/ID1	3
GO:0071383	BP	GO:0071383	cellular response to steroid hormone stimulus	2/96	204/18722	0.281295305558041	0.405242307148708	0.374255556751041	GSTP1/ASS1	2
GO:0002720	BP	GO:0002720	positive regulation of cytokine production involved in immune response	1/96	65/18722	0.284468111068486	0.408352655518126	0.377128073120017	GATA3	1
GO:0003170	BP	GO:0003170	heart valve development	1/96	65/18722	0.284468111068486	0.408352655518126	0.377128073120017	GATA3	1
GO:0015909	BP	GO:0015909	long-chain fatty acid transport	1/96	65/18722	0.284468111068486	0.408352655518126	0.377128073120017	FABP5	1
GO:0045453	BP	GO:0045453	bone resorption	1/96	65/18722	0.284468111068486	0.408352655518126	0.377128073120017	CD38	1
GO:0045682	BP	GO:0045682	regulation of epidermis development	1/96	65/18722	0.284468111068486	0.408352655518126	0.377128073120017	HOXA7	1
GO:0048863	BP	GO:0048863	stem cell differentiation	2/96	206/18722	0.285094613750698	0.408960507189391	0.377689445567164	HOXA7/ELL3	2
GO:0002562	BP	GO:0002562	somatic diversification of immune receptors via germline recombination within a single locus	1/96	66/18722	0.288149895993042	0.41160099526897	0.380128029394381	CD40	1
GO:0016444	BP	GO:0016444	somatic cell DNA recombination	1/96	66/18722	0.288149895993042	0.41160099526897	0.380128029394381	CD40	1
GO:0030193	BP	GO:0030193	regulation of blood coagulation	1/96	66/18722	0.288149895993042	0.41160099526897	0.380128029394381	ANXA2	1
GO:0042093	BP	GO:0042093	T-helper cell differentiation	1/96	66/18722	0.288149895993042	0.41160099526897	0.380128029394381	GATA3	1
GO:0050922	BP	GO:0050922	negative regulation of chemotaxis	1/96	66/18722	0.288149895993042	0.41160099526897	0.380128029394381	GSTP1	1
GO:0090130	BP	GO:0090130	tissue migration	3/96	365/18722	0.288161570669934	0.41160099526897	0.380128029394381	GATA3/CD40/ID1	3
GO:0043281	BP	GO:0043281	regulation of cysteine-type endopeptidase activity involved in apoptotic process	2/96	209/18722	0.290790281645125	0.414172830270141	0.382503209683447	CCK/CRYAB	2
GO:0006879	BP	GO:0006879	cellular iron ion homeostasis	1/96	67/18722	0.291812932548823	0.414172830270141	0.382503209683447	HFE	1
GO:0007187	BP	GO:0007187	G protein-coupled receptor signaling pathway	coupled to cyclic nucleotide second messenger	1/96	67/18722	0.291812932548823	0.414172830270141	0.382503209683447	CHRM5	1
GO:0016445	BP	GO:0016445	somatic diversification of immunoglobulins	1/96	67/18722	0.291812932548823	0.414172830270141	0.382503209683447	CD40	1
GO:0032890	BP	GO:0032890	regulation of organic acid transport	1/96	67/18722	0.291812932548823	0.414172830270141	0.382503209683447	CCK	1
GO:0035914	BP	GO:0035914	skeletal muscle cell differentiation	1/96	67/18722	0.291812932548823	0.414172830270141	0.382503209683447	HLF	1
GO:0042130	BP	GO:0042130	negative regulation of T cell proliferation	1/96	67/18722	0.291812932548823	0.414172830270141	0.382503209683447	LGALS7B	1
GO:0048814	BP	GO:0048814	regulation of dendrite morphogenesis	1/96	67/18722	0.291812932548823	0.414172830270141	0.382503209683447	ID1	1
GO:0061180	BP	GO:0061180	mammary gland epithelium development	1/96	67/18722	0.291812932548823	0.414172830270141	0.382503209683447	GATA3	1
GO:0071692	BP	GO:0071692	protein localization to extracellular region	3/96	368/18722	0.292358155104013	0.414246794484723	0.382571518243091	GJA1/CD38/HNF1A	3
GO:0007623	BP	GO:0007623	circadian rhythm	2/96	210/18722	0.29268777981716	0.414246794484723	0.382571518243091	ASS1/ID1	2
GO:0045637	BP	GO:0045637	regulation of myeloid cell differentiation	2/96	210/18722	0.29268777981716	0.414246794484723	0.382571518243091	HOXA7/LTF	2
GO:0050866	BP	GO:0050866	negative regulation of cell activation	2/96	210/18722	0.29268777981716	0.414246794484723	0.382571518243091	LGALS7B/HFE	2
GO:0030100	BP	GO:0030100	regulation of endocytosis	2/96	211/18722	0.294584675734625	0.414669709286061	0.382962094971238	ANXA2/HFE	2
GO:0042180	BP	GO:0042180	cellular ketone metabolic process	2/96	211/18722	0.294584675734625	0.414669709286061	0.382962094971238	AKR1B1/FABP5	2
GO:0046474	BP	GO:0046474	glycerophospholipid biosynthetic process	2/96	211/18722	0.294584675734625	0.414669709286061	0.382962094971238	ETNK2/FABP5	2
GO:0002294	BP	GO:0002294	CD4-positive	alpha-beta T cell differentiation involved in immune response	1/96	68/18722	0.295457315206305	0.414669709286061	0.382962094971238	GATA3	1
GO:0010812	BP	GO:0010812	negative regulation of cell-substrate adhesion	1/96	68/18722	0.295457315206305	0.414669709286061	0.382962094971238	HOXA7	1
GO:0032922	BP	GO:0032922	circadian regulation of gene expression	1/96	68/18722	0.295457315206305	0.414669709286061	0.382962094971238	ID1	1
GO:0034394	BP	GO:0034394	protein localization to cell surface	1/96	68/18722	0.295457315206305	0.414669709286061	0.382962094971238	HFE	1
GO:0046637	BP	GO:0046637	regulation of alpha-beta T cell differentiation	1/96	68/18722	0.295457315206305	0.414669709286061	0.382962094971238	GATA3	1
GO:0046686	BP	GO:0046686	response to cadmium ion	1/96	68/18722	0.295457315206305	0.414669709286061	0.382962094971238	HAAO	1
GO:0051926	BP	GO:0051926	negative regulation of calcium ion transport	1/96	68/18722	0.295457315206305	0.414669709286061	0.382962094971238	GSTM2	1
GO:1900046	BP	GO:1900046	regulation of hemostasis	1/96	68/18722	0.295457315206305	0.414669709286061	0.382962094971238	ANXA2	1
GO:1901607	BP	GO:1901607	alpha-amino acid biosynthetic process	1/96	68/18722	0.295457315206305	0.414669709286061	0.382962094971238	ASS1	1
GO:0001654	BP	GO:0001654	eye development	3/96	371/18722	0.296559397292432	0.415926619879497	0.384122896214431	GATA3/CRYAB/ALDH1A3	3
GO:0043583	BP	GO:0043583	ear development	2/96	213/18722	0.298376487930517	0.417142271372199	0.38524559322358	GATA3/ALDH1A3	2
GO:0002287	BP	GO:0002287	alpha-beta T cell activation involved in immune response	1/96	69/18722	0.299083137964973	0.417142271372199	0.38524559322358	GATA3	1
GO:0002293	BP	GO:0002293	alpha-beta T cell differentiation involved in immune response	1/96	69/18722	0.299083137964973	0.417142271372199	0.38524559322358	GATA3	1
GO:0006368	BP	GO:0006368	transcription elongation from RNA polymerase II promoter	1/96	69/18722	0.299083137964973	0.417142271372199	0.38524559322358	ELL3	1
GO:0019226	BP	GO:0019226	transmission of nerve impulse	1/96	69/18722	0.299083137964973	0.417142271372199	0.38524559322358	CHRM5	1
GO:0031060	BP	GO:0031060	regulation of histone methylation	1/96	69/18722	0.299083137964973	0.417142271372199	0.38524559322358	GATA3	1
GO:0045669	BP	GO:0045669	positive regulation of osteoblast differentiation	1/96	69/18722	0.299083137964973	0.417142271372199	0.38524559322358	LTF	1
GO:0050805	BP	GO:0050805	negative regulation of synaptic transmission	1/96	69/18722	0.299083137964973	0.417142271372199	0.38524559322358	CD38	1
GO:0018108	BP	GO:0018108	peptidyl-tyrosine phosphorylation	3/96	375/18722	0.302167327189205	0.42086099374762	0.388679964434247	CTF1/CCK/CD40	3
GO:0150063	BP	GO:0150063	visual system development	3/96	375/18722	0.302167327189205	0.42086099374762	0.388679964434247	GATA3/CRYAB/ALDH1A3	3
GO:0002381	BP	GO:0002381	immunoglobulin production involved in immunoglobulin-mediated immune response	1/96	70/18722	0.302690494355653	0.421007358862076	0.38881513777729	CD40	1
GO:0002548	BP	GO:0002548	monocyte chemotaxis	1/96	70/18722	0.302690494355653	0.421007358862076	0.38881513777729	CCL18	1
GO:0009612	BP	GO:0009612	response to mechanical stimulus	2/96	216/18722	0.304058620606262	0.422326939242076	0.390033816777687	GJA1/CD40	2
GO:0050870	BP	GO:0050870	positive regulation of T cell activation	2/96	216/18722	0.304058620606262	0.422326939242076	0.390033816777687	GATA3/IL1RL2	2
GO:0003208	BP	GO:0003208	cardiac ventricle morphogenesis	1/96	71/18722	0.306279477442821	0.424085088858073	0.391657529928508	GATA3	1
GO:0003281	BP	GO:0003281	ventricular septum development	1/96	71/18722	0.306279477442821	0.424085088858073	0.391657529928508	GATA3	1
GO:0050818	BP	GO:0050818	regulation of coagulation	1/96	71/18722	0.306279477442821	0.424085088858073	0.391657529928508	ANXA2	1
GO:0071230	BP	GO:0071230	cellular response to amino acid stimulus	1/96	71/18722	0.306279477442821	0.424085088858073	0.391657529928508	ASS1	1
GO:0018212	BP	GO:0018212	peptidyl-tyrosine modification	3/96	378/18722	0.306377261315043	0.424085088858073	0.391657529928508	CTF1/CCK/CD40	3
GO:0051346	BP	GO:0051346	negative regulation of hydrolase activity	3/96	379/18722	0.30778122390397	0.425735841306727	0.393182058009192	ANXA2/CRYAB/LTF	3
GO:0034764	BP	GO:0034764	positive regulation of transmembrane transport	2/96	219/18722	0.30973305594002	0.427130911821616	0.39447045481043	GSTM2/JPH2	2
GO:0001707	BP	GO:0001707	mesoderm formation	1/96	72/18722	0.309850179826902	0.427130911821616	0.39447045481043	GJA1	1
GO:0033627	BP	GO:0033627	cell adhesion mediated by integrin	1/96	72/18722	0.309850179826902	0.427130911821616	0.39447045481043	ITGB8	1
GO:0055021	BP	GO:0055021	regulation of cardiac muscle tissue growth	1/96	72/18722	0.309850179826902	0.427130911821616	0.39447045481043	GJA1	1
GO:1901880	BP	GO:1901880	negative regulation of protein depolymerization	1/96	72/18722	0.309850179826902	0.427130911821616	0.39447045481043	CAPG	1
GO:0048880	BP	GO:0048880	sensory system development	3/96	381/18722	0.310590005591736	0.427857914679724	0.395141867579089	GATA3/CRYAB/ALDH1A3	3
GO:0097529	BP	GO:0097529	myeloid leukocyte migration	2/96	220/18722	0.311622635033943	0.4289870040727	0.396184621437549	CXCL6/CCL18	2
GO:1902903	BP	GO:1902903	regulation of supramolecular fiber organization	3/96	382/18722	0.311994784907115	0.429091111491619	0.396280768309042	CRYAB/CAPG/ID1	3
GO:0006644	BP	GO:0006644	phospholipid metabolic process	3/96	383/18722	0.313399796833889	0.429091111491619	0.396280768309042	ETNK2/CHRM5/FABP5	3
GO:0002637	BP	GO:0002637	regulation of immunoglobulin production	1/96	73/18722	0.31340269364656	0.429091111491619	0.396280768309042	CD40	1
GO:0009166	BP	GO:0009166	nucleotide catabolic process	1/96	73/18722	0.31340269364656	0.429091111491619	0.396280768309042	DPYS	1
GO:0032456	BP	GO:0032456	endocytic recycling	1/96	73/18722	0.31340269364656	0.429091111491619	0.396280768309042	BVES	1
GO:0051937	BP	GO:0051937	catecholamine transport	1/96	73/18722	0.31340269364656	0.429091111491619	0.396280768309042	CHRM5	1
GO:0072089	BP	GO:0072089	stem cell proliferation	1/96	73/18722	0.31340269364656	0.429091111491619	0.396280768309042	GJA1	1
GO:0086003	BP	GO:0086003	cardiac muscle cell contraction	1/96	73/18722	0.31340269364656	0.429091111491619	0.396280768309042	GJA1	1
GO:0000302	BP	GO:0000302	response to reactive oxygen species	2/96	222/18722	0.315398707184974	0.431000230054075	0.398043906604062	GSTP1/CRYAB	2
GO:0009259	BP	GO:0009259	ribonucleotide metabolic process	3/96	385/18722	0.316210439963389	0.431000230054075	0.398043906604062	ACSM1/ACSF2/DPYS	3
GO:0002437	BP	GO:0002437	inflammatory response to antigenic stimulus	1/96	74/18722	0.316937110580976	0.431000230054075	0.398043906604062	GATA3	1
GO:0006635	BP	GO:0006635	fatty acid beta-oxidation	1/96	74/18722	0.316937110580976	0.431000230054075	0.398043906604062	ACOX2	1
GO:0046323	BP	GO:0046323	glucose import	1/96	74/18722	0.316937110580976	0.431000230054075	0.398043906604062	HNF1A	1
GO:0046470	BP	GO:0046470	phosphatidylcholine metabolic process	1/96	74/18722	0.316937110580976	0.431000230054075	0.398043906604062	FABP5	1
GO:0048332	BP	GO:0048332	mesoderm morphogenesis	1/96	74/18722	0.316937110580976	0.431000230054075	0.398043906604062	GJA1	1
GO:0051881	BP	GO:0051881	regulation of mitochondrial membrane potential	1/96	74/18722	0.316937110580976	0.431000230054075	0.398043906604062	CCK	1
GO:0070972	BP	GO:0070972	protein localization to endoplasmic reticulum	1/96	74/18722	0.316937110580976	0.431000230054075	0.398043906604062	GJA1	1
GO:1901568	BP	GO:1901568	fatty acid derivative metabolic process	1/96	74/18722	0.316937110580976	0.431000230054075	0.398043906604062	ACSS3	1
GO:0002274	BP	GO:0002274	myeloid leukocyte activation	2/96	223/18722	0.317285122711969	0.431182346249599	0.398212097330812	CXCL6/ITGB8	2
GO:2001234	BP	GO:2001234	negative regulation of apoptotic signaling pathway	2/96	224/18722	0.319170406879675	0.433451921413126	0.400308130004178	GSTP1/ELL3	2
GO:0002292	BP	GO:0002292	T cell differentiation involved in immune response	1/96	75/18722	0.320453521852117	0.434023801620822	0.400836281536609	GATA3	1
GO:0033077	BP	GO:0033077	T cell differentiation in thymus	1/96	75/18722	0.320453521852117	0.434023801620822	0.400836281536609	GATA3	1
GO:0034121	BP	GO:0034121	regulation of toll-like receptor signaling pathway	1/96	75/18722	0.320453521852117	0.434023801620822	0.400836281536609	LTF	1
GO:0043627	BP	GO:0043627	response to estrogen	1/96	75/18722	0.320453521852117	0.434023801620822	0.400836281536609	GATA3	1
GO:0034284	BP	GO:0034284	response to monosaccharide	2/96	225/18722	0.321054521957981	0.434545569370547	0.401318152447477	GSTP1/GJA1	2
GO:0071241	BP	GO:0071241	cellular response to inorganic substance	2/96	226/18722	0.322937430625088	0.434959576472767	0.401700502601463	HFE/CPNE6	2
GO:0001937	BP	GO:0001937	negative regulation of endothelial cell proliferation	1/96	76/18722	0.323952018226986	0.434959576472767	0.401700502601463	GJA1	1
GO:0006809	BP	GO:0006809	nitric oxide biosynthetic process	1/96	76/18722	0.323952018226986	0.434959576472767	0.401700502601463	ASS1	1
GO:0008652	BP	GO:0008652	cellular amino acid biosynthetic process	1/96	76/18722	0.323952018226986	0.434959576472767	0.401700502601463	ASS1	1
GO:0009123	BP	GO:0009123	nucleoside monophosphate metabolic process	1/96	76/18722	0.323952018226986	0.434959576472767	0.401700502601463	DPYS	1
GO:0014855	BP	GO:0014855	striated muscle cell proliferation	1/96	76/18722	0.323952018226986	0.434959576472767	0.401700502601463	GJA1	1
GO:0032720	BP	GO:0032720	negative regulation of tumor necrosis factor production	1/96	76/18722	0.323952018226986	0.434959576472767	0.401700502601463	GSTP1	1
GO:0043536	BP	GO:0043536	positive regulation of blood vessel endothelial cell migration	1/96	76/18722	0.323952018226986	0.434959576472767	0.401700502601463	CD40	1
GO:0072332	BP	GO:0072332	intrinsic apoptotic signaling pathway by p53 class mediator	1/96	76/18722	0.323952018226986	0.434959576472767	0.401700502601463	ELL3	1
GO:0086001	BP	GO:0086001	cardiac muscle cell action potential	1/96	76/18722	0.323952018226986	0.434959576472767	0.401700502601463	GJA1	1
GO:0140115	BP	GO:0140115	export across plasma membrane	1/96	76/18722	0.323952018226986	0.434959576472767	0.401700502601463	GJA1	1
GO:2000379	BP	GO:2000379	positive regulation of reactive oxygen species metabolic process	1/96	76/18722	0.323952018226986	0.434959576472767	0.401700502601463	GSTP1	1
GO:0042176	BP	GO:0042176	regulation of protein catabolic process	3/96	391/18722	0.324645926066744	0.435600862823733	0.402292753153993	GJA1/ANXA2/HFE	3
GO:0046486	BP	GO:0046486	glycerolipid metabolic process	3/96	392/18722	0.32605215772256	0.436721481920549	0.403327684395343	ETNK2/CHRM5/FABP5	3
GO:0002200	BP	GO:0002200	somatic diversification of immune receptors	1/96	77/18722	0.327432690019875	0.436721481920549	0.403327684395343	CD40	1
GO:0006367	BP	GO:0006367	transcription initiation from RNA polymerase II promoter	1/96	77/18722	0.327432690019875	0.436721481920549	0.403327684395343	HNF1A	1
GO:0007492	BP	GO:0007492	endoderm development	1/96	77/18722	0.327432690019875	0.436721481920549	0.403327684395343	LAMB3	1
GO:0010827	BP	GO:0010827	regulation of glucose transmembrane transport	1/96	77/18722	0.327432690019875	0.436721481920549	0.403327684395343	FABP5	1
GO:0031016	BP	GO:0031016	pancreas development	1/96	77/18722	0.327432690019875	0.436721481920549	0.403327684395343	HNF1A	1
GO:0055117	BP	GO:0055117	regulation of cardiac muscle contraction	1/96	77/18722	0.327432690019875	0.436721481920549	0.403327684395343	GSTM2	1
GO:0140056	BP	GO:0140056	organelle localization by membrane tethering	1/96	77/18722	0.327432690019875	0.436721481920549	0.403327684395343	BVES	1
GO:1901983	BP	GO:1901983	regulation of protein acetylation	1/96	77/18722	0.327432690019875	0.436721481920549	0.403327684395343	GATA3	1
GO:0045444	BP	GO:0045444	fat cell differentiation	2/96	229/18722	0.328578551000482	0.437573074831587	0.404114160470086	GATA3/LAMB3	2
GO:0030595	BP	GO:0030595	leukocyte chemotaxis	2/96	230/18722	0.330456268862234	0.437573074831587	0.404114160470086	CXCL6/CCL18	2
GO:0006919	BP	GO:0006919	activation of cysteine-type endopeptidase activity involved in apoptotic process	1/96	78/18722	0.330895627094592	0.437573074831587	0.404114160470086	CCK	1
GO:0007193	BP	GO:0007193	adenylate cyclase-inhibiting G protein-coupled receptor signaling pathway	1/96	78/18722	0.330895627094592	0.437573074831587	0.404114160470086	CHRM5	1
GO:0008306	BP	GO:0008306	associative learning	1/96	78/18722	0.330895627094592	0.437573074831587	0.404114160470086	CCK	1
GO:0009064	BP	GO:0009064	glutamine family amino acid metabolic process	1/96	78/18722	0.330895627094592	0.437573074831587	0.404114160470086	ASS1	1
GO:0019319	BP	GO:0019319	hexose biosynthetic process	1/96	78/18722	0.330895627094592	0.437573074831587	0.404114160470086	AKR1B1	1
GO:0030500	BP	GO:0030500	regulation of bone mineralization	1/96	78/18722	0.330895627094592	0.437573074831587	0.404114160470086	LTF	1
GO:0032371	BP	GO:0032371	regulation of sterol transport	1/96	78/18722	0.330895627094592	0.437573074831587	0.404114160470086	ANXA2	1
GO:0032374	BP	GO:0032374	regulation of cholesterol transport	1/96	78/18722	0.330895627094592	0.437573074831587	0.404114160470086	ANXA2	1
GO:0043154	BP	GO:0043154	negative regulation of cysteine-type endopeptidase activity involved in apoptotic process	1/96	78/18722	0.330895627094592	0.437573074831587	0.404114160470086	CRYAB	1
GO:0070373	BP	GO:0070373	negative regulation of ERK1 and ERK2 cascade	1/96	78/18722	0.330895627094592	0.437573074831587	0.404114160470086	GSTP1	1
GO:1901616	BP	GO:1901616	organic hydroxy compound catabolic process	1/96	78/18722	0.330895627094592	0.437573074831587	0.404114160470086	CYP27A1	1
GO:0019693	BP	GO:0019693	ribose phosphate metabolic process	3/96	396/18722	0.331677298693255	0.43831894984791	0.404803002342161	ACSM1/ACSF2/DPYS	3
GO:0010594	BP	GO:0010594	regulation of endothelial cell migration	2/96	232/18722	0.334207508637008	0.440590144994471	0.40690053112697	GATA3/CD40	2
GO:0001895	BP	GO:0001895	retina homeostasis	1/96	79/18722	0.334340918866686	0.440590144994471	0.40690053112697	LTF	1
GO:0032272	BP	GO:0032272	negative regulation of protein polymerization	1/96	79/18722	0.334340918866686	0.440590144994471	0.40690053112697	CAPG	1
GO:0060420	BP	GO:0060420	regulation of heart growth	1/96	79/18722	0.334340918866686	0.440590144994471	0.40690053112697	GJA1	1
GO:0006869	BP	GO:0006869	lipid transport	3/96	398/18722	0.334489737684482	0.440590144994471	0.40690053112697	ANXA2/GALR1/FABP5	3
GO:0007188	BP	GO:0007188	adenylate cyclase-modulating G protein-coupled receptor signaling pathway	2/96	233/18722	0.336080961063504	0.442396768354181	0.408569011488965	GALR1/CHRM5	2
GO:0001570	BP	GO:0001570	vasculogenesis	1/96	80/18722	0.33776865430566	0.443700903902778	0.409773426643082	ITGB8	1
GO:0071229	BP	GO:0071229	cellular response to acid chemical	1/96	80/18722	0.33776865430566	0.443700903902778	0.409773426643082	ASS1	1
GO:1901264	BP	GO:1901264	carbohydrate derivative transport	1/96	80/18722	0.33776865430566	0.443700903902778	0.409773426643082	GJA1	1
GO:0060560	BP	GO:0060560	developmental growth involved in morphogenesis	2/96	234/18722	0.337952922833595	0.443700903902778	0.409773426643082	HOXD13/CPNE6	2
GO:0002699	BP	GO:0002699	positive regulation of immune effector process	2/96	235/18722	0.339823360162386	0.445865959196773	0.411772931532273	GATA3/CD40	2
GO:0001960	BP	GO:0001960	negative regulation of cytokine-mediated signaling pathway	1/96	81/18722	0.341178921937173	0.446191135572381	0.412073243378663	GSTP1	1
GO:0046209	BP	GO:0046209	nitric oxide metabolic process	1/96	81/18722	0.341178921937173	0.446191135572381	0.412073243378663	ASS1	1
GO:0051817	BP	GO:0051817	modulation of process of other organism involved in symbiotic interaction	1/96	81/18722	0.341178921937173	0.446191135572381	0.412073243378663	LTF	1
GO:2000243	BP	GO:2000243	positive regulation of reproductive process	1/96	81/18722	0.341178921937173	0.446191135572381	0.412073243378663	DEFB1	1
GO:2001021	BP	GO:2001021	negative regulation of response to DNA damage stimulus	1/96	81/18722	0.341178921937173	0.446191135572381	0.412073243378663	ELL3	1
GO:0048762	BP	GO:0048762	mesenchymal cell differentiation	2/96	236/18722	0.341692239643021	0.446572466347206	0.412425415792355	GATA3/ELL3	2
GO:0001910	BP	GO:0001910	regulation of leukocyte mediated cytotoxicity	1/96	82/18722	0.344571809845226	0.448010087171263	0.413753109304145	CXCL6	1
GO:0002312	BP	GO:0002312	B cell activation involved in immune response	1/96	82/18722	0.344571809845226	0.448010087171263	0.413753109304145	CD40	1
GO:0008543	BP	GO:0008543	fibroblast growth factor receptor signaling pathway	1/96	82/18722	0.344571809845226	0.448010087171263	0.413753109304145	GATA3	1
GO:0035082	BP	GO:0035082	axoneme assembly	1/96	82/18722	0.344571809845226	0.448010087171263	0.413753109304145	DNAH5	1
GO:0043242	BP	GO:0043242	negative regulation of protein-containing complex disassembly	1/96	82/18722	0.344571809845226	0.448010087171263	0.413753109304145	CAPG	1
GO:0046364	BP	GO:0046364	monosaccharide biosynthetic process	1/96	82/18722	0.344571809845226	0.448010087171263	0.413753109304145	AKR1B1	1
GO:0060395	BP	GO:0060395	SMAD protein signal transduction	1/96	82/18722	0.344571809845226	0.448010087171263	0.413753109304145	GDF15	1
GO:2001057	BP	GO:2001057	reactive nitrogen species metabolic process	1/96	82/18722	0.344571809845226	0.448010087171263	0.413753109304145	ASS1	1
GO:0051259	BP	GO:0051259	protein complex oligomerization	2/96	238/18722	0.34542519330512	0.448829896333233	0.414510231966144	ALDH1A3/KCTD14	2
GO:0034655	BP	GO:0034655	nucleobase-containing compound catabolic process	3/96	407/18722	0.34714012172996	0.450363801431967	0.41592684739993	APOBEC3C/DPYS/ENTPD3	3
GO:0051403	BP	GO:0051403	stress-activated MAPK cascade	2/96	239/18722	0.347289202536922	0.450363801431967	0.41592684739993	GSTP1/CRYAB	2
GO:1903039	BP	GO:1903039	positive regulation of leukocyte cell-cell adhesion	2/96	239/18722	0.347289202536922	0.450363801431967	0.41592684739993	GATA3/IL1RL2	2
GO:0043367	BP	GO:0043367	CD4-positive	alpha-beta T cell differentiation	1/96	83/18722	0.34794740567435	0.450363801431967	0.41592684739993	GATA3	1
GO:0050672	BP	GO:0050672	negative regulation of lymphocyte proliferation	1/96	83/18722	0.34794740567435	0.450363801431967	0.41592684739993	LGALS7B	1
GO:0051899	BP	GO:0051899	membrane depolarization	1/96	83/18722	0.34794740567435	0.450363801431967	0.41592684739993	CCK	1
GO:0050851	BP	GO:0050851	antigen receptor-mediated signaling pathway	2/96	240/18722	0.349151524015505	0.451632093363666	0.417098159710238	GATA3/CD38	2
GO:0006970	BP	GO:0006970	response to osmotic stress	1/96	84/18722	0.351305796631765	0.453254243700433	0.418596272732277	AKR1B1	1
GO:0009953	BP	GO:0009953	dorsal/ventral pattern formation	1/96	84/18722	0.351305796631765	0.453254243700433	0.418596272732277	HOXD11	1
GO:0015844	BP	GO:0015844	monoamine transport	1/96	84/18722	0.351305796631765	0.453254243700433	0.418596272732277	CHRM5	1
GO:0032945	BP	GO:0032945	negative regulation of mononuclear cell proliferation	1/96	84/18722	0.351305796631765	0.453254243700433	0.418596272732277	LGALS7B	1
GO:0030433	BP	GO:0030433	ubiquitin-dependent ERAD pathway	1/96	85/18722	0.354647069489548	0.456104213251564	0.421228320083371	FBXO17	1
GO:0055013	BP	GO:0055013	cardiac muscle cell development	1/96	85/18722	0.354647069489548	0.456104213251564	0.421228320083371	BVES	1
GO:0060021	BP	GO:0060021	roof of mouth development	1/96	85/18722	0.354647069489548	0.456104213251564	0.421228320083371	ITGB8	1
GO:0071277	BP	GO:0071277	cellular response to calcium ion	1/96	85/18722	0.354647069489548	0.456104213251564	0.421228320083371	CPNE6	1
GO:0097006	BP	GO:0097006	regulation of plasma lipoprotein particle levels	1/96	85/18722	0.354647069489548	0.456104213251564	0.421228320083371	ANXA2	1
GO:0006898	BP	GO:0006898	receptor-mediated endocytosis	2/96	244/18722	0.356583306592927	0.458301709941389	0.423257785745275	ANXA2/HFE	2
GO:0015908	BP	GO:0015908	fatty acid transport	1/96	86/18722	0.357971310586774	0.458622277049467	0.42355384077061	FABP5	1
GO:0022406	BP	GO:0022406	membrane docking	1/96	86/18722	0.357971310586774	0.458622277049467	0.42355384077061	BVES	1
GO:0032413	BP	GO:0032413	negative regulation of ion transmembrane transporter activity	1/96	86/18722	0.357971310586774	0.458622277049467	0.42355384077061	GSTM2	1
GO:0034103	BP	GO:0034103	regulation of tissue remodeling	1/96	86/18722	0.357971310586774	0.458622277049467	0.42355384077061	CD38	1
GO:0060761	BP	GO:0060761	negative regulation of response to cytokine stimulus	1/96	86/18722	0.357971310586774	0.458622277049467	0.42355384077061	GSTP1	1
GO:0031668	BP	GO:0031668	cellular response to extracellular stimulus	2/96	246/18722	0.360288267810009	0.460807544107005	0.425572011935963	GSTP1/HFE	2
GO:0001776	BP	GO:0001776	leukocyte homeostasis	1/96	87/18722	0.361278605831658	0.460807544107005	0.425572011935963	CXCL6	1
GO:0044070	BP	GO:0044070	regulation of anion transport	1/96	87/18722	0.361278605831658	0.460807544107005	0.425572011935963	CCK	1
GO:0051262	BP	GO:0051262	protein tetramerization	1/96	87/18722	0.361278605831658	0.460807544107005	0.425572011935963	ALDH1A3	1
GO:0150104	BP	GO:0150104	transport across blood-brain barrier	1/96	87/18722	0.361278605831658	0.460807544107005	0.425572011935963	FABP5	1
GO:1901879	BP	GO:1901879	regulation of protein depolymerization	1/96	87/18722	0.361278605831658	0.460807544107005	0.425572011935963	CAPG	1
GO:2000177	BP	GO:2000177	regulation of neural precursor cell proliferation	1/96	87/18722	0.361278605831658	0.460807544107005	0.425572011935963	ELL3	1
GO:0021537	BP	GO:0021537	telencephalon development	2/96	248/18722	0.36398562459793	0.463966486038121	0.428489406172247	DNAH5/ALDH1A3	2
GO:0034329	BP	GO:0034329	cell junction assembly	3/96	420/18722	0.365376656605568	0.465445026188244	0.429854890124198	GJA1/LRRC4/CLDN8	3
GO:0014910	BP	GO:0014910	regulation of smooth muscle cell migration	1/96	89/18722	0.367842700255708	0.468290264421615	0.432482567936546	GSTP1	1
GO:0045017	BP	GO:0045017	glycerolipid biosynthetic process	2/96	252/18722	0.371356604796453	0.472166794229834	0.436062679874623	ETNK2/FABP5	2
GO:0090257	BP	GO:0090257	regulation of muscle system process	2/96	252/18722	0.371356604796453	0.472166794229834	0.436062679874623	GSTM2/CNN1	2
GO:0008654	BP	GO:0008654	phospholipid biosynthetic process	2/96	253/18722	0.37319424209549	0.473904920290237	0.437667900565959	ETNK2/FABP5	2
GO:0009743	BP	GO:0009743	response to carbohydrate	2/96	253/18722	0.37319424209549	0.473904920290237	0.437667900565959	GSTP1/GJA1	2
GO:0006354	BP	GO:0006354	DNA-templated transcription	elongation	1/96	91/18722	0.374340031490757	0.474164039888293	0.437907206649565	ELL3	1
GO:0019935	BP	GO:0019935	cyclic-nucleotide-mediated signaling	1/96	91/18722	0.374340031490757	0.474164039888293	0.437907206649565	DEFB1	1
GO:0051952	BP	GO:0051952	regulation of amine transport	1/96	91/18722	0.374340031490757	0.474164039888293	0.437907206649565	CCK	1
GO:0055006	BP	GO:0055006	cardiac cell development	1/96	91/18722	0.374340031490757	0.474164039888293	0.437907206649565	BVES	1
GO:0043254	BP	GO:0043254	regulation of protein-containing complex assembly	3/96	427/18722	0.375167190300345	0.474614774663879	0.438323476104675	CCK/CRYAB/CAPG	3
GO:0048568	BP	GO:0048568	embryonic organ development	3/96	427/18722	0.375167190300345	0.474614774663879	0.438323476104675	GATA3/HOXA7/ALDH1A3	3
GO:0043547	BP	GO:0043547	positive regulation of GTPase activity	2/96	255/18722	0.37686319665845	0.476162156882132	0.439752538133449	CD40/CCL18	2
GO:1903362	BP	GO:1903362	regulation of cellular protein catabolic process	2/96	255/18722	0.37686319665845	0.476162156882132	0.439752538133449	ANXA2/HFE	2
GO:0031058	BP	GO:0031058	positive regulation of histone modification	1/96	92/18722	0.377563871165326	0.476748361458913	0.440293918725709	GATA3	1
GO:0090092	BP	GO:0090092	regulation of transmembrane receptor protein serine/threonine kinase signaling pathway	2/96	256/18722	0.378694460732256	0.47757710952709	0.441059296782715	GDF15/HFE	2
GO:0090596	BP	GO:0090596	sensory organ morphogenesis	2/96	256/18722	0.378694460732256	0.47757710952709	0.441059296782715	GATA3/ALDH1A3	2
GO:0030217	BP	GO:0030217	T cell differentiation	2/96	257/18722	0.380523547743758	0.478398840184276	0.441818194013284	GATA3/IL1RL2	2
GO:0019217	BP	GO:0019217	regulation of fatty acid metabolic process	1/96	93/18722	0.380771271507147	0.478398840184276	0.441818194013284	FABP5	1
GO:0032755	BP	GO:0032755	positive regulation of interleukin-6 production	1/96	93/18722	0.380771271507147	0.478398840184276	0.441818194013284	IL1RL2	1
GO:0045185	BP	GO:0045185	maintenance of protein location	1/96	93/18722	0.380771271507147	0.478398840184276	0.441818194013284	GJA1	1
GO:0060349	BP	GO:0060349	bone morphogenesis	1/96	93/18722	0.380771271507147	0.478398840184276	0.441818194013284	LTF	1
GO:1901796	BP	GO:1901796	regulation of signal transduction by p53 class mediator	1/96	93/18722	0.380771271507147	0.478398840184276	0.441818194013284	ELL3	1
GO:0042593	BP	GO:0042593	glucose homeostasis	2/96	258/18722	0.382350431898429	0.480083397658002	0.443373942226358	FABP5/HNF1A	2
GO:0000079	BP	GO:0000079	regulation of cyclin-dependent protein serine/threonine kinase activity	1/96	94/18722	0.383962315467387	0.481174519068942	0.444381631314911	CCNI2	1
GO:0048704	BP	GO:0048704	embryonic skeletal system morphogenesis	1/96	94/18722	0.383962315467387	0.481174519068942	0.444381631314911	HOXA7	1
GO:0033500	BP	GO:0033500	carbohydrate homeostasis	2/96	259/18722	0.384175087717407	0.481174519068942	0.444381631314911	FABP5/HNF1A	2
GO:0045927	BP	GO:0045927	positive regulation of growth	2/96	259/18722	0.384175087717407	0.481174519068942	0.444381631314911	CPNE6/CD38	2
GO:0042391	BP	GO:0042391	regulation of membrane potential	3/96	434/18722	0.384930263347018	0.481820727396454	0.444978427486298	GJA1/CCK/BVES	3
GO:0051091	BP	GO:0051091	positive regulation of DNA-binding transcription factor activity	2/96	260/18722	0.385997490035001	0.482856487534467	0.445934988487641	LTF/CD40	2
GO:0006942	BP	GO:0006942	regulation of striated muscle contraction	1/96	95/18722	0.38713708558308	0.483681197496479	0.446696637211247	GSTM2	1
GO:0048709	BP	GO:0048709	oligodendrocyte differentiation	1/96	95/18722	0.38713708558308	0.483681197496479	0.446696637211247	GSTP1	1
GO:0031330	BP	GO:0031330	negative regulation of cellular catabolic process	2/96	262/18722	0.38963543505424	0.486420462409688	0.449226444926524	ANXA2/HFE	2
GO:0003073	BP	GO:0003073	regulation of systemic arterial blood pressure	1/96	96/18722	0.390295663979173	0.486420462409688	0.449226444926524	GJA1	1
GO:0042632	BP	GO:0042632	cholesterol homeostasis	1/96	96/18722	0.390295663979173	0.486420462409688	0.449226444926524	ACSM1	1
GO:0055017	BP	GO:0055017	cardiac muscle tissue growth	1/96	96/18722	0.390295663979173	0.486420462409688	0.449226444926524	GJA1	1
GO:0051090	BP	GO:0051090	regulation of DNA-binding transcription factor activity	3/96	440/18722	0.393272786624032	0.488222057051332	0.450890281090108	LTF/CD40/ID1	3
GO:0099177	BP	GO:0099177	regulation of trans-synaptic signaling	3/96	440/18722	0.393272786624032	0.488222057051332	0.450890281090108	LRRC4/CD38/FABP5	3
GO:0014909	BP	GO:0014909	smooth muscle cell migration	1/96	97/18722	0.393438132370562	0.488222057051332	0.450890281090108	GSTP1	1
GO:0055092	BP	GO:0055092	sterol homeostasis	1/96	97/18722	0.393438132370562	0.488222057051332	0.450890281090108	ACSM1	1
GO:0070167	BP	GO:0070167	regulation of biomineral tissue development	1/96	97/18722	0.393438132370562	0.488222057051332	0.450890281090108	LTF	1
GO:0070252	BP	GO:0070252	actin-mediated cell contraction	1/96	97/18722	0.393438132370562	0.488222057051332	0.450890281090108	GJA1	1
GO:2001237	BP	GO:2001237	negative regulation of extrinsic apoptotic signaling pathway	1/96	97/18722	0.393438132370562	0.488222057051332	0.450890281090108	GSTP1	1
GO:0007015	BP	GO:0007015	actin filament organization	3/96	441/18722	0.394660647989263	0.489348540950705	0.451930628683372	EFS/CAPG/ID1	3
GO:0051607	BP	GO:0051607	defense response to virus	2/96	265/18722	0.395074839913528	0.489348540950705	0.451930628683372	APOBEC3C/CD40	2
GO:0140546	BP	GO:0140546	defense response to symbiont	2/96	265/18722	0.395074839913528	0.489348540950705	0.451930628683372	APOBEC3C/CD40	2
GO:0061337	BP	GO:0061337	cardiac conduction	1/96	98/18722	0.396564572064115	0.489988373090262	0.452521536220401	GJA1	1
GO:1902882	BP	GO:1902882	regulation of response to oxidative stress	1/96	98/18722	0.396564572064115	0.489988373090262	0.452521536220401	ACOX2	1
GO:1904029	BP	GO:1904029	regulation of cyclin-dependent protein kinase activity	1/96	98/18722	0.396564572064115	0.489988373090262	0.452521536220401	CCNI2	1
GO:2001243	BP	GO:2001243	negative regulation of intrinsic apoptotic signaling pathway	1/96	98/18722	0.396564572064115	0.489988373090262	0.452521536220401	ELL3	1
GO:0032412	BP	GO:0032412	regulation of ion transmembrane transporter activity	2/96	267/18722	0.398689158927937	0.491719962624822	0.454120720199686	GSTM2/JPH2	2
GO:0002444	BP	GO:0002444	myeloid leukocyte mediated immunity	1/96	99/18722	0.399675063960692	0.491719962624822	0.454120720199686	CXCL6	1
GO:0008630	BP	GO:0008630	intrinsic apoptotic signaling pathway in response to DNA damage	1/96	99/18722	0.399675063960692	0.491719962624822	0.454120720199686	ELL3	1
GO:0015837	BP	GO:0015837	amine transport	1/96	99/18722	0.399675063960692	0.491719962624822	0.454120720199686	CCK	1
GO:0031341	BP	GO:0031341	regulation of cell killing	1/96	99/18722	0.399675063960692	0.491719962624822	0.454120720199686	CXCL6	1
GO:0033209	BP	GO:0033209	tumor necrosis factor-mediated signaling pathway	1/96	99/18722	0.399675063960692	0.491719962624822	0.454120720199686	GSTP1	1
GO:0110149	BP	GO:0110149	regulation of biomineralization	1/96	99/18722	0.399675063960692	0.491719962624822	0.454120720199686	LTF	1
GO:0010975	BP	GO:0010975	regulation of neuron projection development	3/96	445/18722	0.400204254082945	0.492070432065355	0.454444391083198	GATA3/CD38/ID1	3
GO:0050708	BP	GO:0050708	regulation of protein secretion	2/96	268/18722	0.400492664038573	0.492124603644714	0.454494420446459	GJA1/CD38	2
GO:0009062	BP	GO:0009062	fatty acid catabolic process	1/96	100/18722	0.402769688557146	0.494620824850057	0.456799768729446	ACOX2	1
GO:0010876	BP	GO:0010876	lipid localization	3/96	448/18722	0.404353333308726	0.496263018454463	0.458316392415741	ANXA2/GALR1/FABP5	3
GO:0050830	BP	GO:0050830	defense response to Gram-positive bacterium	1/96	101/18722	0.405848525948324	0.497794720621148	0.459730973364119	DEFB1	1
GO:0048872	BP	GO:0048872	homeostasis of number of cells	2/96	272/18722	0.407681801195158	0.499738982110193	0.461526567390745	CXCL6/GATA3	2
GO:0006672	BP	GO:0006672	ceramide metabolic process	1/96	102/18722	0.408911655829048	0.500637127562129	0.462356036378133	ITGB8	1
GO:1904063	BP	GO:1904063	negative regulation of cation transmembrane transport	1/96	102/18722	0.408911655829048	0.500637127562129	0.462356036378133	GSTM2	1
GO:0046942	BP	GO:0046942	carboxylic acid transport	2/96	273/18722	0.409472755964494	0.501019520359959	0.462709189607509	GJA1/CCK	2
GO:0002027	BP	GO:0002027	regulation of heart rate	1/96	103/18722	0.411959157496095	0.5028398443619	0.464390322995598	BVES	1
GO:0003279	BP	GO:0003279	cardiac septum development	1/96	103/18722	0.411959157496095	0.5028398443619	0.464390322995598	GATA3	1
GO:0046425	BP	GO:0046425	regulation of receptor signaling pathway via JAK-STAT	1/96	103/18722	0.411959157496095	0.5028398443619	0.464390322995598	AKR1B1	1
GO:0050773	BP	GO:0050773	regulation of dendrite development	1/96	103/18722	0.411959157496095	0.5028398443619	0.464390322995598	ID1	1
GO:0002366	BP	GO:0002366	leukocyte activation involved in immune response	2/96	275/18722	0.413046921852493	0.50386220509444	0.465334509173614	GATA3/CD40	2
GO:0022600	BP	GO:0022600	digestive system process	1/96	104/18722	0.414991109850162	0.505621352231232	0.466959143570055	CHRM5	1
GO:0060419	BP	GO:0060419	heart growth	1/96	104/18722	0.414991109850162	0.505621352231232	0.466959143570055	GJA1	1
GO:0009314	BP	GO:0009314	response to radiation	3/96	456/18722	0.41537838245968	0.505787220238086	0.467112328521768	GATA3/CCK/CRYAB	3
GO:0110053	BP	GO:0110053	regulation of actin filament organization	2/96	277/18722	0.416610625869471	0.506981148339043	0.46821496321282	CAPG/ID1	2
GO:0032231	BP	GO:0032231	regulation of actin filament bundle assembly	1/96	105/18722	0.418007591397825	0.508067162990476	0.46921793602894	ID1	1
GO:0062207	BP	GO:0062207	regulation of pattern recognition receptor signaling pathway	1/96	105/18722	0.418007591397825	0.508067162990476	0.46921793602894	LTF	1
GO:0002263	BP	GO:0002263	cell activation involved in immune response	2/96	279/18722	0.420163707429863	0.509562188720262	0.47059864499488	GATA3/CD40	2
GO:0006766	BP	GO:0006766	vitamin metabolic process	1/96	106/18722	0.421008680253484	0.509562188720262	0.47059864499488	CYP27A1	1
GO:0006906	BP	GO:0006906	vesicle fusion	1/96	106/18722	0.421008680253484	0.509562188720262	0.47059864499488	ANXA2	1
GO:0007218	BP	GO:0007218	neuropeptide signaling pathway	1/96	106/18722	0.421008680253484	0.509562188720262	0.47059864499488	GALR1	1
GO:0019882	BP	GO:0019882	antigen processing and presentation	1/96	106/18722	0.421008680253484	0.509562188720262	0.47059864499488	HFE	1
GO:0046620	BP	GO:0046620	regulation of organ growth	1/96	106/18722	0.421008680253484	0.509562188720262	0.47059864499488	GJA1	1
GO:2000278	BP	GO:2000278	regulation of DNA biosynthetic process	1/96	106/18722	0.421008680253484	0.509562188720262	0.47059864499488	GJA1	1
GO:0000018	BP	GO:0000018	regulation of DNA recombination	1/96	107/18722	0.423994454141304	0.511332233916519	0.472233344133428	CD40	1
GO:0007229	BP	GO:0007229	integrin-mediated signaling pathway	1/96	107/18722	0.423994454141304	0.511332233916519	0.472233344133428	ITGB8	1
GO:0008637	BP	GO:0008637	apoptotic mitochondrial changes	1/96	107/18722	0.423994454141304	0.511332233916519	0.472233344133428	CCK	1
GO:0021761	BP	GO:0021761	limbic system development	1/96	107/18722	0.423994454141304	0.511332233916519	0.472233344133428	ALDH1A3	1
GO:0031532	BP	GO:0031532	actin cytoskeleton reorganization	1/96	107/18722	0.423994454141304	0.511332233916519	0.472233344133428	EFS	1
GO:0036503	BP	GO:0036503	ERAD pathway	1/96	107/18722	0.423994454141304	0.511332233916519	0.472233344133428	FBXO17	1
GO:0002832	BP	GO:0002832	negative regulation of response to biotic stimulus	1/96	108/18722	0.426964990397143	0.51399132735197	0.474689110662693	LTF	1
GO:0098659	BP	GO:0098659	inorganic cation import across plasma membrane	1/96	108/18722	0.426964990397143	0.51399132735197	0.474689110662693	HFE	1
GO:0099587	BP	GO:0099587	inorganic ion import across plasma membrane	1/96	108/18722	0.426964990397143	0.51399132735197	0.474689110662693	HFE	1
GO:0051146	BP	GO:0051146	striated muscle cell differentiation	2/96	283/18722	0.427237382272708	0.514011999938611	0.474708202525232	BVES/GDF15	2
GO:0022409	BP	GO:0022409	positive regulation of cell-cell adhesion	2/96	284/18722	0.428998922859803	0.515823182471429	0.476380893444318	GATA3/IL1RL2	2
GO:0032410	BP	GO:0032410	negative regulation of transporter activity	1/96	109/18722	0.429920365970468	0.516314619597211	0.476834752954723	GSTM2	1
GO:0034766	BP	GO:0034766	negative regulation of ion transmembrane transport	1/96	109/18722	0.429920365970468	0.516314619597211	0.476834752954723	GSTM2	1
GO:0001819	BP	GO:0001819	positive regulation of cytokine production	3/96	467/18722	0.430434739740118	0.516624294300714	0.477120748460441	GATA3/CD40/IL1RL2	3
GO:0002698	BP	GO:0002698	negative regulation of immune effector process	1/96	110/18722	0.432860657426269	0.517684895520491	0.478100251076521	HFE	1
GO:0007088	BP	GO:0007088	regulation of mitotic nuclear division	1/96	110/18722	0.432860657426269	0.517684895520491	0.478100251076521	CCDC8	1
GO:0014812	BP	GO:0014812	muscle cell migration	1/96	110/18722	0.432860657426269	0.517684895520491	0.478100251076521	GSTP1	1
GO:0032611	BP	GO:0032611	interleukin-1 beta production	1/96	110/18722	0.432860657426269	0.517684895520491	0.478100251076521	GSTP1	1
GO:0032651	BP	GO:0032651	regulation of interleukin-1 beta production	1/96	110/18722	0.432860657426269	0.517684895520491	0.478100251076521	GSTP1	1
GO:0090174	BP	GO:0090174	organelle membrane fusion	1/96	110/18722	0.432860657426269	0.517684895520491	0.478100251076521	ANXA2	1
GO:0090288	BP	GO:0090288	negative regulation of cellular response to growth factor stimulus	1/96	111/18722	0.435785940946959	0.52087411576687	0.481045608404359	GATA3	1
GO:0009141	BP	GO:0009141	nucleoside triphosphate metabolic process	1/96	112/18722	0.438696292334262	0.523420813247159	0.483397573306711	ENTPD3	1
GO:0043406	BP	GO:0043406	positive regulation of MAP kinase activity	1/96	112/18722	0.438696292334262	0.523420813247159	0.483397573306711	CD40	1
GO:0046632	BP	GO:0046632	alpha-beta T cell differentiation	1/96	112/18722	0.438696292334262	0.523420813247159	0.483397573306711	GATA3	1
GO:0044403	BP	GO:0044403	biological process involved in symbiotic interaction	2/96	290/18722	0.439509005938604	0.524080010633717	0.484006365332033	CXCL6/LTF	2
GO:0002429	BP	GO:0002429	immune response-activating cell surface receptor signaling pathway	2/96	291/18722	0.441250665621996	0.525009361889227	0.484864653979128	GATA3/CD38	2
GO:0002757	BP	GO:0002757	immune response-activating signal transduction	2/96	291/18722	0.441250665621996	0.525009361889227	0.484864653979128	GATA3/CD38	2
GO:0060485	BP	GO:0060485	mesenchyme development	2/96	291/18722	0.441250665621996	0.525009361889227	0.484864653979128	GATA3/ELL3	2
GO:0001578	BP	GO:0001578	microtubule bundle formation	1/96	113/18722	0.441591787011098	0.525009361889227	0.484864653979128	DNAH5	1
GO:0044344	BP	GO:0044344	cellular response to fibroblast growth factor stimulus	1/96	113/18722	0.441591787011098	0.525009361889227	0.484864653979128	GATA3	1
GO:0010632	BP	GO:0010632	regulation of epithelial cell migration	2/96	292/18722	0.442989417754698	0.526360287526821	0.486112281429934	GATA3/CD40	2
GO:0002286	BP	GO:0002286	T cell activation involved in immune response	1/96	114/18722	0.444472500023454	0.527189408155027	0.486878003559261	GATA3	1
GO:0051261	BP	GO:0051261	protein depolymerization	1/96	114/18722	0.444472500023454	0.527189408155027	0.486878003559261	CAPG	1
GO:1904892	BP	GO:1904892	regulation of receptor signaling pathway via STAT	1/96	114/18722	0.444472500023454	0.527189408155027	0.486878003559261	AKR1B1	1
GO:0030278	BP	GO:0030278	regulation of ossification	1/96	115/18722	0.44733850604225	0.529341804447174	0.488865817413974	LTF	1
GO:0034968	BP	GO:0034968	histone lysine methylation	1/96	115/18722	0.44733850604225	0.529341804447174	0.488865817413974	GATA3	1
GO:0043279	BP	GO:0043279	response to alkaloid	1/96	115/18722	0.44733850604225	0.529341804447174	0.488865817413974	GSTM2	1
GO:0046916	BP	GO:0046916	cellular transition metal ion homeostasis	1/96	115/18722	0.44733850604225	0.529341804447174	0.488865817413974	HFE	1
GO:0043410	BP	GO:0043410	positive regulation of MAPK cascade	3/96	480/18722	0.448054107093521	0.529877258770611	0.489360328358162	GDF15/CD40/CCL18	3
GO:0021782	BP	GO:0021782	glial cell development	1/96	116/18722	0.45018987936519	0.531466832966877	0.490828356166033	GSTP1	1
GO:0030326	BP	GO:0030326	embryonic limb morphogenesis	1/96	116/18722	0.45018987936519	0.531466832966877	0.490828356166033	HOXD13	1
GO:0035113	BP	GO:0035113	embryonic appendage morphogenesis	1/96	116/18722	0.45018987936519	0.531466832966877	0.490828356166033	HOXD13	1
GO:0014902	BP	GO:0014902	myotube differentiation	1/96	117/18722	0.45302669391861	0.533876981598643	0.493054213392987	GDF15	1
GO:0030301	BP	GO:0030301	cholesterol transport	1/96	117/18722	0.45302669391861	0.533876981598643	0.493054213392987	ANXA2	1
GO:0051225	BP	GO:0051225	spindle assembly	1/96	117/18722	0.45302669391861	0.533876981598643	0.493054213392987	CCDC69	1
GO:0007613	BP	GO:0007613	memory	1/96	118/18722	0.455849023259314	0.536261643016507	0.495256532279395	CCK	1
GO:0022612	BP	GO:0022612	gland morphogenesis	1/96	118/18722	0.455849023259314	0.536261643016507	0.495256532279395	HOXD13	1
GO:0045446	BP	GO:0045446	endothelial cell differentiation	1/96	118/18722	0.455849023259314	0.536261643016507	0.495256532279395	ID1	1
GO:0030282	BP	GO:0030282	bone mineralization	1/96	119/18722	0.458656940576403	0.539249899778678	0.498016292744956	LTF	1
GO:0030218	BP	GO:0030218	erythrocyte differentiation	1/96	120/18722	0.461450518693086	0.541270439515362	0.49988233242233	GATA3	1
GO:0048593	BP	GO:0048593	camera-type eye morphogenesis	1/96	120/18722	0.461450518693086	0.541270439515362	0.49988233242233	ALDH1A3	1
GO:0071774	BP	GO:0071774	response to fibroblast growth factor	1/96	120/18722	0.461450518693086	0.541270439515362	0.49988233242233	GATA3	1
GO:0071901	BP	GO:0071901	negative regulation of protein serine/threonine kinase activity	1/96	120/18722	0.461450518693086	0.541270439515362	0.49988233242233	GSTP1	1
GO:0051222	BP	GO:0051222	positive regulation of protein transport	2/96	303/18722	0.461919347758523	0.541504986254752	0.500098944604687	GJA1/CD38	2
GO:0001838	BP	GO:0001838	embryonic epithelial tube formation	1/96	121/18722	0.464229830068501	0.542949406363508	0.501432917495593	GATA3	1
GO:0003206	BP	GO:0003206	cardiac chamber morphogenesis	1/96	121/18722	0.464229830068501	0.542949406363508	0.501432917495593	GATA3	1
GO:0043244	BP	GO:0043244	regulation of protein-containing complex disassembly	1/96	121/18722	0.464229830068501	0.542949406363508	0.501432917495593	CAPG	1
GO:0048706	BP	GO:0048706	embryonic skeletal system development	1/96	121/18722	0.464229830068501	0.542949406363508	0.501432917495593	HOXA7	1
GO:0006310	BP	GO:0006310	DNA recombination	2/96	305/18722	0.465321588808342	0.543910435206037	0.502320461511037	CD40/EID3	2
GO:0031109	BP	GO:0031109	microtubule polymerization or depolymerization	1/96	122/18722	0.466994946799506	0.545233520495191	0.503542377418598	CRYAB	1
GO:0072329	BP	GO:0072329	monocarboxylic acid catabolic process	1/96	122/18722	0.466994946799506	0.545233520495191	0.503542377418598	ACOX2	1
GO:0003231	BP	GO:0003231	cardiac ventricle development	1/96	123/18722	0.469745940622476	0.547493243294946	0.505629311086693	GATA3	1
GO:0030168	BP	GO:0030168	platelet activation	1/96	123/18722	0.469745940622476	0.547493243294946	0.505629311086693	CD40	1
GO:0050852	BP	GO:0050852	T cell receptor signaling pathway	1/96	123/18722	0.469745940622476	0.547493243294946	0.505629311086693	GATA3	1
GO:0022604	BP	GO:0022604	regulation of cell morphogenesis	2/96	309/18722	0.472088619583942	0.549094360179448	0.507107998974068	BVES/CPNE6	2
GO:0070372	BP	GO:0070372	regulation of ERK1 and ERK2 cascade	2/96	309/18722	0.472088619583942	0.549094360179448	0.507107998974068	GSTP1/CCL18	2
GO:0001909	BP	GO:0001909	leukocyte mediated cytotoxicity	1/96	124/18722	0.472482882915086	0.549094360179448	0.507107998974068	CXCL6	1
GO:0007368	BP	GO:0007368	determination of left/right symmetry	1/96	124/18722	0.472482882915086	0.549094360179448	0.507107998974068	DNAH5	1
GO:0009132	BP	GO:0009132	nucleoside diphosphate metabolic process	1/96	124/18722	0.472482882915086	0.549094360179448	0.507107998974068	ENTPD3	1
GO:0055007	BP	GO:0055007	cardiac muscle cell differentiation	1/96	125/18722	0.475205844698081	0.551622231251836	0.509442577025033	BVES	1
GO:2000027	BP	GO:2000027	regulation of animal organ morphogenesis	1/96	125/18722	0.475205844698081	0.551622231251836	0.509442577025033	GATA3	1
GO:0019932	BP	GO:0019932	second-messenger-mediated signaling	2/96	312/18722	0.477130725589068	0.553537604456442	0.511211491702573	GSTM2/DEFB1	2
GO:0031929	BP	GO:0031929	TOR signaling	1/96	126/18722	0.477914896637049	0.554128153038006	0.511756884136391	GATA3	1
GO:0030048	BP	GO:0030048	actin filament-based movement	1/96	127/18722	0.480610109044171	0.556612282699805	0.51405106545265	GJA1	1
GO:0035270	BP	GO:0035270	endocrine system development	1/96	127/18722	0.480610109044171	0.556612282699805	0.51405106545265	GATA3	1
GO:0001952	BP	GO:0001952	regulation of cell-matrix adhesion	1/96	128/18722	0.483291551879975	0.558433267634119	0.515732809235085	HOXA7	1
GO:0032612	BP	GO:0032612	interleukin-1 production	1/96	128/18722	0.483291551879975	0.558433267634119	0.515732809235085	GSTP1	1
GO:0032652	BP	GO:0032652	regulation of interleukin-1 production	1/96	128/18722	0.483291551879975	0.558433267634119	0.515732809235085	GSTP1	1
GO:0035303	BP	GO:0035303	regulation of dephosphorylation	1/96	128/18722	0.483291551879975	0.558433267634119	0.515732809235085	CHRM5	1
GO:0019058	BP	GO:0019058	viral life cycle	2/96	317/18722	0.485470109113382	0.560230119998117	0.517392265738082	APOBEC3C/LTF	2
GO:0007498	BP	GO:0007498	mesoderm development	1/96	129/18722	0.48595929475507	0.560230119998117	0.517392265738082	GJA1	1
GO:0034101	BP	GO:0034101	erythrocyte homeostasis	1/96	129/18722	0.48595929475507	0.560230119998117	0.517392265738082	GATA3	1
GO:0043280	BP	GO:0043280	positive regulation of cysteine-type endopeptidase activity involved in apoptotic process	1/96	129/18722	0.48595929475507	0.560230119998117	0.517392265738082	CCK	1
GO:0006352	BP	GO:0006352	DNA-templated transcription	initiation	1/96	130/18722	0.488613406931884	0.561877442113817	0.518913625785352	HNF1A	1
GO:0007098	BP	GO:0007098	centrosome cycle	1/96	130/18722	0.488613406931884	0.561877442113817	0.518913625785352	KIAA1614	1
GO:0015918	BP	GO:0015918	sterol transport	1/96	130/18722	0.488613406931884	0.561877442113817	0.518913625785352	ANXA2	1
GO:0008202	BP	GO:0008202	steroid metabolic process	2/96	319/18722	0.488783157191364	0.561877442113817	0.518913625785352	AKR1B1/CYP27A1	2
GO:1904951	BP	GO:1904951	positive regulation of establishment of protein localization	2/96	319/18722	0.488783157191364	0.561877442113817	0.518913625785352	GJA1/CD38	2
GO:0009895	BP	GO:0009895	negative regulation of catabolic process	2/96	320/18722	0.490434773193766	0.563133200235031	0.52007336267982	ANXA2/HFE	2
GO:0016042	BP	GO:0016042	lipid catabolic process	2/96	320/18722	0.490434773193766	0.563133200235031	0.52007336267982	ACOX2/CYP27A1	2
GO:0018022	BP	GO:0018022	peptidyl-lysine methylation	1/96	131/18722	0.491253957326384	0.563431361079349	0.52034872473068	GATA3	1
GO:0050853	BP	GO:0050853	B cell receptor signaling pathway	1/96	131/18722	0.491253957326384	0.563431361079349	0.52034872473068	CD38	1
GO:0045667	BP	GO:0045667	regulation of osteoblast differentiation	1/96	132/18722	0.493881014509788	0.565799979080042	0.522536226955749	LTF	1
GO:0072175	BP	GO:0072175	epithelial tube formation	1/96	132/18722	0.493881014509788	0.565799979080042	0.522536226955749	GATA3	1
GO:0009855	BP	GO:0009855	determination of bilateral symmetry	1/96	133/18722	0.496494646710275	0.5678252234381	0.524406611516816	DNAH5	1
GO:0010565	BP	GO:0010565	regulation of cellular ketone metabolic process	1/96	133/18722	0.496494646710275	0.5678252234381	0.524406611516816	FABP5	1
GO:0046328	BP	GO:0046328	regulation of JNK cascade	1/96	133/18722	0.496494646710275	0.5678252234381	0.524406611516816	GSTP1	1
GO:0060562	BP	GO:0060562	epithelial tube morphogenesis	2/96	325/18722	0.49864337141884	0.569505480189671	0.525958387861365	GATA3/HOXD11	2
GO:0001508	BP	GO:0001508	action potential	1/96	134/18722	0.499094921814682	0.569505480189671	0.525958387861365	GJA1	1
GO:0009799	BP	GO:0009799	specification of symmetry	1/96	134/18722	0.499094921814682	0.569505480189671	0.525958387861365	DNAH5	1
GO:0032434	BP	GO:0032434	regulation of proteasomal ubiquitin-dependent protein catabolic process	1/96	134/18722	0.499094921814682	0.569505480189671	0.525958387861365	HFE	1
GO:0002831	BP	GO:0002831	regulation of response to biotic stimulus	2/96	327/18722	0.501903540504496	0.572386030903768	0.528618677994543	CXCL6/LTF	2
GO:0043624	BP	GO:0043624	cellular protein complex disassembly	1/96	136/18722	0.504255670586012	0.574417941493341	0.530495219055419	CAPG	1
GO:0098876	BP	GO:0098876	vesicle-mediated transport to the plasma membrane	1/96	136/18722	0.504255670586012	0.574417941493341	0.530495219055419	BVES	1
GO:0070371	BP	GO:0070371	ERK1 and ERK2 cascade	2/96	330/18722	0.506768634859674	0.576356851816377	0.532285871091589	GSTP1/CCL18	2
GO:0008203	BP	GO:0008203	cholesterol metabolic process	1/96	137/18722	0.506816278335056	0.576356851816377	0.532285871091589	CYP27A1	1
GO:0010977	BP	GO:0010977	negative regulation of neuron projection development	1/96	137/18722	0.506816278335056	0.576356851816377	0.532285871091589	CD38	1
GO:0019216	BP	GO:0019216	regulation of lipid metabolic process	2/96	331/18722	0.508383589479259	0.577812951022137	0.533630630040306	CHRM5/FABP5	2
GO:0030216	BP	GO:0030216	keratinocyte differentiation	1/96	139/18722	0.511898293252947	0.580824316964188	0.536411732648158	HOXA7	1
GO:0045598	BP	GO:0045598	regulation of fat cell differentiation	1/96	139/18722	0.511898293252947	0.580824316964188	0.536411732648158	GATA3	1
GO:0051783	BP	GO:0051783	regulation of nuclear division	1/96	139/18722	0.511898293252947	0.580824316964188	0.536411732648158	CCDC8	1
GO:0042113	BP	GO:0042113	B cell activation	2/96	334/18722	0.513208108023036	0.581982617994591	0.537481464483585	CD40/CD38	2
GO:0015748	BP	GO:0015748	organophosphate ester transport	1/96	140/18722	0.514419832501061	0.582700530178368	0.538144481694024	GJA1	1
GO:0050768	BP	GO:0050768	negative regulation of neurogenesis	1/96	140/18722	0.514419832501061	0.582700530178368	0.538144481694024	ID1	1
GO:0008584	BP	GO:0008584	male gonad development	1/96	141/18722	0.516928480444227	0.584555844814527	0.539857930166346	GATA3	1
GO:0016571	BP	GO:0016571	histone methylation	1/96	141/18722	0.516928480444227	0.584555844814527	0.539857930166346	GATA3	1
GO:0048284	BP	GO:0048284	organelle fusion	1/96	141/18722	0.516928480444227	0.584555844814527	0.539857930166346	ANXA2	1
GO:0046546	BP	GO:0046546	development of primary male sexual characteristics	1/96	142/18722	0.519424302298667	0.586719318468601	0.541855974355312	GATA3	1
GO:0050729	BP	GO:0050729	positive regulation of inflammatory response	1/96	142/18722	0.519424302298667	0.586719318468601	0.541855974355312	C2CD4A	1
GO:0031023	BP	GO:0031023	microtubule organizing center organization	1/96	143/18722	0.521907362954174	0.589193626115307	0.544141084694375	KIAA1614	1
GO:0007612	BP	GO:0007612	learning	1/96	144/18722	0.524377726975726	0.591319564461989	0.546104463703723	CCK	1
GO:0014065	BP	GO:0014065	phosphatidylinositol 3-kinase signaling	1/96	144/18722	0.524377726975726	0.591319564461989	0.546104463703723	GATA3	1
GO:0045765	BP	GO:0045765	regulation of angiogenesis	2/96	342/18722	0.525922958996653	0.592730184342059	0.547407220891872	ITGB8/CD40	2
GO:0051961	BP	GO:0051961	negative regulation of nervous system development	1/96	145/18722	0.52683545860509	0.593094809184265	0.547743964787852	ID1	1
GO:0061351	BP	GO:0061351	neural precursor cell proliferation	1/96	145/18722	0.52683545860509	0.593094809184265	0.547743964787852	ELL3	1
GO:0007189	BP	GO:0007189	adenylate cyclase-activating G protein-coupled receptor signaling pathway	1/96	146/18722	0.52928062176243	0.594849984503088	0.549364931070379	GALR1	1
GO:0042542	BP	GO:0042542	response to hydrogen peroxide	1/96	146/18722	0.52928062176243	0.594849984503088	0.549364931070379	CRYAB	1
GO:0048813	BP	GO:0048813	dendrite morphogenesis	1/96	146/18722	0.52928062176243	0.594849984503088	0.549364931070379	ID1	1
GO:1902652	BP	GO:1902652	secondary alcohol metabolic process	1/96	147/18722	0.531713280047896	0.596585262404714	0.550967521386677	CYP27A1	1
GO:1902850	BP	GO:1902850	microtubule cytoskeleton organization involved in mitosis	1/96	147/18722	0.531713280047896	0.596585262404714	0.550967521386677	GJA1	1
GO:1903531	BP	GO:1903531	negative regulation of secretion by cell	1/96	147/18722	0.531713280047896	0.596585262404714	0.550967521386677	GJA1	1
GO:0035148	BP	GO:0035148	tube formation	1/96	148/18722	0.534133496743207	0.598633757618708	0.552859378932868	GATA3	1
GO:2001056	BP	GO:2001056	positive regulation of cysteine-type endopeptidase activity	1/96	148/18722	0.534133496743207	0.598633757618708	0.552859378932868	CCK	1
GO:0051592	BP	GO:0051592	response to calcium ion	1/96	149/18722	0.536541334813232	0.600997913411485	0.55504276015162	CPNE6	1
GO:0001959	BP	GO:0001959	regulation of cytokine-mediated signaling pathway	1/96	150/18722	0.538936856907559	0.603345653036033	0.557210980460289	GSTP1	1
GO:0043535	BP	GO:0043535	regulation of blood vessel endothelial cell migration	1/96	151/18722	0.541320125362053	0.60466929144713	0.558433407195463	CD40	1
GO:0048592	BP	GO:0048592	eye morphogenesis	1/96	151/18722	0.541320125362053	0.60466929144713	0.558433407195463	ALDH1A3	1
GO:0048754	BP	GO:0048754	branching morphogenesis of an epithelial tube	1/96	151/18722	0.541320125362053	0.60466929144713	0.558433407195463	HOXD11	1
GO:2001236	BP	GO:2001236	regulation of extrinsic apoptotic signaling pathway	1/96	151/18722	0.541320125362053	0.60466929144713	0.558433407195463	GSTP1	1
GO:0016125	BP	GO:0016125	sterol metabolic process	1/96	152/18722	0.543691202200416	0.606309015078427	0.559947749774515	CYP27A1	1
GO:0016573	BP	GO:0016573	histone acetylation	1/96	152/18722	0.543691202200416	0.606309015078427	0.559947749774515	GATA3	1
GO:0031056	BP	GO:0031056	regulation of histone modification	1/96	152/18722	0.543691202200416	0.606309015078427	0.559947749774515	GATA3	1
GO:0015711	BP	GO:0015711	organic anion transport	2/96	354/18722	0.544578608997154	0.606962544836895	0.560551307545494	GJA1/CCK	2
GO:2001233	BP	GO:2001233	regulation of apoptotic signaling pathway	2/96	356/18722	0.547638696365717	0.610035583230395	0.563389366836412	GSTP1/ELL3	2
GO:0008360	BP	GO:0008360	regulation of cell shape	1/96	154/18722	0.548397027571993	0.610205311342538	0.56354611673144	BVES	1
GO:0016052	BP	GO:0016052	carbohydrate catabolic process	1/96	154/18722	0.548397027571993	0.610205311342538	0.56354611673144	FUT2	1
GO:0032956	BP	GO:0032956	regulation of actin cytoskeleton organization	2/96	357/18722	0.549163433761492	0.610383639953446	0.563710809490273	CAPG/ID1	2
GO:1904062	BP	GO:1904062	regulation of cation transmembrane transport	2/96	357/18722	0.549163433761492	0.610383639953446	0.563710809490273	GSTM2/JPH2	2
GO:0006665	BP	GO:0006665	sphingolipid metabolic process	1/96	155/18722	0.550731898605657	0.611789323657912	0.565009007946234	ITGB8	1
GO:0009267	BP	GO:0009267	cellular response to starvation	1/96	156/18722	0.55305482302715	0.613692789849411	0.56676692607741	HFE	1
GO:0035051	BP	GO:0035051	cardiocyte differentiation	1/96	156/18722	0.55305482302715	0.613692789849411	0.56676692607741	BVES	1
GO:0002262	BP	GO:0002262	myeloid cell homeostasis	1/96	157/18722	0.555365861322389	0.615578890865873	0.568508806857261	GATA3	1
GO:0051017	BP	GO:0051017	actin filament bundle assembly	1/96	157/18722	0.555365861322389	0.615578890865873	0.568508806857261	ID1	1
GO:0018393	BP	GO:0018393	internal peptidyl-lysine acetylation	1/96	158/18722	0.55766507367429	0.617787380847096	0.57054842521132	GATA3	1
GO:0050767	BP	GO:0050767	regulation of neurogenesis	2/96	364/18722	0.559737165180887	0.619639766597829	0.572259168754698	ELL3/ID1	2
GO:0046488	BP	GO:0046488	phosphatidylinositol metabolic process	1/96	159/18722	0.559952519964274	0.619639766597829	0.572259168754698	CHRM5	1
GO:0006475	BP	GO:0006475	internal protein amino acid acetylation	1/96	160/18722	0.562228259773757	0.621475145545745	0.57395420591613	GATA3	1
GO:0043271	BP	GO:0043271	negative regulation of ion transport	1/96	160/18722	0.562228259773757	0.621475145545745	0.57395420591613	GSTM2	1
GO:0001701	BP	GO:0001701	in utero embryonic development	2/96	367/18722	0.564215297881643	0.622952108331328	0.575318233116321	ETNK2/GATA3	2
GO:0003205	BP	GO:0003205	cardiac chamber development	1/96	161/18722	0.564492352385637	0.622952108331328	0.575318233116321	GATA3	1
GO:0061572	BP	GO:0061572	actin filament bundle organization	1/96	161/18722	0.564492352385637	0.622952108331328	0.575318233116321	ID1	1
GO:0009150	BP	GO:0009150	purine ribonucleotide metabolic process	2/96	368/18722	0.565700856038898	0.623943879552212	0.576234168801944	ACSM1/ACSF2	2
GO:0051494	BP	GO:0051494	negative regulation of cytoskeleton organization	1/96	162/18722	0.566744856785776	0.624411455999209	0.576665992134324	CAPG	1
GO:0060759	BP	GO:0060759	regulation of response to cytokine stimulus	1/96	162/18722	0.566744856785776	0.624411455999209	0.576665992134324	GSTP1	1
GO:0061025	BP	GO:0061025	membrane fusion	1/96	163/18722	0.56898583166447	0.626195336050406	0.578313468249134	ANXA2	1
GO:0072331	BP	GO:0072331	signal transduction by p53 class mediator	1/96	163/18722	0.56898583166447	0.626195336050406	0.578313468249134	ELL3	1
GO:2000058	BP	GO:2000058	regulation of ubiquitin-dependent protein catabolic process	1/96	164/18722	0.571215335417917	0.627962710443059	0.5799457008064	HFE	1
GO:2001242	BP	GO:2001242	regulation of intrinsic apoptotic signaling pathway	1/96	164/18722	0.571215335417917	0.627962710443059	0.5799457008064	ELL3	1
GO:0007286	BP	GO:0007286	spermatid development	1/96	165/18722	0.57343342614967	0.629370528755006	0.581245870647622	DEFB1	1
GO:0032635	BP	GO:0032635	interleukin-6 production	1/96	165/18722	0.57343342614967	0.629370528755006	0.581245870647622	IL1RL2	1
GO:0032675	BP	GO:0032675	regulation of interleukin-6 production	1/96	165/18722	0.57343342614967	0.629370528755006	0.581245870647622	IL1RL2	1
GO:0030098	BP	GO:0030098	lymphocyte differentiation	2/96	374/18722	0.57453891006924	0.630240394814514	0.582049222619164	GATA3/IL1RL2	2
GO:0002253	BP	GO:0002253	activation of immune response	2/96	375/18722	0.575999347510955	0.631498468093121	0.583211097643101	GATA3/CD38	2
GO:0007254	BP	GO:0007254	JNK cascade	1/96	167/18722	0.577835599507807	0.632822673957979	0.584434048441828	GSTP1	1
GO:0009451	BP	GO:0009451	RNA modification	1/96	167/18722	0.577835599507807	0.632822673957979	0.584434048441828	APOBEC3C	1
GO:0099173	BP	GO:0099173	postsynapse organization	1/96	168/18722	0.580019796891114	0.634869495075382	0.5863243599008	LRRC4	1
GO:0030900	BP	GO:0030900	forebrain development	2/96	379/18722	0.581805103269677	0.636210700428459	0.587563010326184	DNAH5/ALDH1A3	2
GO:0018394	BP	GO:0018394	peptidyl-lysine acetylation	1/96	169/18722	0.582192810769439	0.636210700428459	0.587563010326184	GATA3	1
GO:0031214	BP	GO:0031214	biomineral tissue development	1/96	169/18722	0.582192810769439	0.636210700428459	0.587563010326184	LTF	1
GO:0007018	BP	GO:0007018	microtubule-based movement	2/96	382/18722	0.586121579981873	0.638843756598806	0.589994730523228	DEFB1/DNAH5	2
GO:0030833	BP	GO:0030833	regulation of actin filament polymerization	1/96	171/18722	0.586505514374972	0.638843756598806	0.589994730523228	CAPG	1
GO:0042129	BP	GO:0042129	regulation of T cell proliferation	1/96	171/18722	0.586505514374972	0.638843756598806	0.589994730523228	LGALS7B	1
GO:0046890	BP	GO:0046890	regulation of lipid biosynthetic process	1/96	171/18722	0.586505514374972	0.638843756598806	0.589994730523228	FABP5	1
GO:0051048	BP	GO:0051048	negative regulation of secretion	1/96	171/18722	0.586505514374972	0.638843756598806	0.589994730523228	GJA1	1
GO:0110148	BP	GO:0110148	biomineralization	1/96	171/18722	0.586505514374972	0.638843756598806	0.589994730523228	LTF	1
GO:0048515	BP	GO:0048515	spermatid differentiation	1/96	172/18722	0.588645316575392	0.640481722086894	0.591507449395046	DEFB1	1
GO:1990138	BP	GO:1990138	neuron projection extension	1/96	172/18722	0.588645316575392	0.640481722086894	0.591507449395046	CPNE6	1
GO:0042692	BP	GO:0042692	muscle cell differentiation	2/96	384/18722	0.588981191275254	0.640501144291772	0.591525386485946	BVES/GDF15	2
GO:0045860	BP	GO:0045860	positive regulation of protein kinase activity	2/96	386/18722	0.591826360525201	0.643247862977741	0.594062078023138	LTF/CD40	2
GO:0048639	BP	GO:0048639	positive regulation of developmental growth	1/96	174/18722	0.592892100843223	0.644058625187838	0.594810845506146	CPNE6	1
GO:0098739	BP	GO:0098739	import across plasma membrane	1/96	177/18722	0.599181055757274	0.65053943196504	0.600796099034248	HFE	1
GO:0035265	BP	GO:0035265	organ growth	1/96	178/18722	0.601255934088215	0.652089095990127	0.602227268392073	GJA1	1
GO:0048015	BP	GO:0048015	phosphatidylinositol-mediated signaling	1/96	178/18722	0.601255934088215	0.652089095990127	0.602227268392073	GATA3	1
GO:0007416	BP	GO:0007416	synapse assembly	1/96	179/18722	0.60332018291951	0.653272499139728	0.60332018291951	LRRC4	1
GO:0007626	BP	GO:0007626	locomotory behavior	1/96	179/18722	0.60332018291951	0.653272499139728	0.60332018291951	ALDH1A3	1
GO:0010950	BP	GO:0010950	positive regulation of endopeptidase activity	1/96	179/18722	0.60332018291951	0.653272499139728	0.60332018291951	CCK	1
GO:0007033	BP	GO:0007033	vacuole organization	1/96	180/18722	0.605373856135264	0.654237255885646	0.604211169785155	ANXA2	1
GO:0043409	BP	GO:0043409	negative regulation of MAPK cascade	1/96	180/18722	0.605373856135264	0.654237255885646	0.604211169785155	GSTP1	1
GO:0071897	BP	GO:0071897	DNA biosynthetic process	1/96	180/18722	0.605373856135264	0.654237255885646	0.604211169785155	GJA1	1
GO:0006163	BP	GO:0006163	purine nucleotide metabolic process	2/96	396/18722	0.605835393359846	0.654237255885646	0.604211169785155	ACSM1/ACSF2	2
GO:0032970	BP	GO:0032970	regulation of actin filament-based process	2/96	396/18722	0.605835393359846	0.654237255885646	0.604211169785155	CAPG/ID1	2
GO:0006479	BP	GO:0006479	protein methylation	1/96	181/18722	0.607417007349319	0.655242556401462	0.605139600251598	GATA3	1
GO:0008213	BP	GO:0008213	protein alkylation	1/96	181/18722	0.607417007349319	0.655242556401462	0.605139600251598	GATA3	1
GO:0048017	BP	GO:0048017	inositol lipid-mediated signaling	1/96	182/18722	0.609449689906596	0.657083338047047	0.606839626994791	GATA3	1
GO:0007051	BP	GO:0007051	spindle organization	1/96	184/18722	0.613483861093882	0.660725399060469	0.610203198735091	CCDC69	1
GO:0055001	BP	GO:0055001	muscle cell development	1/96	184/18722	0.613483861093882	0.660725399060469	0.610203198735091	BVES	1
GO:0043433	BP	GO:0043433	negative regulation of DNA-binding transcription factor activity	1/96	185/18722	0.615485455081096	0.662526834063778	0.611866887467044	ID1	1
GO:0008217	BP	GO:0008217	regulation of blood pressure	1/96	186/18722	0.617476791128581	0.66431530840436	0.613518606570064	GJA1	1
GO:0008064	BP	GO:0008064	regulation of actin polymerization or depolymerization	1/96	187/18722	0.619457921256529	0.665735460731403	0.614830167309042	CAPG	1
GO:0061136	BP	GO:0061136	regulation of proteasomal protein catabolic process	1/96	187/18722	0.619457921256529	0.665735460731403	0.614830167309042	HFE	1
GO:0030832	BP	GO:0030832	regulation of actin filament length	1/96	188/18722	0.621428897224124	0.667141683906922	0.616128863985539	CAPG	1
GO:0060491	BP	GO:0060491	regulation of cell projection assembly	1/96	188/18722	0.621428897224124	0.667141683906922	0.616128863985539	FAM110C	1
GO:0030041	BP	GO:0030041	actin filament polymerization	1/96	190/18722	0.625340592417682	0.670269267232151	0.619017297443794	CAPG	1
GO:0051216	BP	GO:0051216	cartilage development	1/96	190/18722	0.625340592417682	0.670269267232151	0.619017297443794	ITGB8	1
GO:0099111	BP	GO:0099111	microtubule-based transport	1/96	190/18722	0.625340592417682	0.670269267232151	0.619017297443794	DNAH5	1
GO:0050821	BP	GO:0050821	protein stabilization	1/96	191/18722	0.627281413868573	0.671866930622367	0.62049279590745	CRYAB	1
GO:0043161	BP	GO:0043161	proteasome-mediated ubiquitin-dependent protein catabolic process	2/96	412/18722	0.627498359732211	0.671866930622367	0.62049279590745	FBXO17/HFE	2
GO:0032872	BP	GO:0032872	regulation of stress-activated MAPK cascade	1/96	192/18722	0.629212285611523	0.673344071849951	0.621856987905119	GSTP1	1
GO:0016032	BP	GO:0016032	viral process	2/96	415/18722	0.631457409061892	0.675387797052921	0.623744440177971	APOBEC3C/LTF	2
GO:0072521	BP	GO:0072521	purine-containing compound metabolic process	2/96	416/18722	0.63276989981278	0.676366782265532	0.624648567534206	ACSM1/ACSF2	2
GO:0050777	BP	GO:0050777	negative regulation of immune response	1/96	194/18722	0.633044381613967	0.676366782265532	0.624648567534206	HFE	1
GO:0070302	BP	GO:0070302	regulation of stress-activated protein kinase signaling cascade	1/96	195/18722	0.634945706061563	0.678038521743365	0.626192477876197	GSTP1	1
GO:0007409	BP	GO:0007409	axonogenesis	2/96	418/18722	0.635384103767717	0.678147103862312	0.626292757290914	GATA3/CCK	2
GO:0006006	BP	GO:0006006	glucose metabolic process	1/96	196/18722	0.636837281179935	0.678978445895389	0.62706053096595	FABP5	1
GO:0031032	BP	GO:0031032	actomyosin structure organization	1/96	196/18722	0.636837281179935	0.678978445895389	0.62706053096595	CNN1	1
GO:0010952	BP	GO:0010952	positive regulation of peptidase activity	1/96	197/18722	0.638719156436695	0.680264611879166	0.62824835059347	CCK	1
GO:0042594	BP	GO:0042594	response to starvation	1/96	197/18722	0.638719156436695	0.680264611879166	0.62824835059347	HFE	1
GO:0048167	BP	GO:0048167	regulation of synaptic plasticity	1/96	198/18722	0.640591381051112	0.681898013444471	0.629756854521706	CD38	1
GO:0042098	BP	GO:0042098	T cell proliferation	1/96	199/18722	0.642454003995352	0.683519473875667	0.631254330391629	LGALS7B	1
GO:0006473	BP	GO:0006473	protein acetylation	1/96	201/18722	0.646150639533785	0.686726853836962	0.63421645885638	GATA3	1
GO:0051054	BP	GO:0051054	positive regulation of DNA metabolic process	1/96	201/18722	0.646150639533785	0.686726853836962	0.63421645885638	CD40	1
GO:0009913	BP	GO:0009913	epidermal cell differentiation	1/96	202/18722	0.647984748847793	0.687950070732449	0.635346142781706	HOXA7	1
GO:0032388	BP	GO:0032388	positive regulation of intracellular transport	1/96	202/18722	0.647984748847793	0.687950070732449	0.635346142781706	ANXA2	1
GO:0032869	BP	GO:0032869	cellular response to insulin stimulus	1/96	203/18722	0.64980944993368	0.689523831489163	0.636799566320677	GSTP1	1
GO:1901888	BP	GO:1901888	regulation of cell junction assembly	1/96	204/18722	0.651624790546367	0.691086007456758	0.638242290898496	GJA1	1
GO:0016064	BP	GO:0016064	immunoglobulin mediated immune response	1/96	207/18722	0.657015123504149	0.696069678452055	0.642844886753139	CD40	1
GO:0050679	BP	GO:0050679	positive regulation of epithelial cell proliferation	1/96	207/18722	0.657015123504149	0.696069678452055	0.642844886753139	ID1	1
GO:0045785	BP	GO:0045785	positive regulation of cell adhesion	2/96	437/18722	0.659505674441548	0.698340919203616	0.644942457655772	GATA3/IL1RL2	2
GO:1902905	BP	GO:1902905	positive regulation of supramolecular fiber organization	1/96	209/18722	0.660562741212513	0.69909267514556	0.645636730769981	ID1	1
GO:0050804	BP	GO:0050804	modulation of chemical synaptic transmission	2/96	439/18722	0.661970129174007	0.699852223348751	0.646338200312153	LRRC4/CD38	2
GO:0002685	BP	GO:0002685	regulation of leukocyte migration	1/96	210/18722	0.662322908491916	0.699852223348751	0.646338200312153	HOXA7	1
GO:0019724	BP	GO:0019724	B cell mediated immunity	1/96	210/18722	0.662322908491916	0.699852223348751	0.646338200312153	CD40	1
GO:0006457	BP	GO:0006457	protein folding	1/96	212/18722	0.665816190406924	0.702070056272013	0.648386447202554	CRYAB	1
GO:0006469	BP	GO:0006469	negative regulation of protein kinase activity	1/96	212/18722	0.665816190406924	0.702070056272013	0.648386447202554	GSTP1	1
GO:0009749	BP	GO:0009749	response to glucose	1/96	212/18722	0.665816190406924	0.702070056272013	0.648386447202554	GJA1	1
GO:0043523	BP	GO:0043523	regulation of neuron apoptotic process	1/96	212/18722	0.665816190406924	0.702070056272013	0.648386447202554	GATA3	1
GO:0051960	BP	GO:0051960	regulation of nervous system development	2/96	443/18722	0.666856689214573	0.702799252788148	0.649059885891735	ELL3/ID1	2
GO:0044242	BP	GO:0044242	cellular lipid catabolic process	1/96	214/18722	0.669273706774417	0.704977638830374	0.65107170219687	ACOX2	1
GO:0031669	BP	GO:0031669	cellular response to nutrient levels	1/96	215/18722	0.670989166259486	0.706415149423212	0.652399293906243	HFE	1
GO:0002377	BP	GO:0002377	immunoglobulin production	1/96	216/18722	0.672695819960198	0.707841892058432	0.653716941027152	CD40	1
GO:0008154	BP	GO:0008154	actin polymerization or depolymerization	1/96	217/18722	0.674393712604952	0.708887754272638	0.654682831651989	CAPG	1
GO:0070374	BP	GO:0070374	positive regulation of ERK1 and ERK2 cascade	1/96	217/18722	0.674393712604952	0.708887754272638	0.654682831651989	CCL18	1
GO:0009746	BP	GO:0009746	response to hexose	1/96	219/18722	0.677763392517344	0.711316035711272	0.656925435165325	GJA1	1
GO:0097191	BP	GO:0097191	extrinsic apoptotic signaling pathway	1/96	219/18722	0.677763392517344	0.711316035711272	0.656925435165325	GSTP1	1
GO:2001020	BP	GO:2001020	regulation of response to DNA damage stimulus	1/96	219/18722	0.677763392517344	0.711316035711272	0.656925435165325	ELL3	1
GO:0002064	BP	GO:0002064	epithelial cell development	1/96	220/18722	0.679435268122291	0.712699286457445	0.658202915993469	AKR1B1	1
GO:0008406	BP	GO:0008406	gonad development	1/96	221/18722	0.681098559348118	0.713329432411394	0.65878487799662	GATA3	1
GO:0010810	BP	GO:0010810	regulation of cell-substrate adhesion	1/96	221/18722	0.681098559348118	0.713329432411394	0.65878487799662	HOXA7	1
GO:1903050	BP	GO:1903050	regulation of proteolysis involved in cellular protein catabolic process	1/96	221/18722	0.681098559348118	0.713329432411394	0.65878487799662	HFE	1
GO:0015931	BP	GO:0015931	nucleobase-containing compound transport	1/96	222/18722	0.682753309810395	0.714690834697576	0.660042181001733	GJA1	1
GO:0050920	BP	GO:0050920	regulation of chemotaxis	1/96	223/18722	0.684399562905433	0.716041932307294	0.66128996727486	GSTP1	1
GO:0032984	BP	GO:0032984	protein-containing complex disassembly	1/96	224/18722	0.686037361811378	0.717382786442427	0.662528293338091	CAPG	1
GO:0010001	BP	GO:0010001	glial cell differentiation	1/96	225/18722	0.687666749489295	0.717968291068657	0.663069027501342	GSTP1	1
GO:0016485	BP	GO:0016485	protein processing	1/96	225/18722	0.687666749489295	0.717968291068657	0.663069027501342	CPXM1	1
GO:0050769	BP	GO:0050769	positive regulation of neurogenesis	1/96	225/18722	0.687666749489295	0.717968291068657	0.663069027501342	ELL3	1
GO:0051495	BP	GO:0051495	positive regulation of cytoskeleton organization	1/96	226/18722	0.689287768684247	0.719287858098484	0.664287694172383	ID1	1
GO:0007411	BP	GO:0007411	axon guidance	1/96	227/18722	0.69090046192637	0.719851800475794	0.664808514838618	GATA3	1
GO:0045137	BP	GO:0045137	development of primary sexual characteristics	1/96	227/18722	0.69090046192637	0.719851800475794	0.664808514838618	GATA3	1
GO:0098657	BP	GO:0098657	import into cell	1/96	227/18722	0.69090046192637	0.719851800475794	0.664808514838618	HFE	1
GO:0097485	BP	GO:0097485	neuron projection guidance	1/96	228/18722	0.692504871531943	0.721150367769045	0.666007787512624	GATA3	1
GO:0001649	BP	GO:0001649	osteoblast differentiation	1/96	229/18722	0.694101039604449	0.722439014864786	0.66719789853451	LTF	1
GO:0033674	BP	GO:0033674	positive regulation of kinase activity	2/96	467/18722	0.695003101165776	0.722630999353574	0.667375202977978	LTF/CD40	2
GO:0061564	BP	GO:0061564	axon development	2/96	467/18722	0.695003101165776	0.722630999353574	0.667375202977978	GATA3/CCK	2
GO:0016197	BP	GO:0016197	endosomal transport	1/96	230/18722	0.695689008035638	0.722970929919388	0.667689140839157	BVES	1
GO:0045732	BP	GO:0045732	positive regulation of protein catabolic process	1/96	231/18722	0.697268818506576	0.724238989413225	0.668860238484905	GJA1	1
GO:0032271	BP	GO:0032271	regulation of protein polymerization	1/96	232/18722	0.698840512488695	0.725497315542388	0.670022347025244	CAPG	1
GO:0007160	BP	GO:0007160	cell-matrix adhesion	1/96	233/18722	0.700404131244838	0.726745966165432	0.67117551989459	HOXA7	1
GO:0048588	BP	GO:0048588	developmental cell growth	1/96	234/18722	0.701959715830294	0.727984998806494	0.67231981021851	CPNE6	1
GO:0031334	BP	GO:0031334	positive regulation of protein-containing complex assembly	1/96	237/18722	0.706578672023793	0.73202131967897	0.676047494837579	CCK	1
GO:0033673	BP	GO:0033673	negative regulation of kinase activity	1/96	237/18722	0.706578672023793	0.73202131967897	0.676047494837579	GSTP1	1
GO:0032886	BP	GO:0032886	regulation of microtubule-based process	1/96	240/18722	0.711126778962346	0.736354412766151	0.680049259059107	DEFB1	1
GO:0016358	BP	GO:0016358	dendrite development	1/96	243/18722	0.715605112123106	0.740230454964528	0.683628920672305	ID1	1
GO:0043543	BP	GO:0043543	protein acylation	1/96	243/18722	0.715605112123106	0.740230454964528	0.683628920672305	GATA3	1
GO:0098656	BP	GO:0098656	anion transmembrane transport	1/96	245/18722	0.71855242813357	0.742897633604215	0.686092154172711	GJA1	1
GO:0003007	BP	GO:0003007	heart morphogenesis	1/96	246/18722	0.720014730828768	0.743384684416178	0.686541962767672	GATA3	1
GO:0051402	BP	GO:0051402	neuron apoptotic process	1/96	246/18722	0.720014730828768	0.743384684416178	0.686541962767672	GATA3	1
GO:0010498	BP	GO:0010498	proteasomal protein catabolic process	2/96	490/18722	0.720130843741789	0.743384684416178	0.686541962767672	FBXO17/HFE	2
GO:0034765	BP	GO:0034765	regulation of ion transmembrane transport	2/96	491/18722	0.721183332045003	0.744089769845612	0.687193134018292	GSTM2/JPH2	2
GO:0061448	BP	GO:0061448	connective tissue development	1/96	252/18722	0.72863198283024	0.751390073435793	0.693935221743086	ITGB8	1
GO:0009165	BP	GO:0009165	nucleotide biosynthetic process	1/96	254/18722	0.731445662183521	0.753905610868788	0.69625840924327	HAAO	1
GO:0006338	BP	GO:0006338	chromatin remodeling	1/96	255/18722	0.732841656142281	0.754572134698648	0.696873967497262	GATA3	1
GO:0007611	BP	GO:0007611	learning or memory	1/96	255/18722	0.732841656142281	0.754572134698648	0.696873967497262	CCK	1
GO:0034976	BP	GO:0034976	response to endoplasmic reticulum stress	1/96	256/18722	0.734230468673301	0.755229910065388	0.69748144623715	FBXO17	1
GO:1901293	BP	GO:1901293	nucleoside phosphate biosynthetic process	1/96	256/18722	0.734230468673301	0.755229910065388	0.69748144623715	HAAO	1
GO:0045165	BP	GO:0045165	cell fate commitment	1/96	258/18722	0.736986695494407	0.757678001391392	0.699742344879835	GATA3	1
GO:0043588	BP	GO:0043588	skin development	1/96	263/18722	0.743754124084428	0.764245309135734	0.705807485100529	HOXA7	1
GO:0032868	BP	GO:0032868	response to insulin	1/96	264/18722	0.745086785880186	0.76522426657965	0.706711586811395	GSTP1	1
GO:0030522	BP	GO:0030522	intracellular receptor signaling pathway	1/96	265/18722	0.746412588705817	0.766195185348377	0.707608264522334	FABP5	1
GO:0051348	BP	GO:0051348	negative regulation of transferase activity	1/96	268/18722	0.750349191804481	0.76984374543771	0.710977838388352	GSTP1	1
GO:0051962	BP	GO:0051962	positive regulation of nervous system development	1/96	272/18722	0.755504069555786	0.774737879880526	0.715497744080327	ELL3	1
GO:0007281	BP	GO:0007281	germ cell development	1/96	278/18722	0.763039515639378	0.78206696412097	0.722266411750251	DEFB1	1
GO:0072659	BP	GO:0072659	protein localization to plasma membrane	1/96	284/18722	0.770345061986479	0.789153079776587	0.728810689366659	ANXA2	1
GO:0140014	BP	GO:0140014	mitotic nuclear division	1/96	287/18722	0.773913800448619	0.792405894307838	0.731814778258481	CCDC8	1
GO:0097193	BP	GO:0097193	intrinsic apoptotic signaling pathway	1/96	288/18722	0.775091141113492	0.79320810884277	0.732555651662142	ELL3	1
GO:0051604	BP	GO:0051604	protein maturation	1/96	294/18722	0.782028846160647	0.799901521669651	0.73873725437217	CPXM1	1
GO:0050890	BP	GO:0050890	cognition	1/96	296/18722	0.784294017745325	0.801404440253214	0.740125252666822	CCK	1
GO:0051258	BP	GO:0051258	protein polymerization	1/96	296/18722	0.784294017745325	0.801404440253214	0.740125252666822	CAPG	1
GO:0010720	BP	GO:0010720	positive regulation of cell development	1/96	298/18722	0.786535892190235	0.802880530598648	0.741488474137778	ELL3	1
GO:0031647	BP	GO:0031647	regulation of protein stability	1/96	298/18722	0.786535892190235	0.802880530598648	0.741488474137778	CRYAB	1
GO:0016050	BP	GO:0016050	vesicle organization	1/96	300/18722	0.788754706608396	0.804737578069559	0.743203522944082	ANXA2	1
GO:0042063	BP	GO:0042063	gliogenesis	1/96	301/18722	0.789855539751681	0.80545268711893	0.743863951361077	GSTP1	1
GO:0060070	BP	GO:0060070	canonical Wnt signaling pathway	1/96	303/18722	0.792040203499687	0.807271745874681	0.745543916249706	GATA3	1
GO:0090287	BP	GO:0090287	regulation of cellular response to growth factor stimulus	1/96	304/18722	0.793124091901014	0.807967587804067	0.746186550802168	GATA3	1
GO:0043414	BP	GO:0043414	macromolecule methylation	1/96	316/18722	0.805702737440829	0.820366690195061	0.757637558968626	GATA3	1
GO:0015980	BP	GO:0015980	energy derivation by oxidation of organic compounds	1/96	318/18722	0.807724295449805	0.822009464899397	0.759154719321191	ACSM1	1
GO:1901214	BP	GO:1901214	regulation of neuron death	1/96	319/18722	0.808727255004077	0.822614490696066	0.759713481973527	GATA3	1
GO:0009416	BP	GO:0009416	response to light stimulus	1/96	320/18722	0.809725037078717	0.823213641936667	0.760266819266236	CCK	1
GO:1990778	BP	GO:1990778	protein localization to cell periphery	1/96	333/18722	0.822236906456612	0.835512174371148	0.771624947532441	ANXA2	1
GO:0062012	BP	GO:0062012	regulation of small molecule metabolic process	1/96	334/18722	0.823164920866322	0.83603335886272	0.772106279783842	FABP5	1
GO:0060271	BP	GO:0060271	cilium assembly	1/96	337/18722	0.825920294981838	0.837986636822883	0.773910200839405	DNAH5	1
GO:0062197	BP	GO:0062197	cellular response to chemical stress	1/96	337/18722	0.825920294981838	0.837986636822883	0.773910200839405	AKR1B1	1
GO:0001933	BP	GO:0001933	negative regulation of protein phosphorylation	1/96	342/18722	0.830418477321709	0.842126290697846	0.777733317129093	GSTP1	1
GO:0010639	BP	GO:0010639	negative regulation of organelle organization	1/96	347/18722	0.834801607310161	0.84614516211508	0.781444886561097	CAPG	1
GO:0070997	BP	GO:0070997	neuron death	1/96	361/18722	0.846486806123417	0.857557559121007	0.791984637519897	GATA3	1
GO:0032259	BP	GO:0032259	methylation	1/96	364/18722	0.848882287061825	0.859551999066122	0.793826573119656	GATA3	1
GO:0140694	BP	GO:0140694	non-membrane-bounded organelle assembly	1/96	367/18722	0.851240771317558	0.861506991675156	0.795632077713898	CCDC69	1
GO:0044782	BP	GO:0044782	cilium organization	1/96	368/18722	0.852018809233848	0.861861316824194	0.79595930948014	DNAH5	1
GO:0045862	BP	GO:0045862	positive regulation of proteolysis	1/96	372/18722	0.85509089552296	0.864534670473515	0.798428245819631	CCK	1
GO:0018205	BP	GO:0018205	peptidyl-lysine modification	1/96	376/18722	0.858099856032441	0.867141550451247	0.80083579138	GATA3	1
GO:0032535	BP	GO:0032535	regulation of cellular component size	1/96	382/18722	0.86249773707175	0.871148667232951	0.804536504991703	CAPG	1
GO:0022412	BP	GO:0022412	cellular process involved in reproduction in multicellular organism	1/96	384/18722	0.86393350885431	0.872006351440126	0.805328606593165	DEFB1	1
GO:0042326	BP	GO:0042326	negative regulation of phosphorylation	1/96	385/18722	0.864645821164812	0.872006351440126	0.805328606593165	GSTP1	1
GO:0045786	BP	GO:0045786	negative regulation of cell cycle	1/96	385/18722	0.864645821164812	0.872006351440126	0.805328606593165	GATA3	1
GO:0051656	BP	GO:0051656	establishment of organelle localization	1/96	390/18722	0.86815240463061	0.875104576039064	0.8081899262327	GJA1	1
GO:0001503	BP	GO:0001503	ossification	1/96	408/18722	0.880047763622732	0.886651423679931	0.818853847092687	LTF	1
[truncated: 474 more rows]
[truncated: 3 more columns]
