# Supplementary material for: Clinical and Biological Significance of DNA Methylation-Driven Differentially Expressed Genes in Biochemical Recurrence After Radical Prostatectomy
Source: Front Genet. 2022 Feb 2;13:727307. doi: 10.3389/fgene.2022.727307 (PMC8847683; doi:10.3389/fgene.2022.727307)
Supplement: Supplementary file 7 [file DataSheet1.CSV]

gene_id	baseMean	log2FoldChange	lfcSE	stat	pvalue	padj	updown
MMP26	131.7445185	3.069482941	0.248719072	12.34116436	5.44E-35	4.96E-33	Up
SLC5A8	107.8732557	-1.731782939	0.304535704	-5.686633518	1.30E-08	5.11E-08	Down
CLDN3	14888.82722	1.130515887	0.13363052	8.460012603	2.67E-17	3.03E-16	Up
FASN	74390.49723	1.386285301	0.146262451	9.47806693	2.59E-21	4.87E-20	Up
A1CF	17.51963613	2.769214522	0.397771353	6.961824926	3.36E-12	2.06E-11	Up
AADAC	1.411897755	1.328700404	0.586720416	2.264622753	0.023535839	0.03796141	Up
ABCA4	36.50593505	-1.922550732	0.181873141	-10.57083373	4.07E-26	1.43E-24	Down
ABCC11	582.5108638	1.344526375	0.310944107	4.324013046	1.53E-05	4.06E-05	Up
ABCC12	12.89387796	1.346762401	0.463241531	2.907257469	0.00364613	0.006792914	Up
ABCC3	769.9073723	-1.328615936	0.173329112	-7.665278616	1.78E-14	1.41E-13	Down
ABCC4	34268.45171	1.6834663	0.154641259	10.88626873	1.34E-27	5.75E-26	Up
ABCC9	667.5259	-1.039916742	0.149532704	-6.954443518	3.54E-12	2.16E-11	Down
ABCD2	35.20536504	-1.255485992	0.165480007	-7.586934611	3.28E-14	2.51E-13	Down
ABCG2	820.0998648	-2.844602901	0.152372279	-18.6687691	8.89E-78	6.64E-75	Down
ABCG4	10.51716584	-1.487950945	0.153419113	-9.698602206	3.06E-22	6.48E-21	Down
ABCG8	1.171245107	1.804198832	0.357877802	5.041382343	4.62E-07	1.49E-06	Up
ABHD12B	7.064391192	-1.158652674	0.154922008	-7.478941733	7.49E-14	5.52E-13	Down
ABHD6	457.3961835	-1.368545614	0.081381654	-16.81638981	1.85E-63	7.65E-61	Down
ABO	436.0344979	-1.393723444	0.230043318	-6.058526099	1.37E-09	6.10E-09	Down
AC004691.2	2.808352885	-1.242598062	0.164817758	-7.539224413	4.73E-14	3.55E-13	Down
AC005020.2	5.105579108	-1.024458784	0.191469581	-5.35050414	8.77E-08	3.11E-07	Down
AC005324.4	1.083655951	1.057246296	0.366047445	2.888276673	0.00387359	0.0071843	Up
AC005697.1	0.464094374	-1.108455692	0.296961681	-3.732655633	0.000189472	0.000427141	Down
AC007906.2	262.5502308	-1.446225139	0.236210671	-6.122607134	9.21E-10	4.18E-09	Down
AC008870.1	153.8222284	-1.636561513	0.308478259	-5.305273432	1.13E-07	3.93E-07	Down
AC010255.3	0.665345542	1.235997317	0.439568099	2.811844903	0.004925825	0.008983203	Up
AC011530.1	0.986123235	-1.152673153	0.246408539	-4.67789451	2.90E-06	8.45E-06	Down
AC013470.2	8.930431857	2.43390956	0.282564657	8.613637622	7.08E-18	8.61E-17	Up
AC091230.1	3229.042395	1.011154246	0.072675258	13.91332173	5.26E-44	9.20E-42	Up
AC091551.1	2.55416718	-1.146413677	0.168638267	-6.798063661	1.06E-11	6.07E-11	Down
AC113554.1	7.35221466	2.246543544	0.310554461	7.233976077	4.69E-13	3.16E-12	Up
AC114267.1	11.9875017	1.359031672	0.323690163	4.19855722	2.69E-05	6.87E-05	Up
AC118470.1	0.569561484	1.552710965	0.405894703	3.825403375	0.000130558	0.000302291	Up
AC233992.2	4.749788812	2.296372051	0.283759649	8.092665949	5.84E-16	5.59E-15	Up
ACACB	1312.123587	-1.07518274	0.109284206	-9.838409211	7.69E-23	1.78E-21	Down
ACAN	110.6769388	1.182696436	0.228207851	5.182540533	2.19E-07	7.37E-07	Up
ACE	1392.810288	-1.356043282	0.125163323	-10.83419044	2.37E-27	9.76E-26	Down
ACE2	41.38491742	-1.463174874	0.188886276	-7.746327063	9.46E-15	7.76E-14	Down
ACER1	53.86256406	-1.236757936	0.210274685	-5.881630188	4.06E-09	1.70E-08	Down
ACKR4	11.31121021	-2.045055857	0.16644232	-12.28687425	1.07E-34	9.28E-33	Down
ACOT11	167.5624937	-1.232963903	0.144797785	-8.515074358	1.66E-17	1.94E-16	Down
ACOX2	420.8146548	-1.572748898	0.160170482	-9.81921813	9.31E-23	2.12E-21	Down
ACP4	44.74500972	1.640506999	0.17501129	9.373720943	7.00E-21	1.27E-19	Up
ACP7	10.7980919	-1.290414585	0.22156911	-5.823982339	5.75E-09	2.37E-08	Down
ACSF2	908.5853867	-1.453143731	0.151613123	-9.584551114	9.29E-22	1.84E-20	Down
ACSL4	1195.659724	-1.110675835	0.112503497	-9.872367182	5.49E-23	1.30E-21	Down
ACSL6	279.5925672	-5.045205933	0.19300301	-26.14055568	1.26E-150	8.17E-147	Down
ACSM1	5080.428406	2.84638766	0.246667043	11.53939181	8.35E-31	4.98E-29	Up
ACSM2B	2.675558132	1.177262742	0.335089164	3.513282045	0.000442607	0.000946301	Up
ACSS3	536.0346328	-1.235628587	0.141105924	-8.756744936	2.01E-18	2.65E-17	Down
ACTA2	53384.57435	-1.376459912	0.158920612	-8.661305119	4.66E-18	5.88E-17	Down
ACTC1	1959.166424	-2.568718693	0.307728381	-8.34735711	6.98E-17	7.53E-16	Down
ACTG2	62552.86008	-1.681562021	0.19503339	-8.621918646	6.58E-18	8.06E-17	Down
ACTL10	568.0815975	1.464456884	0.192999367	7.587884378	3.25E-14	2.49E-13	Up
ACTL6B	4.854085065	1.008622179	0.302468475	3.334635714	0.000854112	0.001747977	Up
ACTL8	2.245558851	1.933781858	0.440596229	4.38901137	1.14E-05	3.07E-05	Up
ACTN3	7.824418583	-1.077866685	0.192410567	-5.601910025	2.12E-08	8.13E-08	Down
ADAD2	24.96523624	-1.17281091	0.181031607	-6.478486998	9.26E-11	4.76E-10	Down
ADAM18	2.025753008	3.404317976	0.54358688	6.262693413	3.78E-10	1.80E-09	Up
ADAM2	198.5793556	3.699472665	0.33290933	11.11255328	1.09E-28	5.24E-27	Up
ADAM21	33.73644906	1.856561668	0.225991418	8.215186596	2.12E-16	2.14E-15	Up
ADAM29	1.428898229	-1.193229731	0.373371602	-3.195823478	0.001394324	0.002764173	Down
ADAMTS18	15.84643337	-2.51806624	0.3098344	-8.127135794	4.40E-16	4.27E-15	Down
ADAMTS20	0.936026498	1.396099815	0.527397482	2.647149185	0.008117353	0.014286115	Up
ADAMTS5	367.4852108	-1.85213158	0.174274037	-10.62769651	2.22E-26	8.04E-25	Down
ADCY5	1675.138193	-1.349028126	0.147350722	-9.155218976	5.42E-20	8.68E-19	Down
ADCY8	4.812252518	-3.658537463	0.382282494	-9.570245868	1.07E-21	2.09E-20	Down
ADCYAP1R1	71.75962863	-1.606894756	0.204064492	-7.874445681	3.42E-15	2.96E-14	Down
ADGB	5.691381272	1.567511925	0.37102851	4.224774872	2.39E-05	6.17E-05	Up
ADGRA2	4653.168688	-1.133982243	0.145195283	-7.810048761	5.72E-15	4.80E-14	Down
ADGRB3	38.94456281	-1.489501852	0.180844826	-8.236353129	1.78E-16	1.81E-15	Down
ADGRD1	424.4811758	-1.588984781	0.186987943	-8.497792736	1.93E-17	2.24E-16	Down
ADGRD2	22.82776961	-3.018652047	0.288869546	-10.44987984	1.47E-25	4.80E-24	Down
ADGRF4	10.43636689	-1.09582448	0.260669804	-4.203879636	2.62E-05	6.72E-05	Down
ADGRF5	3076.922327	1.250716454	0.253341356	4.936882293	7.94E-07	2.49E-06	Up
ADGRG2	292.7748626	-1.228816277	0.188391471	-6.522674682	6.91E-11	3.60E-10	Down
ADGRG4	1.307658768	-2.450155729	0.404570548	-6.056189067	1.39E-09	6.19E-09	Down
ADGRG6	588.1632206	-1.306705467	0.186129514	-7.020409804	2.21E-12	1.38E-11	Down
ADGRG7	1.380621777	-1.650470302	0.441954137	-3.734483207	0.000188101	0.000424445	Down
ADGRL3	122.331492	-1.564158733	0.182554362	-8.568180569	1.05E-17	1.25E-16	Down
ADGRV1	673.4678606	1.073372595	0.127108785	8.44451933	3.05E-17	3.43E-16	Up
ADH1B	213.7155766	-1.650368473	0.208328957	-7.921935093	2.34E-15	2.07E-14	Down
ADH4	4.812570341	-1.439709684	0.299793438	-4.802338878	1.57E-06	4.73E-06	Down
ADH7	1.198443403	-1.378449658	0.423650134	-3.25374536	0.001138943	0.002287542	Down
ADM2	2044.215021	1.279387782	0.127785286	10.01201176	1.35E-23	3.46E-22	Up
ADORA2B	101.0224487	-1.053656288	0.159450845	-6.60803202	3.89E-11	2.10E-10	Down
ADPRHL1	438.3992122	1.054629086	0.155335422	6.789366339	1.13E-11	6.43E-11	Up
ADRA1A	229.4087359	-2.074417131	0.211419823	-9.81183839	1.00E-22	2.27E-21	Down
ADRA1B	15.52984096	-1.70397606	0.202004044	-8.435356174	3.30E-17	3.70E-16	Down
ADRA1D	145.0210443	-1.558908256	0.236681751	-6.58651649	4.50E-11	2.40E-10	Down
ADRA2A	826.7212631	1.382227135	0.18752978	7.370707376	1.70E-13	1.20E-12	Up
ADRA2B	48.73163963	-1.450875777	0.162329605	-8.937838426	3.97E-19	5.73E-18	Down
ADRB1	1811.200976	1.030692488	0.13697129	7.524879761	5.28E-14	3.95E-13	Up
ADRB3	7.198778927	-2.420818203	0.333152221	-7.266402724	3.69E-13	2.52E-12	Down
ADTRP	181.88455	-3.170756226	0.238293773	-13.30608094	2.13E-40	2.98E-38	Down
AFAP1L2	1135.344196	-1.641547124	0.129439981	-12.68191726	7.45E-37	7.78E-35	Down
AFF2	56.49648671	-1.638863094	0.184473811	-8.883987854	6.45E-19	9.05E-18	Down
AFP	10.94513195	2.342018344	0.377822107	6.198732943	5.69E-10	2.65E-09	Up
AGMAT	210.7353696	1.260752311	0.155824278	8.09085931	5.92E-16	5.67E-15	Up
AGMO	24.03612718	1.973862988	0.313677351	6.292653852	3.12E-10	1.50E-09	Up
AGR3	459.4463821	1.630212385	0.283016481	5.760132347	8.40E-09	3.39E-08	Up
AGT	1652.30191	1.072209019	0.286769897	3.738917609	0.000184814	0.000417562	Up
AGTR1	1148.397642	1.389020294	0.255949308	5.426935133	5.73E-08	2.08E-07	Up
AGXT	7.142644571	1.00398721	0.328350318	3.057670891	0.002230644	0.00428356	Up
AGXT2	0.966443174	-2.611791318	0.474006276	-5.510035312	3.59E-08	1.34E-07	Down
AHNAK2	1585.483628	-1.775813766	0.166341142	-10.67573392	1.32E-26	4.98E-25	Down
AHSG	4.578509475	3.030983594	0.60457449	5.013416287	5.35E-07	1.71E-06	Up
AIF1L	1824.885116	-1.629833634	0.1241622	-13.12664909	2.32E-39	2.94E-37	Down
AJAP1	124.6289956	-1.593214461	0.177420724	-8.979866761	2.71E-19	4.01E-18	Down
AJUBA	825.2934834	-1.170988111	0.12081807	-9.692160393	3.26E-22	6.88E-21	Down
AK5	808.2617729	1.997520562	0.225934609	8.841144677	9.47E-19	1.31E-17	Up
AKAP14	6.301193599	2.072475564	0.394267412	5.256522605	1.47E-07	5.05E-07	Up
AKR1B1	2779.778497	-3.895687003	0.162972689	-23.90392538	2.79E-126	1.08E-122	Down
AKR1B10	10.88639639	-1.0045046	0.325057257	-3.090238957	0.001999955	0.003869634	Down
AKR1B15	8.654560935	-1.673926466	0.392580805	-4.263902987	2.01E-05	5.24E-05	Down
AKR1C2	114.0025629	-1.185639382	0.200414493	-5.915936337	3.30E-09	1.40E-08	Down
AKR1C4	1.503502273	2.670109087	0.606852316	4.399932265	1.08E-05	2.93E-05	Up
AKR1D1	6.40966599	2.227296669	0.3746952	5.944289306	2.78E-09	1.19E-08	Up
AL096711.2	9.61161258	-1.287002044	0.158702211	-8.109540737	5.08E-16	4.90E-15	Down
AL162231.3	0.331334002	-1.114857299	0.396198848	-2.813883245	0.0048947	0.008930633	Down
AL163195.3	0.669156352	-2.584013883	0.38320007	-6.74325002	1.55E-11	8.70E-11	Down
AL355987.1	0.506281682	-1.037754936	0.389457562	-2.664616218	0.007707623	0.013617852	Down
AL360181.3	7.640015908	1.997583225	0.245519349	8.136153973	4.08E-16	3.99E-15	Up
AL627230.1	0.615852788	-1.592372117	0.31258502	-5.094204821	3.50E-07	1.15E-06	Down
AL645941.2	2.532117827	1.193178036	0.362407811	3.292362911	0.000993493	0.002012052	Up
ALB	223.3278251	3.660502679	0.321952136	11.3697108	5.92E-30	3.28E-28	Up
ALDH1A2	1221.342632	-1.691363654	0.159792602	-10.58474316	3.51E-26	1.24E-24	Down
ALDH1A3	23066.38302	1.021923739	0.130213911	7.848038139	4.23E-15	3.62E-14	Up
ALDH1L2	246.2018142	-1.951400965	0.15915444	-12.26105262	1.47E-34	1.26E-32	Down
ALDH3A1	77.51028901	-1.545815824	0.205919686	-7.506887061	6.05E-14	4.52E-13	Down
ALLC	6.541317669	1.540456573	0.240119193	6.415382937	1.40E-10	7.05E-10	Up
ALOX15	356.84054	1.781885751	0.303802303	5.865280593	4.48E-09	1.87E-08	Up
ALX1	12.2783157	1.260256579	0.36302316	3.471559716	0.000517444	0.001094498	Up
ALX3	0.545321241	-1.320192538	0.440093334	-2.999801263	0.002701558	0.005124045	Down
ALX4	82.65440715	1.930608524	0.284254502	6.791830952	1.11E-11	6.32E-11	Up
AMACR	8019.449211	3.252159563	0.218551433	14.88052269	4.41E-50	1.04E-47	Up
AMBP	25.89749205	1.239309595	0.222531684	5.56913772	2.56E-08	9.73E-08	Up
AMELX	2.448336006	-2.438632924	0.256035701	-9.524581596	1.66E-21	3.18E-20	Down
AMELY	9.214740428	1.277535176	0.241156999	5.297524766	1.17E-07	4.08E-07	Up
AMER2	9.734497146	-1.362322422	0.256185624	-5.317716125	1.05E-07	3.69E-07	Down
AMH	113.7304468	3.229014454	0.28252219	11.42924191	2.99E-30	1.70E-28	Up
AMHR2	19.1402839	1.468514391	0.183727202	7.992906758	1.32E-15	1.20E-14	Up
AMOT	1833.452595	-1.669006499	0.143936961	-11.59539907	4.35E-31	2.67E-29	Down
AMPH	76.5374958	-1.143185151	0.141918666	-8.055213501	7.93E-16	7.49E-15	Down
ANGPT1	778.8369668	-2.089593335	0.169724909	-12.31164796	7.84E-35	6.99E-33	Down
ANGPTL1	239.4059466	-1.930606123	0.192809373	-10.01303045	1.34E-23	3.43E-22	Down
ANGPTL3	69.81769978	3.208598722	0.313416506	10.23749119	1.35E-24	3.97E-23	Up
ANK2	561.4639232	-1.415989956	0.15568477	-9.095237473	9.44E-20	1.46E-18	Down
ANKRD30A	33.76194414	5.052652545	0.566862573	8.913364174	4.95E-19	7.06E-18	Up
ANKRD30B	8.477933505	2.035777173	0.355822038	5.721335262	1.06E-08	4.21E-08	Up
ANKRD33B	217.8670502	-1.135994743	0.1592813	-7.132003216	9.89E-13	6.43E-12	Down
ANKRD34B	431.9464669	4.146630227	0.393981393	10.52493925	6.63E-26	2.26E-24	Up
ANKRD34C	1.167938767	-1.259598647	0.322235832	-3.908934148	9.27E-05	0.000219164	Down
ANKRD40CL	1.704921678	1.332016441	0.31273245	4.259284387	2.05E-05	5.33E-05	Up
ANKRD45	22.75806698	-1.463225925	0.168911654	-8.662670062	4.61E-18	5.81E-17	Down
ANKRD62	1.458615329	1.329360934	0.378896517	3.508506606	0.00045063	0.000961971	Up
ANKRD63	1.370287961	1.331842914	0.399877755	3.330625167	0.000866512	0.001772813	Up
ANKRD65	667.6488035	-1.027515948	0.130893595	-7.8500094	4.16E-15	3.56E-14	Down
ANKRD66	28.39710695	2.821213139	0.240675067	11.7220831	9.82E-32	6.26E-30	Up
ANO1	2312.904454	-2.903855803	0.150955003	-19.23656547	1.83E-82	1.78E-79	Down
ANO4	335.9083415	-1.109535938	0.186114456	-5.961578502	2.50E-09	1.08E-08	Down
ANO5	391.0893751	-1.526659652	0.174635025	-8.742001509	2.29E-18	3.00E-17	Down
ANO6	2866.872215	-1.403844922	0.114675465	-12.24189436	1.86E-34	1.57E-32	Down
ANP32E	1164.363259	-1.145799146	0.101652509	-11.27172517	1.81E-29	9.58E-28	Down
ANXA1	7316.954648	-1.020797136	0.132615948	-7.697393512	1.39E-14	1.12E-13	Down
ANXA10	10.25665944	2.567318726	0.298289605	8.606799166	7.51E-18	9.10E-17	Up
ANXA13	100.7243641	-5.536709794	0.293500084	-18.86442322	2.24E-79	1.98E-76	Down
ANXA2	12856.42813	-1.009518571	0.117485275	-8.592724269	8.49E-18	1.02E-16	Down
ANXA6	7096.861255	-1.17783511	0.115632337	-10.18603566	2.29E-24	6.59E-23	Down
ANXA8	103.4692052	-1.634749556	0.241331081	-6.773887335	1.25E-11	7.12E-11	Down
ANXA9	387.0020199	-1.612282519	0.118813028	-13.56991357	6.04E-42	9.46E-40	Down
AOC1	1440.608717	-1.951940333	0.352966326	-5.530103556	3.20E-08	1.20E-07	Down
AOC3	3984.087584	-1.111410275	0.140530316	-7.908686936	2.60E-15	2.29E-14	Down
AOX1	1480.058606	-2.435817677	0.179959289	-13.53538177	9.67E-42	1.50E-39	Down
AP000721.1	1.034156423	2.0310046	0.392062123	5.180313225	2.22E-07	7.45E-07	Up
APBA2	723.7917102	1.168784713	0.130267633	8.97218046	2.91E-19	4.28E-18	Up
APCDD1L	20.81325128	-1.404049999	0.203037217	-6.915234663	4.67E-12	2.80E-11	Down
APCS	2.015594564	3.672235488	1.093118431	3.359412286	0.000781084	0.001605985	Up
APLN	566.6229099	1.450098063	0.179232939	8.09057794	5.94E-16	5.68E-15	Up
APOA2	10.72953926	5.306074748	0.90046343	5.892604379	3.80E-09	1.60E-08	Up
APOB	38.25527873	-1.370977406	0.234344786	-5.850257765	4.91E-09	2.04E-08	Down
APOBEC2	25.75160427	-1.134366625	0.334528226	-3.390944435	0.000696522	0.00144373	Down
APOBEC3C	1635.828502	-2.074299058	0.155896117	-13.30564924	2.15E-40	2.98E-38	Down
APOBEC3D	119.2718592	-1.243681748	0.147648048	-8.423286074	3.66E-17	4.08E-16	Down
APOBEC3F	342.0239875	-1.11731548	0.136004967	-8.215254971	2.12E-16	2.14E-15	Down
APOBEC3G	447.4279564	-1.943142941	0.150823818	-12.88352837	5.57E-38	6.44E-36	Down
APOBEC4	6.679033269	2.291031676	0.419863757	5.456607386	4.85E-08	1.78E-07	Up
APOBR	413.9999484	-1.172616266	0.132996278	-8.816910395	1.18E-18	1.60E-17	Down
APOC1	1130.796469	2.299036152	0.195201453	11.77776144	5.08E-32	3.31E-30	Up
APOC2	5.960449552	1.026992925	0.199214856	5.155202509	2.53E-07	8.45E-07	Up
APOC3	4.69653402	4.444039259	1.051171572	4.227701144	2.36E-05	6.09E-05	Up
APOC4-APOC2	1.701112276	1.148814972	0.302064215	3.803214404	0.000142831	0.000328825	Up
APOE	5668.623005	1.703752549	0.176265467	9.665832916	4.21E-22	8.73E-21	Up
APOF	455.8079392	2.417960041	0.213622281	11.31885696	1.06E-29	5.74E-28	Up
APOH	26.3803747	3.249214476	0.638808049	5.086370594	3.65E-07	1.19E-06	Up
AQP2	1188.655549	-9.319068061	0.544784467	-17.10597241	1.34E-65	6.20E-63	Down
AQP3	8162.146768	-1.00609097	0.140674491	-7.15190767	8.56E-13	5.61E-12	Down
AQP5	42.31397154	-2.227165984	0.233436214	-9.540790392	1.42E-21	2.74E-20	Down
AQP8	6.372041547	-1.00623548	0.257204862	-3.912194626	9.15E-05	0.000216515	Down
AQP9	45.10687293	-1.392998213	0.205859791	-6.766732853	1.32E-11	7.45E-11	Down
ARC	128.2466811	-2.823147943	0.225425591	-12.52363554	5.54E-36	5.41E-34	Down
AREG	169.4876389	-1.6658657	0.249219869	-6.684321376	2.32E-11	1.28E-10	Down
ARFGEF3	17865.45222	1.133782662	0.125102006	9.062865581	1.27E-19	1.94E-18	Up
ARHGAP19-SLIT1	10.4068189	3.087667447	0.274245307	11.25877951	2.10E-29	1.09E-27	Up
ARHGAP20	253.5027077	-1.710070068	0.162388489	-10.53073451	6.23E-26	2.13E-24	Down
ARHGAP23	1401.119161	-1.372039911	0.133534204	-10.27482001	9.15E-25	2.74E-23	Down
ARHGAP36	32.59133241	1.222233368	0.28389279	4.305263851	1.67E-05	4.40E-05	Up
ARHGDIG	201.2986689	2.716634329	0.252461397	10.76059295	5.28E-27	2.10E-25	Up
ARHGEF25	1429.522247	-1.105617661	0.129660172	-8.527041461	1.50E-17	1.76E-16	Down
ARHGEF26	5173.770978	1.620731064	0.115401136	14.04432506	8.35E-45	1.50E-42	Up
ARHGEF28	557.1313098	-1.086292963	0.135460896	-8.019236502	1.06E-15	9.86E-15	Down
ARHGEF38	2151.862935	1.537597097	0.11400394	13.48722773	1.86E-41	2.84E-39	Up
ARHGEF40	1564.881896	-1.471376446	0.102937863	-14.29383128	2.39E-46	4.69E-44	Down
ARL4D	410.1744869	-1.816666819	0.1606499	-11.308235	1.19E-29	6.43E-28	Down
ARMC12	66.21376003	1.003732625	0.146328585	6.859443236	6.91E-12	4.06E-11	Up
ARMC3	57.84195277	2.135931918	0.272980175	7.824494657	5.10E-15	4.31E-14	Up
ARMCX1	1121.59629	-1.236401094	0.158847633	-7.783566387	7.05E-15	5.86E-14	Down
ARMH4	154.091639	-1.124798835	0.128836321	-8.730448266	2.54E-18	3.31E-17	Down
ARSF	5.161116071	-2.214413008	0.272963606	-8.112484442	4.96E-16	4.79E-15	Down
ARSH	21.1801482	1.387732149	0.261190048	5.313112659	1.08E-07	3.77E-07	Up
ART4	120.1035578	1.251159021	0.259877273	4.814422613	1.48E-06	4.47E-06	Up
ARX	285.4444377	1.160695653	0.255704666	4.539204036	5.65E-06	1.58E-05	Up
ASB11	8.059570939	1.134588765	0.363105413	3.1246815	0.001779977	0.003476906	Up
ASB12	12.6191628	-1.216952041	0.166544575	-7.307065032	2.73E-13	1.89E-12	Down
ASB2	891.2068287	-1.465584125	0.166799932	-8.786479177	1.54E-18	2.07E-17	Down
ASB9	136.1698257	1.207025603	0.219644254	5.495366175	3.90E-08	1.44E-07	Up
ASCL3	1.935141382	-1.43882782	0.347299803	-4.142898457	3.43E-05	8.64E-05	Down
ASF1B	267.7131876	1.18616532	0.15860466	7.478754519	7.50E-14	5.52E-13	Up
ASIC2	66.06685998	1.619704715	0.325674201	4.973389701	6.58E-07	2.08E-06	Up
ASIC3	126.7504716	1.59065784	0.173174639	9.185281708	4.10E-20	6.66E-19	Up
ASIC5	2.822742748	1.70532714	0.697059851	2.446457271	0.01442679	0.024268689	Up
ASPA	145.8255331	-2.117570587	0.188704059	-11.22164832	3.19E-29	1.63E-27	Down
ASPH	3631.312655	-1.004186115	0.108026822	-9.295710941	1.46E-20	2.51E-19	Down
ASPHD1	401.260449	1.797529231	0.155980555	11.5240597	9.98E-31	5.89E-29	Up
ASPM	164.8604176	1.407777221	0.190380412	7.394548661	1.42E-13	1.01E-12	Up
ASPN	696.1527177	1.802966712	0.1783789	10.10751108	5.12E-24	1.39E-22	Up
ASS1	4542.771091	-1.227342788	0.149268002	-8.222410525	1.99E-16	2.02E-15	Down
ASTL	8.99683218	-2.351963508	0.24056511	-9.776827205	1.42E-22	3.13E-21	Down
ASTN1	61.81307342	-2.02808068	0.256120659	-7.918458008	2.40E-15	2.12E-14	Down
ASXL3	108.4356665	-1.229537738	0.163217273	-7.533134936	4.95E-14	3.72E-13	Down
ASZ1	2.865638737	1.098479561	0.449739602	2.442479064	0.014586776	0.024503866	Up
ATAD3C	198.7936683	-1.190681292	0.159771673	-7.452392948	9.17E-14	6.68E-13	Down
ATCAY	238.1803336	-1.298429598	0.19313392	-6.722949537	1.78E-11	9.93E-11	Down
ATF7-NPFF	100.04609	1.0734838	0.153977734	6.971682031	3.13E-12	1.93E-11	Up
ATG9B	175.0792116	1.580134605	0.15759168	10.02676411	1.16E-23	2.99E-22	Up
ATOH1	72.25871089	3.903868031	0.443267317	8.807028805	1.29E-18	1.74E-17	Up
ATOH7	8.342211384	1.793299998	0.217233834	8.255159738	1.52E-16	1.56E-15	Up
ATP10B	10.94103464	-3.000953269	0.270454982	-11.09594378	1.31E-28	6.27E-27	Down
ATP13A4	34.72443252	-4.317033084	0.241895873	-17.84665866	3.07E-71	1.81E-68	Down
ATP13A5	1.6078101	-1.564960796	0.366653763	-4.2682251	1.97E-05	5.14E-05	Down
ATP1A2	1957.371803	-1.643515526	0.209912063	-7.829543019	4.90E-15	4.15E-14	Down
ATP1A4	26.95367095	-2.688913454	0.215215073	-12.49407587	8.04E-36	7.81E-34	Down
ATP1B1	3522.865695	-1.1544671	0.126235577	-9.145338662	5.94E-20	9.47E-19	Down
ATP1B2	248.948004	-1.000154173	0.138432664	-7.224842359	5.02E-13	3.37E-12	Down
ATP2A3	3131.741525	-1.178589029	0.148716695	-7.925062021	2.28E-15	2.02E-14	Down
ATP2B3	3.547183702	-2.508189223	0.320685059	-7.821347319	5.23E-15	4.41E-14	Down
ATP2B4	5405.608863	-1.486390708	0.142188386	-10.45367172	1.41E-25	4.63E-24	Down
ATP4B	2.414748928	-2.27408682	0.25744601	-8.833257208	1.02E-18	1.39E-17	Down
ATP6V0A4	44.28071477	-2.526193014	0.312591668	-8.081447053	6.40E-16	6.09E-15	Down
ATP6V0D2	48.50885302	-2.101530165	0.22995176	-9.13900449	6.30E-20	1.00E-18	Down
ATP6V1G3	5.214059188	-3.50540189	0.408819428	-8.574450359	9.96E-18	1.19E-16	Down
ATP8A2	789.116427	3.535422219	0.295915622	11.94739972	6.70E-33	4.93E-31	Up
ATRNL1	272.1562446	-1.672695884	0.188710907	-8.863800771	7.73E-19	1.08E-17	Down
AURKB	132.120142	1.551782237	0.179510327	8.644529031	5.40E-18	6.73E-17	Up
AVPI1	687.3082211	-1.170245175	0.126814629	-9.227998259	2.76E-20	4.57E-19	Down
B3GALT2	169.0377909	-1.568930442	0.18297486	-8.574568326	9.95E-18	1.19E-16	Down
B3GALT6	2199.938525	1.00793236	0.095129916	10.59532479	3.13E-26	1.12E-24	Up
B3GAT1	1975.790994	1.678701976	0.180543686	9.298037577	1.43E-20	2.46E-19	Up
B3GNT3	217.4039746	-1.309894699	0.252047946	-5.197006046	2.03E-07	6.86E-07	Down
B3GNT4	42.81510069	1.00656773	0.133798517	7.523011134	5.35E-14	4.01E-13	Up
B3GNT6	593.4292457	4.147283929	0.409930469	10.11704238	4.64E-24	1.28E-22	Up
B3GNT8	136.4475405	-1.516060871	0.157556681	-9.622320456	6.44E-22	1.30E-20	Down
B3GNT9	637.8836886	-1.259960356	0.117674424	-10.70717253	9.42E-27	3.59E-25	Down
B4GALNT4	1313.264822	1.979267176	0.164478776	12.0335719	2.37E-33	1.81E-31	Up
BAIAP2L2	323.0583024	2.219345087	0.243082778	9.129997235	6.85E-20	1.08E-18	Up
BAIAP3	2031.56158	1.076482034	0.110527573	9.7394886	2.05E-22	4.43E-21	Up
BANF2	0.423029961	-1.514814647	0.348835743	-4.342486907	1.41E-05	3.75E-05	Down
BANK1	2091.336192	1.684427869	0.239795675	7.024429726	2.15E-12	1.35E-11	Up
BARHL1	0.588637599	1.038541669	0.422624788	2.457360993	0.013996197	0.023603621	Up
BARHL2	3.003578833	2.738364863	0.779729569	3.511941795	0.000444845	0.000950667	Up
BARX1	14.64054975	2.421895618	0.311229613	7.781700442	7.16E-15	5.93E-14	Up
BCAM	57290.13569	1.011787948	0.114363387	8.847131749	8.98E-19	1.24E-17	Up
BCHE	273.97888	-1.777552837	0.216594187	-8.206835388	2.27E-16	2.28E-15	Down
BCL11A	360.1139609	-1.090827757	0.180750036	-6.035007119	1.59E-09	7.01E-09	Down
BCL2	1369.891959	-1.093157107	0.1318702	-8.289644742	1.14E-16	1.19E-15	Down
BCO1	49.58053481	-1.428955172	0.184867057	-7.729636612	1.08E-14	8.78E-14	Down
BDKRB2	269.2945384	-1.097439894	0.165406154	-6.634819025	3.25E-11	1.76E-10	Down
BDNF	107.7298666	-1.3178334	0.176807597	-7.453488547	9.09E-14	6.63E-13	Down
BEAN1	79.24388336	1.034217334	0.136834594	7.558156897	4.09E-14	3.09E-13	Up
BEND2	1.282742492	-1.224774531	0.369440132	-3.31521788	0.000915717	0.001864646	Down
BEND3	597.530846	1.004491886	0.124447118	8.071636366	6.94E-16	6.58E-15	Up
BEND4	2673.885412	1.687583672	0.177840144	9.48932918	2.33E-21	4.39E-20	Up
BEND5	170.5263889	-1.011850556	0.12752477	-7.934541321	2.11E-15	1.88E-14	Down
BEX1	145.3114743	-1.015516902	0.251898618	-4.031450866	5.54E-05	0.000135385	Down
BHMT2	298.6342477	-1.505010577	0.148420464	-10.14018239	3.66E-24	1.02E-22	Down
BICD1	2215.287764	1.560509536	0.145369406	10.73478649	6.99E-27	2.74E-25	Up
BIK	1526.053971	1.136601182	0.112378031	10.11408703	4.78E-24	1.31E-22	Up
BIRC5	424.6314284	1.950259357	0.187476737	10.4026739	2.41E-25	7.66E-24	Up
BIRC7	10.53444011	1.953192039	0.244191808	7.998597719	1.26E-15	1.15E-14	Up
BLACAT1	6.345830423	-1.55374326	0.257471375	-6.034625252	1.59E-09	7.02E-09	Down
BLOC1S5-TXNDC5	44.47985762	1.512129536	0.21704584	6.96686717	3.24E-12	1.99E-11	Up
BMERB1	1178.80374	-1.254183846	0.114483485	-10.95515084	6.28E-28	2.80E-26	Down
BMP5	336.9587083	-2.211632755	0.420168811	-5.263676645	1.41E-07	4.87E-07	Down
BMPER	228.9765189	-1.358029119	0.233697738	-5.811049472	6.21E-09	2.55E-08	Down
BNC1	25.0456379	-1.37253825	0.230086408	-5.965316524	2.44E-09	1.05E-08	Down
BNC2	442.2405189	-1.224406193	0.145409075	-8.420424864	3.75E-17	4.17E-16	Down
BNIP5	11.76058504	1.210493328	0.255727072	4.733536095	2.21E-06	6.53E-06	Up
BNIPL	265.2113393	-1.704045553	0.194400884	-8.765626554	1.86E-18	2.46E-17	Down
BOLA2B	24.09726854	1.142207479	0.145247677	7.863860582	3.72E-15	3.21E-14	Up
BOP1	3430.090267	1.23631182	0.112271303	11.01182388	3.35E-28	1.52E-26	Up
BPIFA2	1.744040074	-1.439756393	0.509433786	-2.826189453	0.004710539	0.008618096	Down
BPIFB2	621.3643958	1.022880204	0.260461002	3.927191393	8.59E-05	0.00020405	Up
BPIFB4	0.46533595	-1.331757624	0.60106014	-2.215681153	0.026713347	0.042547455	Down
BPIFB6	0.487154964	1.112253037	0.473997803	2.346536271	0.018948822	0.031131581	Up
BRINP2	5.615890332	-2.052930187	0.268273701	-7.652372104	1.97E-14	1.56E-13	Down
BRSK2	340.3334431	2.327899211	0.25483626	9.134882172	6.55E-20	1.04E-18	Up
BSND	5.922326833	-1.882737002	0.275996544	-6.821596296	9.00E-12	5.21E-11	Down
BTN1A1	3.561200953	-2.245185674	0.233017563	-9.635263729	5.67E-22	1.16E-20	Down
BUB1	219.0160192	1.38631511	0.173092345	8.009107001	1.16E-15	1.07E-14	Up
BUB1B	204.5146527	1.483432502	0.148956747	9.958813734	2.31E-23	5.73E-22	Up
BVES	549.9489329	-1.079269844	0.142855752	-7.554962486	4.19E-14	3.17E-13	Down
C10orf53	0.605898208	1.228615576	0.550564888	2.231554539	0.025644419	0.040981284	Up
C10orf55	11.79107658	-1.175005093	0.157317878	-7.468986398	8.08E-14	5.92E-13	Down
C10orf82	26.00987883	-2.162557485	0.294350722	-7.346873388	2.03E-13	1.43E-12	Down
C10orf95	88.3616792	1.351977943	0.123663533	10.93271323	8.04E-28	3.53E-26	Up
C10orf99	9.216686221	-3.659494301	0.388688079	-9.414989813	4.73E-21	8.65E-20	Down
C11orf45	95.02455108	-1.917463316	0.14837524	-12.92306799	3.34E-38	3.93E-36	Down
C11orf87	4.101841005	-2.183163252	0.364108348	-5.995916496	2.02E-09	8.81E-09	Down
C11orf97	2.168954096	1.187237002	0.522615609	2.271721285	0.02310335	0.037335136	Up
C12orf56	102.3016194	1.055242285	0.308416285	3.421486919	0.000622797	0.001301189	Up
C12orf75	1430.501894	-1.578214345	0.129046382	-12.22982249	2.15E-34	1.80E-32	Down
C14orf132	985.5179812	-1.315523653	0.13534452	-9.719814718	2.48E-22	5.30E-21	Down
C14orf180	6.807858885	-1.419723429	0.332871791	-4.26507583	2.00E-05	5.21E-05	Down
C14orf39	60.54793332	1.3221957	0.155121092	8.523635859	1.55E-17	1.81E-16	Up
C15orf41	335.2726524	-1.350456949	0.106356634	-12.69743968	6.11E-37	6.52E-35	Down
C15orf48	3212.780027	1.960107386	0.280531037	6.987132	2.81E-12	1.73E-11	Up
C16orf74	115.1945974	-1.530368502	0.164164474	-9.32216613	1.14E-20	2.01E-19	Down
C16orf89	194.401596	-1.122596359	0.195739925	-5.735142486	9.74E-09	3.90E-08	Down
C19orf18	94.97649704	1.362962887	0.15541754	8.769685118	1.79E-18	2.38E-17	Up
C19orf48	18926.8226	1.461545556	0.130955459	11.16063101	6.35E-29	3.15E-27	Up
C19orf67	6.707765966	1.432264182	0.242304137	5.911018277	3.40E-09	1.44E-08	Up
C19orf81	94.44224696	2.288794207	0.287027471	7.974129445	1.53E-15	1.39E-14	Up
C1orf158	6.176182428	1.697179337	0.397416665	4.270528859	1.95E-05	5.09E-05	Up
C1orf185	0.567607075	1.415082627	0.461741522	3.064664017	0.002179147	0.004190882	Up
C1orf189	8.162308858	1.080420935	0.23759777	4.547268841	5.43E-06	1.53E-05	Up
C1orf194	40.96959789	1.553546473	0.23625239	6.575791556	4.84E-11	2.57E-10	Up
C1QL1	51.38442785	-1.824336996	0.262988359	-6.936949623	4.01E-12	2.42E-11	Down
C1QL4	4.256837833	-1.730653027	0.275562973	-6.280426617	3.38E-10	1.62E-09	Down
C1QTNF1	1917.568577	-1.642841657	0.150774642	-10.89600766	1.20E-27	5.18E-26	Down
C1QTNF12	25.379762	1.238049265	0.162580058	7.615013048	2.64E-14	2.05E-13	Up
C1QTNF7	367.8062052	-1.02025565	0.173871453	-5.867873248	4.41E-09	1.84E-08	Down
C1QTNF9B	67.06538087	2.025545343	0.26807864	7.555787884	4.16E-14	3.15E-13	Up
C20orf144	30.81321721	1.007758531	0.148304447	6.79520102	1.08E-11	6.18E-11	Up
C20orf194	1140.4385	-1.164990255	0.096222386	-12.10726837	9.67E-34	7.60E-32	Down
C20orf202	6.977599463	-2.069269753	0.169261754	-12.22526473	2.28E-34	1.89E-32	Down
C20orf204	37.37682272	1.220440721	0.172132952	7.090105088	1.34E-12	8.59E-12	Up
C20orf85	24.06614673	1.45565123	0.40335824	3.608829783	0.000307581	0.000672793	Up
C21orf62	52.31322012	-2.548557715	0.245862506	-10.36578435	3.55E-25	1.11E-23	Down
C22orf23	116.5569154	-1.292437761	0.103052767	-12.54151437	4.42E-36	4.41E-34	Down
C2CD4A	123.9472415	1.281670449	0.266507489	4.809134828	1.52E-06	4.58E-06	Up
C2CD4C	126.2287066	2.351793543	0.192948255	12.18872666	3.57E-34	2.90E-32	Up
C2orf72	3603.166439	2.331778476	0.189185214	12.32537377	6.61E-35	5.98E-33	Up
C2orf88	277.4107003	-2.389733542	0.182985697	-13.05967395	5.60E-39	6.88E-37	Down
C2orf91	2.84238526	1.042674896	0.282914169	3.685481353	0.000228271	0.000508939	Up
C3orf22	1.991501226	1.633111419	0.353164056	4.624228856	3.76E-06	1.08E-05	Up
C3orf70	667.3630794	-1.379166664	0.142652405	-9.668022498	4.12E-22	8.57E-21	Down
C3orf80	118.5921315	1.121135367	0.126321611	8.875245954	6.98E-19	9.76E-18	Up
C4A	998.8660828	1.348375805	0.206268282	6.537000232	6.28E-11	3.29E-10	Up
C4B	1161.154441	1.195446742	0.206074226	5.801049291	6.59E-09	2.69E-08	Up
C4orf19	129.1735476	-1.336517558	0.218705914	-6.111026142	9.90E-10	4.48E-09	Down
C4orf48	104.383785	1.622961696	0.190439444	8.522192992	1.57E-17	1.83E-16	Up
C5orf30	1356.459863	1.06237293	0.140249076	7.574901478	3.59E-14	2.74E-13	Up
C5orf38	525.0363775	1.077533956	0.115168744	9.356131877	8.27E-21	1.48E-19	Up
C5orf49	377.2710172	1.04538483	0.123982463	8.431715323	3.41E-17	3.81E-16	Up
C5orf52	2.349211655	-1.157548497	0.245451831	-4.715990475	2.41E-06	7.09E-06	Down
C5orf67	0.955535351	-1.199401043	0.273750843	-4.381360179	1.18E-05	3.17E-05	Down
C6orf118	19.43973827	1.505545069	0.301025072	5.001394272	5.69E-07	1.81E-06	Up
C6orf201	15.18135287	1.061527689	0.144870213	7.327439266	2.35E-13	1.64E-12	Up
C7	4476.630391	-1.202346195	0.196083214	-6.13181603	8.69E-10	3.95E-09	Down
C8B	1.091165674	2.715506937	0.866072688	3.135426132	0.001716046	0.003358444	Up
C8orf74	0.511098041	-1.876529238	0.410281593	-4.573759267	4.79E-06	1.36E-05	Down
C8orf88	109.3113817	-2.011068454	0.158498918	-12.68821565	6.87E-37	7.26E-35	Down
C9	2.434105808	1.29797096	0.351368242	3.694047456	0.000220713	0.00049288	Up
C9orf129	1.551462623	-1.407492096	0.220760465	-6.375652877	1.82E-10	9.04E-10	Down
CA10	23.55401678	1.327635772	0.307173979	4.322097129	1.55E-05	4.10E-05	Up
CA12	634.8212051	-1.520975481	0.165236336	-9.204848734	3.42E-20	5.61E-19	Down
CA14	153.9199304	-2.663355964	0.19742335	-13.49058237	1.78E-41	2.74E-39	Down
CA2	362.2084116	-4.473157914	0.238952169	-18.7198883	3.41E-78	2.76E-75	Down
CA4	120.618174	-1.822091494	0.221129202	-8.239940622	1.72E-16	1.76E-15	Down
CA6	2.101249772	1.072034891	0.422935841	2.534745907	0.011252892	0.019286984	Up
CA9	20.2588287	-1.254316446	0.180637365	-6.943837156	3.82E-12	2.32E-11	Down
CABP4	300.7692762	1.202738422	0.123038383	9.775310697	1.44E-22	3.17E-21	Up
CABS1	2.970016026	-3.090131444	0.442625802	-6.981363106	2.92E-12	1.80E-11	Down
CACHD1	666.9012499	-1.316225255	0.135375034	-9.722806473	2.41E-22	5.16E-21	Down
CACNA1D	2952.76856	2.144357017	0.205609805	10.42925465	1.82E-25	5.86E-24	Up
CACNA1F	9.929661476	-1.909814035	0.193929915	-9.847959946	6.99E-23	1.63E-21	Down
CACNB1	345.25245	-1.000873616	0.144137615	-6.943875244	3.81E-12	2.32E-11	Down
CALCR	3.303493567	-1.067418129	0.204532275	-5.218824893	1.80E-07	6.13E-07	Down
CALD1	32946.01826	-1.305478792	0.113216808	-11.53078604	9.23E-31	5.47E-29	Down
CALHM3	1.554531942	-1.057423679	0.303914417	-3.479346878	0.000502638	0.001065848	Down
CALML3	138.8652497	-1.543802652	0.266582065	-5.791097199	6.99E-09	2.85E-08	Down
CAMK1D	937.6679882	-1.041548766	0.145008153	-7.182691082	6.84E-13	4.51E-12	Down
CAMK1G	90.78034024	-1.351941181	0.16392266	-8.247433148	1.62E-16	1.66E-15	Down
CAMK2A	39.32946822	-1.535897612	0.252046318	-6.093711757	1.10E-09	4.97E-09	Down
CAMK2N2	65.78957295	1.715813201	0.175276151	9.789199466	1.25E-22	2.81E-21	Up
CAMK4	549.9931891	-1.063438084	0.150125391	-7.083665688	1.40E-12	8.98E-12	Down
CAMKK2	19331.6645	1.656500357	0.13222566	12.52782822	5.26E-36	5.19E-34	Up
CAMKV	7.424524912	2.3585316	0.373169881	6.320262493	2.61E-10	1.27E-09	Up
CAMP	10.43202682	-1.107272186	0.231012562	-4.79312543	1.64E-06	4.93E-06	Down
CAND2	302.8681923	-1.098495786	0.138484167	-7.932284313	2.15E-15	1.91E-14	Down
CAP2	1048.143074	-1.114053316	0.131429502	-8.476432588	2.32E-17	2.66E-16	Down
CAPG	2527.686562	-1.226331927	0.13980497	-8.771733412	1.76E-18	2.34E-17	Down
CAPN6	442.3149988	-2.213076573	0.236068828	-9.374709011	6.94E-21	1.26E-19	Down
CAPNS2	56.66732959	-1.94950616	0.315486218	-6.179370273	6.44E-10	2.98E-09	Down
CAPSL	29.05263947	1.829588264	0.340971693	5.365806899	8.06E-08	2.87E-07	Up
CAPZA3	0.93273918	-3.263668711	0.487272206	-6.697834748	2.12E-11	1.17E-10	Down
CARD6	158.1731483	-1.076304868	0.120513391	-8.93099809	4.22E-19	6.08E-18	Down
CARMIL2	151.9580286	1.279022313	0.162426059	7.87448959	3.42E-15	2.96E-14	Up
CARTPT	144.320962	-1.947892168	0.328060333	-5.937603462	2.89E-09	1.24E-08	Down
CASKIN1	202.9701179	1.77112286	0.14235976	12.44117625	1.56E-35	1.47E-33	Up
CASP14	16.86573039	-2.138304355	0.319971045	-6.68280581	2.34E-11	1.29E-10	Down
CASQ1	178.5190248	-1.057157727	0.294276101	-3.592400889	0.000327645	0.000713947	Down
CASQ2	332.9110049	-1.330087096	0.235822186	-5.640211876	1.70E-08	6.59E-08	Down
CATSPERD	4.678527453	1.2513105	0.329834743	3.793749825	0.000148389	0.000340814	Up
CAV1	4156.426424	-1.735974097	0.142596973	-12.1739898	4.28E-34	3.46E-32	Down
CAV2	1221.203033	-1.418108709	0.124326989	-11.40628209	3.89E-30	2.20E-28	Down
CAV3	19.70090241	-1.165286936	0.3041262	-3.8315901	0.000127318	0.000295281	Down
CAVIN1	18190.06058	-1.127155907	0.126006955	-8.945188048	3.71E-19	5.40E-18	Down
CAVIN2	1862.914964	-1.370781976	0.139803899	-9.805033928	1.07E-22	2.42E-21	Down
CBLC	1871.099543	1.188542811	0.141820679	8.380603043	5.27E-17	5.76E-16	Up
CBLIF	1.467004596	2.101542077	0.637240389	3.297879598	0.000974179	0.001974789	Up
CBLN4	10.01041931	-2.332423404	0.280491244	-8.315494531	9.14E-17	9.70E-16	Down
CBR3	733.9059957	1.07740209	0.16544183	6.512271361	7.40E-11	3.85E-10	Up
CBS	208.2876201	1.293124703	0.211965877	6.100626774	1.06E-09	4.77E-09	Up
CBSL	82.08451944	1.500120411	0.281975563	5.320036945	1.04E-07	3.64E-07	Up
CBX2	297.7374719	1.495213901	0.180968254	8.262299426	1.43E-16	1.48E-15	Up
CBX8	612.7168033	1.095016649	0.086953094	12.59318786	2.30E-36	2.33E-34	Up
CCBE1	145.7263804	-1.954356738	0.21335743	-9.160012563	5.19E-20	8.33E-19	Down
CCDC110	253.9765047	1.059730685	0.114330924	9.268976847	1.88E-20	3.18E-19	Up
CCDC141	166.0212749	1.072643208	0.298169097	3.59743253	0.000321374	0.000701146	Up
CCDC144NL	16.44452516	1.141718592	0.318733496	3.582047719	0.000340912	0.000741109	Up
CCDC154	533.3389505	1.096641874	0.146456127	7.487852481	7.00E-14	5.18E-13	Up
CCDC158	37.79515131	-1.092515283	0.126475142	-8.638181897	5.71E-18	7.07E-17	Down
CCDC166	0.769137639	1.349319575	0.460715267	2.92874943	0.003403287	0.006366742	Up
CCDC175	1.214034555	1.902523454	0.423742856	4.489806559	7.13E-06	1.97E-05	Up
CCDC177	2.652962038	1.165265011	0.257096792	4.532398102	5.83E-06	1.63E-05	Up
CCDC178	90.54165479	-1.578319283	0.177894852	-8.872203228	7.17E-19	1.00E-17	Down
CCDC180	77.37151675	1.339685177	0.150358521	8.909938487	5.11E-19	7.26E-18	Up
CCDC181	60.84232512	-1.304269565	0.122281517	-10.66612185	1.47E-26	5.47E-25	Down
CCDC187	15.15065288	-1.390143084	0.312567824	-4.447492591	8.69E-06	2.37E-05	Down
CCDC190	3.983235325	-1.222427797	0.253337755	-4.825288663	1.40E-06	4.24E-06	Down
CCDC194	1.674465887	1.27566355	0.390495919	3.266778189	0.001087789	0.00219137	Up
CCDC198	2.494030789	-3.656134044	0.505394447	-7.234218863	4.68E-13	3.16E-12	Down
CCDC27	10.07170552	-2.292252895	0.170406379	-13.45168479	3.01E-41	4.46E-39	Down
CCDC3	1261.191368	-1.114339995	0.15930261	-6.995114496	2.65E-12	1.64E-11	Down
CCDC54	4.37984075	-1.572525474	0.163844135	-9.597691597	8.18E-22	1.63E-20	Down
CCDC69	1795.631517	-1.382902138	0.127322078	-10.86144803	1.76E-27	7.45E-26	Down
CCDC78	258.7607082	2.634665375	0.223057076	11.81161981	3.40E-32	2.25E-30	Up
CCDC8	566.6091497	-1.34714772	0.150973963	-8.923046681	4.54E-19	6.50E-18	Down
CCDC80	3806.840561	-1.243692116	0.166381827	-7.474927618	7.72E-14	5.68E-13	Down
CCDC83	18.85063519	2.914562376	0.263475988	11.06196583	1.92E-28	8.96E-27	Up
CCDC85A	43.18656162	-1.891261616	0.169987923	-11.12585875	9.39E-29	4.56E-27	Down
CCDC89	33.47093722	-1.330908783	0.139370441	-9.549433708	1.30E-21	2.53E-20	Down
CCER2	39.60091972	2.000480899	0.207274404	9.651364872	4.85E-22	9.99E-21	Up
CCIN	9.331033919	-1.097535086	0.146473033	-7.493086381	6.73E-14	4.99E-13	Down
CCK	495.1417954	-1.864919297	0.322494296	-5.782797773	7.35E-09	2.99E-08	Down
CCKAR	3.658671155	1.322699217	0.37334735	3.542811322	0.000395886	0.000851942	Up
CCKBR	31.21567449	-1.336099434	0.26024482	-5.134009713	2.84E-07	9.40E-07	Down
CCL11	34.1470403	1.012502584	0.180881122	5.597613344	2.17E-08	8.32E-08	Up
CCL17	21.78466548	1.159713123	0.230219733	5.037418411	4.72E-07	1.52E-06	Up
CCL18	182.7594885	1.954238104	0.247348868	7.900735996	2.77E-15	2.43E-14	Up
CCL25	7.741703898	1.357399733	0.258486049	5.251346206	1.51E-07	5.19E-07	Up
CCN5	358.4282076	-1.632798914	0.269730025	-6.053456283	1.42E-09	6.29E-09	Down
CCN6	18.16252438	-1.333390481	0.156772907	-8.505235437	1.81E-17	2.10E-16	Down
CCNA2	232.3083728	1.310172532	0.154138087	8.499992147	1.90E-17	2.20E-16	Up
CCNB2	360.968684	1.257799618	0.139679993	9.00486601	2.16E-19	3.22E-18	Up
CCND2	2794.752785	-1.242479678	0.14992563	-8.287306693	1.16E-16	1.21E-15	Down
CCNI2	29.15540831	-2.435117944	0.230945768	-10.54411155	5.41E-26	1.85E-24	Down
CCNJL	92.1381193	-1.337766836	0.144916899	-9.231268728	2.67E-20	4.45E-19	Down
CD177	4237.814615	-1.606450436	0.320554724	-5.011470159	5.40E-07	1.72E-06	Down
CD200	454.0529886	-1.216952532	0.14264247	-8.531488084	1.44E-17	1.70E-16	Down
CD300LG	35.76236245	-1.807902663	0.226507767	-7.981636519	1.44E-15	1.31E-14	Down
CD38	3355.692034	-1.495668559	0.268351236	-5.573548237	2.50E-08	9.49E-08	Down
CD40	701.8498562	-1.0658661	0.131207299	-8.123527501	4.53E-16	4.40E-15	Down
CD5L	2.042373714	2.160080743	0.544543688	3.966772163	7.29E-05	0.000174569	Up
CD68	23.79865267	1.023824316	0.161522714	6.338577976	2.32E-10	1.14E-09	Up
CD84	324.0565743	-1.015943425	0.167003979	-6.083348633	1.18E-09	5.27E-09	Down
CDC20	299.1741917	1.935952196	0.173790151	11.13959674	8.05E-29	3.95E-27	Up
CDC20B	46.1541028	2.899752664	0.394820415	7.344485126	2.07E-13	1.45E-12	Up
CDC25C	66.13382011	1.830697949	0.177911955	10.2899097	7.82E-25	2.37E-23	Up
CDC42EP3	5234.410358	-1.167013067	0.107705726	-10.83519983	2.34E-27	9.67E-26	Down
CDC45	128.2039743	1.372101866	0.165078871	8.311795803	9.43E-17	9.99E-16	Up
CDCA3	188.2508746	1.257800055	0.145674618	8.634311696	5.91E-18	7.30E-17	Up
CDCA5	304.1052077	1.48227844	0.151363296	9.792852543	1.21E-22	2.71E-21	Up
CDCA8	216.9916415	1.265957013	0.125180249	10.11307316	4.83E-24	1.32E-22	Up
CDH12	3.322626279	-1.18007841	0.274031236	-4.306364582	1.66E-05	4.38E-05	Down
CDH15	35.25696943	1.372877556	0.249792839	5.496064505	3.88E-08	1.44E-07	Up
CDH16	7.582039889	-3.721435332	0.53551084	-6.949318397	3.67E-12	2.24E-11	Down
CDH18	9.666590316	-1.818762858	0.28264768	-6.434734795	1.24E-10	6.25E-10	Down
CDH20	10.3180775	-1.194763558	0.207672837	-5.75310462	8.76E-09	3.53E-08	Down
CDH22	124.2864438	-1.076418975	0.222413067	-4.839729017	1.30E-06	3.96E-06	Down
CDH23	161.1245984	-1.440390533	0.14478491	-9.948485183	2.56E-23	6.32E-22	Down
CDH4	61.38901909	-1.107158708	0.167461358	-6.611427981	3.81E-11	2.05E-10	Down
CDH7	370.8274765	1.109388649	0.234343561	4.734026582	2.20E-06	6.52E-06	Up
CDH8	25.51809766	-2.308141755	0.242387329	-9.522534714	1.69E-21	3.24E-20	Down
CDH9	0.408845917	-1.430275792	0.504259671	-2.83638743	0.004562706	0.0083697	Down
CDHR1	103.3895186	-1.923376406	0.183979288	-10.45430944	1.40E-25	4.61E-24	Down
CDHR2	12.59593671	1.076967564	0.213185348	5.0517898	4.38E-07	1.41E-06	Up
CDHR4	26.28420193	2.06481979	0.362133693	5.701816287	1.19E-08	4.70E-08	Up
CDK15	26.48929286	-1.138485027	0.166095298	-6.854408546	7.16E-12	4.19E-11	Down
CDK18	642.2388272	-1.770807222	0.130048891	-13.61647311	3.20E-42	5.09E-40	Down
CDK5R1	210.1390671	1.159731093	0.119933044	9.669821246	4.05E-22	8.43E-21	Up
CDKL1	110.0831627	-1.173116874	0.119569911	-9.811137768	1.01E-22	2.28E-21	Down
CDKL2	27.94923413	-1.44242722	0.175044448	-8.240348317	1.72E-16	1.75E-15	Down
CDKN2A	195.3869827	1.260941261	0.162840307	7.743422255	9.68E-15	7.92E-14	Up
CDKN3	115.1562164	1.274045565	0.16462206	7.739215307	1.00E-14	8.16E-14	Up
CDO1	824.350782	-2.286491943	0.245478907	-9.314413081	1.23E-20	2.14E-19	Down
CDRT15L2	0.2159155	-1.72979801	0.671295578	-2.576805309	0.00997181	0.017252617	Down
CDSN	0.44298904	-1.090945487	0.358972906	-3.039074732	0.00237306	0.004537756	Down
CDX4	0.958967354	-5.006888407	0.601439416	-8.324842496	8.44E-17	9.02E-16	Down
CEACAM16	2.574908125	1.311705229	0.41551642	3.156807202	0.001595068	0.003135823	Up
CEACAM21	37.78786615	-1.585327348	0.170175853	-9.315818425	1.21E-20	2.11E-19	Down
CEACAM5	139.5803228	1.14908409	0.316992903	3.624952102	0.000289015	0.000634898	Up
CEACAM6	261.280356	-1.538820788	0.245597497	-6.265620798	3.71E-10	1.77E-09	Down
CEACAM7	11.67019716	-1.096714278	0.359251921	-3.052772202	0.00226738	0.004348516	Down
CECR2	462.6229072	1.181784373	0.136856351	8.635217602	5.86E-18	7.25E-17	Up
CEL	83.30626694	-1.417350665	0.222999504	-6.355846707	2.07E-10	1.02E-09	Down
CELA3B	2.242220452	1.741430666	0.464617639	3.748094174	0.000178183	0.000404132	Up
CELF2	1532.893775	-1.035822934	0.128705607	-8.048001613	8.42E-16	7.91E-15	Down
CELF5	114.3023606	1.524677248	0.213838499	7.130040934	1.00E-12	6.51E-12	Up
CELSR2	1655.5475	-1.044748347	0.101362779	-10.30702158	6.55E-25	2.00E-23	Down
CELSR3	407.455901	1.76484826	0.212477581	8.306044577	9.89E-17	1.05E-15	Up
CEND1	100.4116299	-1.540072358	0.190740533	-8.074174545	6.79E-16	6.45E-15	Down
CENPA	71.70700108	1.923477114	0.199335907	9.649426145	4.94E-22	1.02E-20	Up
CENPF	576.4399812	1.586939638	0.18098902	8.768154223	1.82E-18	2.41E-17	Up
CENPM	239.0478266	1.663014447	0.164269559	10.12369217	4.34E-24	1.20E-22	Up
CENPN	2474.617004	1.322698726	0.155801866	8.489620571	2.07E-17	2.39E-16	Up
CENPU	353.7802877	1.044711889	0.14489069	7.210345173	5.58E-13	3.72E-12	Up
CENPVL3	3.558087676	2.245938213	0.378344169	5.936230541	2.92E-09	1.25E-08	Up
CEP55	138.7759026	1.319115805	0.177436936	7.434279678	1.05E-13	7.62E-13	Up
CERK	950.8964623	-1.237718333	0.11520853	-10.74328729	6.37E-27	2.51E-25	Down
CERS1	143.2107747	2.542400588	0.212889334	11.94235774	7.12E-33	5.17E-31	Up
CERS3	31.3414105	-1.861334183	0.213176756	-8.731412446	2.52E-18	3.29E-17	Down
CERS4	9257.65835	1.027198404	0.092833425	11.06496293	1.86E-28	8.75E-27	Up
CES1	1597.805337	-1.309945679	0.173310673	-7.55836705	4.08E-14	3.09E-13	Down
CES3	113.6156015	1.173424582	0.278794856	4.208917627	2.57E-05	6.58E-05	Up
CES5A	9.179161882	-5.501401597	0.59557873	-9.237068621	2.53E-20	4.23E-19	Down
CFAP221	30.30850476	-1.04863949	0.207517823	-5.053250235	4.34E-07	1.40E-06	Down
CFAP300	107.1488661	-1.205033589	0.14462565	-8.332087645	7.94E-17	8.52E-16	Down
CFAP47	18.02475443	1.656165094	0.255633973	6.478658046	9.25E-11	4.76E-10	Up
CFAP52	41.35020016	1.05015969	0.165362832	6.350639246	2.14E-10	1.06E-09	Up
CFAP65	197.659664	2.171456778	0.165612087	13.1117047	2.82E-39	3.56E-37	Up
CFAP77	20.41587463	1.462944327	0.276997931	5.281426917	1.28E-07	4.44E-07	Up
CFC1	36.98135017	-1.034763228	0.274634042	-3.767789378	0.0001647	0.000375435	Down
CFD	1415.046182	-1.103129217	0.21747601	-5.072417942	3.93E-07	1.28E-06	Down
CFHR4	0.654008267	1.873193267	0.839272141	2.231925945	0.025619858	0.040945402	Up
CFHR5	0.815391782	1.434959275	0.657761913	2.181578541	0.029140652	0.046162139	Up
CFL2	3060.90964	-1.46016813	0.11546642	-12.64582491	1.18E-36	1.23E-34	Down
CGA	71.87131754	1.737122339	0.360128703	4.823615347	1.41E-06	4.28E-06	Up
CGREF1	1671.881278	1.967968466	0.134846889	14.5940962	3.06E-48	6.54E-46	Up
CHAD	36.04325208	-1.114966522	0.181639218	-6.138357849	8.34E-10	3.80E-09	Down
CHAT	4.185387618	1.835446121	0.530894948	3.457268015	0.000545682	0.001148474	Up
CHD5	134.1057253	-1.18637557	0.179026762	-6.626805734	3.43E-11	1.86E-10	Down
CHEK1	572.7275719	-1.731078825	0.125686882	-13.77294752	3.71E-43	6.05E-41	Down
CHI3L1	369.6352744	1.319353672	0.211493332	6.238275492	4.42E-10	2.08E-09	Up
CHIA	0.886138293	-1.430663547	0.623761113	-2.293608109	0.021813019	0.035453456	Down
CHIT1	597.9926738	2.106039268	0.2836133	7.425742267	1.12E-13	8.09E-13	Up
CHKB-CPT1B	73.09754566	1.12543067	0.141968793	7.927310266	2.24E-15	1.99E-14	Up
CHP2	105.2037746	-2.175025826	0.280617077	-7.750867665	9.13E-15	7.50E-14	Down
CHRD	750.5951472	1.150959763	0.159235032	7.228056218	4.90E-13	3.30E-12	Up
CHRDL1	4232.207243	-1.931589473	0.183759494	-10.51150845	7.65E-26	2.58E-24	Down
CHRDL2	454.9141956	-1.020391953	0.213599988	-4.777116158	1.78E-06	5.32E-06	Down
CHRFAM7A	9.533058527	-1.006431579	0.179149217	-5.617839662	1.93E-08	7.45E-08	Down
CHRM2	28.79575119	-2.696187367	0.481279488	-5.602123991	2.12E-08	8.12E-08	Down
CHRM5	12.49325732	1.030589463	0.185328089	5.56089187	2.68E-08	1.02E-07	Up
CHRNA1	32.55402084	1.304977518	0.318797951	4.093431324	4.25E-05	0.000105558	Up
CHRNA4	9.027686724	-2.016402093	0.275025454	-7.331692637	2.27E-13	1.59E-12	Down
CHRNA5	217.4393921	1.04568967	0.167026729	6.260612771	3.83E-10	1.82E-09	Up
CHRNA7	30.60587061	-1.265466577	0.216697668	-5.839779411	5.23E-09	2.17E-08	Down
CHRNB4	3.454399726	-1.300177135	0.251504546	-5.169596952	2.35E-07	7.87E-07	Down
CHST11	608.1771068	-1.260924072	0.12382764	-10.18289674	2.36E-24	6.79E-23	Down
CHST2	768.8312325	-1.262146272	0.154164067	-8.187032792	2.68E-16	2.66E-15	Down
CHST3	1222.698144	-1.142724568	0.125617682	-9.096844877	9.30E-20	1.44E-18	Down
CHST4	4.336080268	-1.413721369	0.19135701	-7.387873436	1.49E-13	1.06E-12	Down
CHST6	49.57206863	-1.178072054	0.170708181	-6.901087265	5.16E-12	3.07E-11	Down
CHST9	401.8033759	-1.25171501	0.236135151	-5.300841506	1.15E-07	4.01E-07	Down
CHTF18	783.6799629	1.303145076	0.117339908	11.10572776	1.18E-28	5.63E-27	Up
CIART	263.9130729	-1.030543926	0.143962411	-7.158423655	8.16E-13	5.36E-12	Down
CIB3	3.098794627	1.563180287	0.305786183	5.112004315	3.19E-07	1.05E-06	Up
CIDEA	2.230504096	-1.840192515	0.393629304	-4.674937805	2.94E-06	8.57E-06	Down
CIDEC	17.34610819	-2.255755406	0.279815768	-8.061573595	7.53E-16	7.12E-15	Down
CKAP2L	86.21663963	1.198893451	0.186360275	6.433202838	1.25E-10	6.32E-10	Up
CLC	1.852865703	-2.189265484	0.402196327	-5.443275676	5.23E-08	1.91E-07	Down
CLCA1	2.065412718	1.599228045	0.630065501	2.538193321	0.011142641	0.019110236	Up
CLCA2	166.7321624	-3.012915849	0.318087566	-9.471969888	2.75E-21	5.14E-20	Down
CLCA4	158.8202285	-2.537807214	0.351538549	-7.219143461	5.23E-13	3.50E-12	Down
CLCNKB	28.3671681	-1.892981474	0.176583583	-10.72003097	8.20E-27	3.17E-25	Down
CLDN1	2039.053619	-1.047283781	0.182392591	-5.741920619	9.36E-09	3.75E-08	Down
CLDN14	6.862736743	-1.009790389	0.185530189	-5.442728193	5.25E-08	1.91E-07	Down
CLDN16	20.23867839	-1.744640474	0.203818363	-8.559780639	1.13E-17	1.34E-16	Down
CLDN19	6.688148546	-2.593201746	0.239228349	-10.83985975	2.23E-27	9.25E-26	Down
CLDN2	495.2340279	-7.947820235	0.344394148	-23.07768669	7.76E-118	1.88E-114	Down
CLDN25	1.23042549	1.861565698	0.379938322	4.899652362	9.60E-07	2.98E-06	Up
CLDN8	3175.109221	1.013889751	0.16342764	6.203906205	5.51E-10	2.57E-09	Up
CLEC18A	9.955785185	1.311296452	0.198493913	6.606230035	3.94E-11	2.12E-10	Up
CLEC18B	22.68367532	2.173031988	0.197660782	10.99374375	4.10E-28	1.85E-26	Up
CLEC18C	2.312059248	1.701352062	0.36276453	4.689962552	2.73E-06	8.00E-06	Up
CLEC19A	4.776495285	1.128765421	0.242202257	4.660424871	3.16E-06	9.15E-06	Up
CLEC3A	140.7201287	-1.650312714	0.401692505	-4.108398078	3.98E-05	9.94E-05	Down
CLIC4	8204.063206	-1.045293327	0.099113283	-10.54645048	5.28E-26	1.81E-24	Down
CLIC6	573.8251696	-1.238703501	0.159756793	-7.753682833	8.93E-15	7.34E-14	Down
CLIP3	1601.465462	-1.465015514	0.143381294	-10.21761952	1.65E-24	4.83E-23	Down
CLIP4	999.7756403	-1.175532216	0.110861906	-10.60357213	2.87E-26	1.03E-24	Down
CLLU1OS	1.874703228	1.204070419	0.401869835	2.996170191	0.002733938	0.005178886	Up
CLNK	76.24627799	1.612787729	0.262493738	6.144099816	8.04E-10	3.68E-09	Up
CLPSL1	3.972285958	-4.004027515	0.567763749	-7.052277507	1.76E-12	1.11E-11	Down
CLPSL2	3.008013495	-3.054316915	0.382315424	-7.988997362	1.36E-15	1.24E-14	Down
CLSTN2	1192.83623	-1.045371905	0.296022621	-3.531391966	0.000413379	0.000886542	Down
CLU	28511.94293	-2.598947086	0.164110648	-15.83655364	1.74E-56	5.28E-54	Down
CLVS2	224.5647161	-1.730867965	0.213510018	-8.106729515	5.20E-16	5.00E-15	Down
CMTM5	29.14137744	-1.49527027	0.212846341	-7.025116156	2.14E-12	1.34E-11	Down
CNDP1	9.490241798	-1.017838254	0.164272055	-6.196052376	5.79E-10	2.69E-09	Down
CNGB3	4.760634974	1.049795775	0.281145271	3.733997633	0.000188464	0.000425166	Up
CNIH2	45.31727196	1.013841535	0.154412927	6.565781456	5.18E-11	2.74E-10	Up
CNN1	25729.25653	-1.509597706	0.182175839	-8.286486913	1.17E-16	1.22E-15	Down
CNR1	57.76538484	-1.046205073	0.167958104	-6.22896452	4.70E-10	2.20E-09	Down
CNTFR	164.9371302	-1.766077406	0.197143971	-8.958313061	3.30E-19	4.82E-18	Down
CNTN1	1562.342345	-1.30774671	0.166663864	-7.846612223	4.27E-15	3.65E-14	Down
CNTN6	3.533593444	-1.134720088	0.250694282	-4.526310217	6.00E-06	1.68E-05	Down
CNTNAP4	11.01520797	-1.887657651	0.384353351	-4.911255873	9.05E-07	2.81E-06	Down
CNTNAP5	5.763948041	-1.298606097	0.356902663	-3.638544155	0.000274184	0.000604573	Down
COL10A1	433.0253793	2.232192302	0.275306805	8.108017169	5.15E-16	4.95E-15	Up
COL11A1	65.31270918	1.03010128	0.291222033	3.537168088	0.000404442	0.000869007	Up
COL17A1	1588.57765	-1.920450855	0.220271876	-8.718547675	2.82E-18	3.65E-17	Down
COL19A1	15.72423975	-1.490563404	0.326264387	-4.568575249	4.91E-06	1.39E-05	Down
COL21A1	208.7490482	-1.310298486	0.140760158	-9.30873128	1.29E-20	2.25E-19	Down
COL23A1	234.8772005	-1.338199271	0.17545555	-7.626998793	2.40E-14	1.88E-13	Down
COL28A1	517.8678274	1.044147439	0.189873861	5.499163663	3.82E-08	1.42E-07	Up
COL2A1	3678.446872	5.014531129	0.411923692	12.17344674	4.31E-34	3.47E-32	Up
COL4A6	994.0431676	-1.863454971	0.179726814	-10.36826353	3.46E-25	1.08E-23	Down
COL9A1	308.7944734	-1.25443339	0.281333449	-4.458884625	8.24E-06	2.26E-05	Down
COL9A2	13694.54351	2.248779457	0.249658361	9.007426988	2.11E-19	3.15E-18	Up
COLCA2	160.0409152	-1.240489009	0.101580044	-12.21193611	2.68E-34	2.21E-32	Down
COLEC10	7.40347603	-2.601534245	0.368751954	-7.054970746	1.73E-12	1.09E-11	Down
COLEC12	5271.665324	1.17147186	0.128494413	9.116908957	7.73E-20	1.21E-18	Up
COMP	3020.08572	2.151459878	0.259800799	8.281190372	1.22E-16	1.27E-15	Up
CORO2B	118.0993205	-1.372103138	0.130560322	-10.50934246	7.82E-26	2.63E-24	Down
COX6A2	21.65411331	-1.074374535	0.49925142	-2.151970915	0.031399645	0.04948939	Down
COX7B2	5.963059645	4.847100897	1.191832331	4.066931876	4.76E-05	0.000117494	Up
CPA1	8.205769936	-1.247715153	0.232475931	-5.367072395	8.00E-08	2.85E-07	Down
CPA6	201.5952134	-1.934052988	0.241703765	-8.00174954	1.23E-15	1.13E-14	Down
CPAMD8	2898.220077	-1.279329551	0.149255657	-8.571397383	1.02E-17	1.22E-16	Down
CPB1	397.7801399	1.380297222	0.294081881	4.693581316	2.68E-06	7.86E-06	Up
CPB2	6.215237109	-2.128664834	0.246959551	-8.61948779	6.73E-18	8.22E-17	Down
CPEB1	90.6898809	-1.35754131	0.146761844	-9.249960867	2.25E-20	3.77E-19	Down
CPED1	1597.969412	-1.400231912	0.159376883	-8.785665051	1.55E-18	2.08E-17	Down
CPLX1	374.6595268	1.525222515	0.116813683	13.05688231	5.81E-39	7.05E-37	Up
CPN1	1.837184988	3.355582407	0.676101586	4.963133463	6.94E-07	2.19E-06	Up
CPN2	0.971043241	1.553578913	0.553095846	2.808878287	0.004971444	0.009062994	Up
CPNE6	178.4396749	-2.205332567	0.276332131	-7.980731581	1.45E-15	1.32E-14	Down
CPNE7	473.9746092	1.891606599	0.229328678	8.24845204	1.60E-16	1.64E-15	Up
CPT1B	114.5729596	1.464325995	0.151651649	9.65585276	4.64E-22	9.58E-21	Up
CPXM1	531.9176133	-1.013816714	0.185057703	-5.478381604	4.29E-08	1.58E-07	Down
CPZ	46.42167158	-1.722032402	0.201466111	-8.54750406	1.26E-17	1.49E-16	Down
CRABP1	46.50424796	-2.037867321	0.314192118	-6.486054879	8.81E-11	4.54E-10	Down
CRABP2	1207.605491	-1.98301995	0.199424814	-9.943697117	2.69E-23	6.61E-22	Down
CRACR2B	5266.6985	1.352772797	0.148555458	9.106180348	8.53E-20	1.33E-18	Up
CRB1	5.481623172	-1.396811734	0.177611443	-7.864424205	3.71E-15	3.19E-14	Down
CRHBP	53.18128227	-1.521911624	0.179610779	-8.473386899	2.38E-17	2.73E-16	Down
CRHR2	11.19498478	-1.677403859	0.195047881	-8.599959423	7.97E-18	9.65E-17	Down
CRIP3	78.48820022	-1.187438131	0.197244873	-6.020121651	1.74E-09	7.64E-09	Down
CRISP1	161.8507332	-8.762562713	0.531745699	-16.47885958	5.21E-61	1.94E-58	Down
CRISP2	52.50035229	-1.081893185	0.315442949	-3.429758651	0.000604118	0.001264612	Down
CRISP3	9538.703024	1.211712715	0.40303252	3.006488694	0.002642839	0.00502248	Up
CRLF1	192.0460022	1.101178785	0.182848836	6.022345076	1.72E-09	7.55E-09	Up
CRNN	1.098037683	-2.351605074	0.634176905	-3.708121592	0.000208802	0.000468005	Down
CRP	5.612676318	2.033638627	0.424280384	4.793147888	1.64E-06	4.93E-06	Up
CRTAC1	334.7856799	-4.317590046	0.211693361	-20.39549107	1.83E-92	2.37E-89	Down
CRYAB	3545.196395	-1.441390289	0.196299417	-7.34281492	2.09E-13	1.47E-12	Down
CRYBA2	78.48615599	1.610755857	0.201658294	7.98755074	1.38E-15	1.25E-14	Up
CRYBA4	19.09170016	2.79201104	0.47587131	5.867155639	4.43E-09	1.85E-08	Up
CRYBG2	44.44911978	-1.969496645	0.224860028	-8.758767244	1.97E-18	2.60E-17	Down
CRYGD	2.579354223	-2.237843297	0.496414835	-4.508010521	6.54E-06	1.82E-05	Down
CSAG1	3.43174944	1.558959787	0.463088292	3.366441811	0.000761446	0.001568929	Up
CSPG4	1469.616317	-1.065883572	0.149942369	-7.108621646	1.17E-12	7.56E-12	Down
CSPG5	175.006168	1.119247273	0.15424976	7.256071425	3.98E-13	2.71E-12	Up
CSRNP3	214.3770134	-1.507492261	0.157477392	-9.572753533	1.04E-21	2.05E-20	Down
CSRP1	46391.04807	-1.469736705	0.139822713	-10.51143035	7.65E-26	2.58E-24	Down
CST1	736.0555015	2.215971759	0.36994201	5.990051689	2.10E-09	9.11E-09	Up
CST2	402.9374543	3.72091731	0.304820499	12.20691298	2.86E-34	2.34E-32	Up
CST4	49.44705397	-2.345956853	0.356376462	-6.582805264	4.62E-11	2.45E-10	Down
CST6	52.75255938	-1.96259324	0.291169223	-6.740386972	1.58E-11	8.87E-11	Down
CSTL1	3.062307992	1.071544856	0.320223519	3.346240339	0.000819154	0.001679637	Up
CTAG2	4.116594697	3.226510802	0.975800976	3.30652549	0.000944608	0.001918447	Up
CTAGE15	6.900898329	1.12664867	0.311742052	3.61404136	0.000301461	0.000660372	Up
CTAGE4	9.588888494	1.064786599	0.205920582	5.170860481	2.33E-07	7.81E-07	Up
CTF1	404.7636066	-1.278891039	0.147628303	-8.662912285	4.60E-18	5.80E-17	Down
CTHRC1	323.8769445	1.746782876	0.208062016	8.395491438	4.64E-17	5.11E-16	Up
CTLA4	61.59797726	1.114842836	0.205085885	5.435980327	5.45E-08	1.98E-07	Up
CTNNA2	59.92793325	-1.345468083	0.286499809	-4.696226811	2.65E-06	7.77E-06	Down
CTNNA3	25.65922201	-1.346521586	0.301374228	-4.467938733	7.90E-06	2.17E-05	Down
CTNND2	928.27989	1.167301056	0.132582632	8.804328595	1.32E-18	1.78E-17	Up
CTRB1	5.268730989	1.166655913	0.373257594	3.125605293	0.001774395	0.003466701	Up
CTRB2	3.543857171	1.401206468	0.386766323	3.622876098	0.000291345	0.000639656	Up
CTSE	36.92283518	-1.05273246	0.252773951	-4.164718943	3.12E-05	7.90E-05	Down
CTTNBP2	249.5740609	-1.495973634	0.138539111	-10.79820437	3.51E-27	1.42E-25	Down
CTU1	243.2987131	1.221423899	0.110417045	11.06191442	1.92E-28	8.96E-27	Up
CXCL11	446.5986276	1.315470976	0.210993993	6.234637103	4.53E-10	2.13E-09	Up
CXCL13	337.6913281	-1.64818447	0.335853412	-4.907451908	9.23E-07	2.87E-06	Down
CXCL14	2295.595642	1.220944748	0.234086291	5.215789187	1.83E-07	6.23E-07	Up
CXCL17	368.3049933	-1.623622327	0.284321371	-5.710518064	1.13E-08	4.47E-08	Down
CXCL6	154.1973832	-1.060446893	0.21757392	-4.873961433	1.09E-06	3.37E-06	Down
CXCR1	12.23543972	-1.830831072	0.270879198	-6.758847059	1.39E-11	7.85E-11	Down
CXCR2	42.05652232	-2.67708504	0.220750604	-12.12719238	7.58E-34	6.01E-32	Down
CYP11A1	43.06993211	-1.695064849	0.213160344	-7.9520647	1.83E-15	1.65E-14	Down
CYP19A1	13.22021558	-4.63533431	0.229903584	-20.16207936	2.11E-90	2.28E-87	Down
CYP1A2	4.105701025	-2.050810672	0.347658852	-5.898916889	3.66E-09	1.55E-08	Down
CYP24A1	131.8200459	-1.190709727	0.304444482	-3.911089868	9.19E-05	0.000217429	Down
CYP26B1	187.8628812	-1.89610833	0.196036748	-9.672208643	3.96E-22	8.25E-21	Down
CYP27A1	3091.962036	-1.074393821	0.199143318	-5.39507845	6.85E-08	2.46E-07	Down
CYP27C1	24.99355508	-1.010433906	0.182297496	-5.542774468	2.98E-08	1.12E-07	Down
CYP2A13	0.606094449	-1.241376814	0.389611864	-3.186188435	0.001441607	0.00285325	Down
CYP2C9	1.000463026	1.957675913	0.724070033	2.703710724	0.006856995	0.012219429	Up
CYP2E1	157.4018247	-1.858263197	0.181724494	-10.22571671	1.52E-24	4.48E-23	Down
CYP2J2	944.4813095	1.429168902	0.17789044	8.033983756	9.44E-16	8.80E-15	Up
CYP2W1	67.52896392	-1.290235319	0.233744962	-5.519842249	3.39E-08	1.27E-07	Down
CYP3A5	485.4494977	-2.036170684	0.235393648	-8.650066392	5.15E-18	6.44E-17	Down
CYP3A7	29.62163586	-1.583475899	0.185781839	-8.523308324	1.55E-17	1.82E-16	Down
CYP4B1	743.5026806	-2.199609177	0.225709485	-9.745311236	1.93E-22	4.20E-21	Down
CYP4F22	133.3545977	-2.518374413	0.280741608	-8.970435227	2.95E-19	4.34E-18	Down
CYP4F3	33.38592104	-1.91137887	0.204094088	-9.365184878	7.59E-21	1.36E-19	Down
CYP4F8	3287.970401	-4.266055327	0.369146309	-11.55654337	6.84E-31	4.14E-29	Down
CYSLTR2	104.5411857	-3.802041627	0.186532466	-20.3827339	2.38E-92	2.89E-89	Down
CYSRT1	188.4651067	1.466106707	0.151388539	9.684396939	3.51E-22	7.36E-21	Up
DAAM2	1073.62558	-1.723977871	0.153812806	-11.20828571	3.71E-29	1.89E-27	Down
DAB1	266.1892956	-1.543829232	0.212724115	-7.257424616	3.95E-13	2.68E-12	Down
DAPL1	105.9294567	-1.696121139	0.329280546	-5.15099103	2.59E-07	8.64E-07	Down
DAPP1	154.678027	-1.049093031	0.188089156	-5.577636978	2.44E-08	9.28E-08	Down
DBNDD1	1840.310273	1.38352786	0.115898005	11.93746049	7.55E-33	5.43E-31	Up
DBNDD2	130.5627506	-1.170012302	0.128027401	-9.138764793	6.32E-20	1.00E-18	Down
DCAF12L1	10.55074782	-3.101147837	0.258622831	-11.9910057	3.96E-33	2.96E-31	Down
DCC	25.03605863	-2.51084431	0.258027358	-9.73092284	2.23E-22	4.79E-21	Down
DCDC2B	15.45316422	1.005595049	0.192114475	5.234353382	1.66E-07	5.66E-07	Up
DCDC2C	4.191394787	1.179535951	0.216775892	5.441269057	5.29E-08	1.93E-07	Up
DCHS2	82.78200817	-2.213914448	0.196083993	-11.29064344	1.46E-29	7.81E-28	Down
DCN	11490.19916	-1.042669524	0.162608773	-6.412135749	1.43E-10	7.20E-10	Down
DCST2	133.2226068	1.02920607	0.147538412	6.975851621	3.04E-12	1.87E-11	Up
DCSTAMP	13.976623	1.605376607	0.218094139	7.360934214	1.83E-13	1.29E-12	Up
DDC	274.9254163	1.8401296	0.304378911	6.045522653	1.49E-09	6.59E-09	Up
DDIT4	3339.128112	-1.204035282	0.139213156	-8.648861319	5.20E-18	6.50E-17	Down
DDO	102.6693416	-1.118164755	0.137867102	-8.110453758	5.04E-16	4.86E-15	Down
DDR2	2256.066159	-1.236167936	0.135689843	-9.110246667	8.22E-20	1.28E-18	Down
DEFA5	17.82822051	4.673918334	1.137367518	4.109417811	3.97E-05	9.90E-05	Up
DEFA6	6.326132375	4.152376015	1.033823721	4.016522284	5.91E-05	0.000143618	Up
DEFB1	206.8955739	-1.204189463	0.256547733	-4.693822272	2.68E-06	7.86E-06	Down
DEFB129	2.691951053	-5.20458427	0.502934032	-10.3484432	4.25E-25	1.32E-23	Down
DEFB131A	6.207228013	-8.962925331	1.046633198	-8.563578285	1.09E-17	1.30E-16	Down
DEFB132	211.8420542	-2.368424993	0.201520506	-11.75277413	6.83E-32	4.43E-30	Down
DEFB134	1.257202641	-2.880407789	0.367864462	-7.830078969	4.88E-15	4.14E-14	Down
DENND2B	2585.836347	-1.192843653	0.105156085	-11.34355323	7.98E-30	4.38E-28	Down
DEPDC1B	94.65909622	1.873605838	0.184970601	10.1292088	4.10E-24	1.14E-22	Up
DES	87971.18823	-1.482331253	0.200473891	-7.394136194	1.42E-13	1.02E-12	Down
DGKG	108.7134748	-1.433455252	0.184073681	-7.787399268	6.84E-15	5.69E-14	Down
DIAPH3	83.27744899	1.016931478	0.165898244	6.12985077	8.80E-10	4.00E-09	Up
DIO1	70.2020207	2.562168585	0.296397516	8.644365927	5.41E-18	6.74E-17	Up
DIRAS2	94.90685462	1.285924012	0.3089847	4.161772447	3.16E-05	8.00E-05	Up
DISP3	149.9091677	1.473311769	0.153154675	9.619763626	6.60E-22	1.33E-20	Up
DIXDC1	2149.851884	-1.077281707	0.105832859	-10.17908541	2.46E-24	7.03E-23	Down
DKK1	339.9441968	-1.505086766	0.254740307	-5.908318086	3.46E-09	1.47E-08	Down
DKK3	4333.206963	-1.068324962	0.144550562	-7.390666239	1.46E-13	1.04E-12	Down
DLGAP2	90.7245567	1.138198001	0.190506013	5.974604077	2.31E-09	9.97E-09	Up
DLGAP5	134.0887959	1.634068657	0.186461627	8.763565368	1.89E-18	2.50E-17	Up
DLK2	473.5790627	-1.15574711	0.186930047	-6.182778693	6.30E-10	2.92E-09	Down
DLL3	30.16539341	2.037715263	0.235815218	8.641152519	5.56E-18	6.91E-17	Up
DLX1	1973.289585	2.96903757	0.267792355	11.08708863	1.45E-28	6.90E-27	Up
DLX2	174.1718923	3.233375703	0.262738184	12.30645525	8.36E-35	7.42E-33	Up
DMBT1	54.65900095	-2.278760233	0.311438525	-7.316886156	2.54E-13	1.77E-12	Down
DMBX1	5.105081558	2.165564159	0.318980095	6.789025994	1.13E-11	6.44E-11	Up
DMC1	21.83780392	-1.120057817	0.150233408	-7.455451061	8.96E-14	6.54E-13	Down
DMD	1818.728514	-1.600966962	0.15765659	-10.15477347	3.16E-24	8.83E-23	Down
DMKN	686.8996496	-1.121453958	0.182259086	-6.15307573	7.60E-10	3.48E-09	Down
DMP1	0.643018487	1.436188569	0.476450551	3.014349689	0.002575308	0.004902776	Up
DMRT2	8.785564925	-3.050034387	0.301517724	-10.11560565	4.71E-24	1.29E-22	Down
DMRT3	2.301650858	1.53500381	0.558280152	2.749522448	0.005968217	0.010749985	Up
DMRTA2	2.723585152	1.076446924	0.317539479	3.389962492	0.000699022	0.001448448	Up
DMRTC2	4.923409838	2.089268331	0.465206701	4.491053813	7.09E-06	1.96E-05	Up
DNAAF3	65.37326402	1.58671041	0.195355448	8.122171277	4.58E-16	4.44E-15	Up
DNAH5	2379.344262	2.288949194	0.182085678	12.57072616	3.06E-36	3.08E-34	Up
DNAH8	1545.588202	2.217578759	0.275958765	8.035906245	9.29E-16	8.68E-15	Up
DNAI1	21.20734985	1.402903867	0.282090552	4.973239465	6.58E-07	2.08E-06	Up
DNAJB1	9890.328204	-1.198476519	0.131876392	-9.087877682	1.01E-19	1.56E-18	Down
DNAJB4	756.4477524	-1.296702545	0.128011752	-10.12955863	4.08E-24	1.13E-22	Down
DNAJB5	1342.366303	-1.439794189	0.137878203	-10.44250766	1.59E-25	5.15E-24	Down
DNAJC12	537.3680922	1.148638239	0.165843745	6.926026898	4.33E-12	2.60E-11	Up
DNAJC15	856.5387769	-1.319991569	0.162721704	-8.111957623	4.98E-16	4.80E-15	Down
DNAJC5B	18.47573347	1.166161432	0.188750656	6.178317253	6.48E-10	3.00E-09	Up
DNASE1L2	83.59046925	1.514996432	0.176446976	8.586128617	8.99E-18	1.08E-16	Up
DNASE2B	666.0027042	1.562444806	0.214465206	7.285306713	3.21E-13	2.20E-12	Up
DNTT	0.494183112	-1.156308181	0.429135735	-2.694504526	0.007049337	0.012531151	Down
DOCK3	200.9566409	-1.391068074	0.152230229	-9.137922756	6.37E-20	1.01E-18	Down
DOK4	920.4986802	-1.112048668	0.10288265	-10.80890378	3.12E-27	1.27E-25	Down
DPF1	33.05348283	1.141794044	0.118256084	9.655266788	4.67E-22	9.63E-21	Up
DPP6	55.758239	-2.224901549	0.2760413	-8.060031418	7.63E-16	7.20E-15	Down
DPRX	1.325944905	1.311329569	0.336675182	3.894939805	9.82E-05	0.000231507	Up
DPT	787.7843543	-1.683834811	0.237308605	-7.095548907	1.29E-12	8.27E-12	Down
DPYD	942.5912759	-1.002029153	0.138736182	-7.222551041	5.10E-13	3.42E-12	Down
DPYS	223.9574503	-1.415557092	0.31587276	-4.481415532	7.41E-06	2.04E-05	Down
DPYSL3	11395.44121	-1.20320607	0.118323774	-10.16876007	2.73E-24	7.73E-23	Down
DRC1	11.18709544	-1.051697356	0.280814542	-3.745167003	0.000180274	0.000408349	Down
DRD2	32.05316415	-1.61097031	0.212275725	-7.589046327	3.22E-14	2.47E-13	Down
DRD5	5.913749554	-1.392100265	0.235861351	-5.902197449	3.59E-09	1.52E-08	Down
DSC3	1133.530744	-1.587830331	0.204732657	-7.755628035	8.79E-15	7.24E-14	Down
DSCAML1	22.59661759	-1.268980199	0.158217871	-8.020460568	1.05E-15	9.77E-15	Down
DSG3	69.44470823	-1.934309177	0.288483441	-6.705096037	2.01E-11	1.12E-10	Down
DSG4	8.337081728	-2.511781985	0.397685901	-6.315994548	2.68E-10	1.30E-09	Down
DTNA	1123.576962	-1.351459041	0.144837296	-9.330877338	1.05E-20	1.86E-19	Down
DUOX1	894.7847655	-2.17245666	0.185335057	-11.72177944	9.86E-32	6.26E-30	Down
DUOX2	321.3774149	-2.645578757	0.267249643	-9.899278922	4.19E-23	1.01E-21	Down
DUOXA1	307.7705611	-2.185772469	0.223543588	-9.777835689	1.40E-22	3.10E-21	Down
DUOXA2	34.99463076	-2.905364286	0.304438069	-9.543367204	1.38E-21	2.68E-20	Down
DUS1L	10112.85243	1.076149608	0.10487111	10.26164027	1.05E-24	3.14E-23	Up
DUSP13	9.36071847	-1.130770161	0.438720509	-2.577427175	0.009953885	0.017224673	Down
DUSP15	114.2752785	-1.214899498	0.175331498	-6.929157132	4.23E-12	2.55E-11	Down
DUSP19	188.0785965	-1.129430768	0.091558187	-12.33566114	5.82E-35	5.28E-33	Down
DUSP2	999.2637265	-2.408217069	0.196802948	-12.23669205	1.98E-34	1.66E-32	Down
DUSP4	1782.956572	-1.787408677	0.198682164	-8.996321755	2.33E-19	3.47E-18	Down
DUSP5	1571.662572	-1.071564596	0.193670314	-5.532931571	3.15E-08	1.18E-07	Down
DYNC1I1	329.5046868	-1.227001579	0.13991249	-8.769778703	1.79E-18	2.38E-17	Down
DYTN	31.14578697	4.369666849	0.504545516	8.660599899	4.69E-18	5.90E-17	Up
DZIP1	531.1118908	-1.107753108	0.120338223	-9.20533043	3.41E-20	5.59E-19	Down
E2F2	83.30760656	1.037232129	0.172485673	6.013439344	1.82E-09	7.95E-09	Up
EBF2	198.2077323	2.245565534	0.215401188	10.42503783	1.91E-25	6.10E-24	Up
ECEL1	34.99524827	1.114506725	0.224591023	4.962383213	6.96E-07	2.19E-06	Up
ECRG4	679.7463895	-1.226779733	0.183446784	-6.687387535	2.27E-11	1.26E-10	Down
ECT2L	41.67394244	1.071804091	0.196270476	5.460852363	4.74E-08	1.74E-07	Up
EDAR	67.58343147	-1.555769128	0.240157948	-6.478108009	9.29E-11	4.77E-10	Down
EDDM3A	99.98482724	-10.11325924	1.10648973	-9.13994859	6.25E-20	9.92E-19	Down
EDDM3B	20.18612098	-9.686423595	1.17693663	-8.23019978	1.87E-16	1.90E-15	Down
EDIL3	697.5208723	-1.21228909	0.153967105	-7.873688918	3.44E-15	2.98E-14	Down
EDN3	128.8026705	-1.718810162	0.261438062	-6.574445004	4.88E-11	2.59E-10	Down
EDNRA	1894.336183	-1.343799043	0.139594703	-9.626432909	6.18E-22	1.26E-20	Down
EDNRB	1082.971689	-1.605271733	0.178979327	-8.96903435	2.99E-19	4.39E-18	Down
EEF1A2	5399.304574	1.653119288	0.257025064	6.431743518	1.26E-10	6.37E-10	Up
EFCAB1	149.3595086	-1.026981986	0.191170703	-5.37206783	7.78E-08	2.78E-07	Down
EFEMP1	2706.41172	-1.384723687	0.140117602	-9.882581977	4.95E-23	1.18E-21	Down
EFHC2	117.5271117	-1.140490862	0.129419001	-8.812391177	1.23E-18	1.66E-17	Down
EFHD1	605.0146595	-1.267854047	0.140214893	-9.042220969	1.54E-19	2.33E-18	Down
EFNA2	12.32120623	3.133808589	0.317359444	9.874634738	5.36E-23	1.28E-21	Up
EFNB1	1201.486775	-1.293609867	0.099540056	-12.99587239	1.29E-38	1.55E-36	Down
EFS	1529.348817	-1.198911312	0.160234299	-7.482238948	7.31E-14	5.39E-13	Down
EGFL6	29.40410299	-1.911783273	0.216876691	-8.815070299	1.20E-18	1.62E-17	Down
EGLN3	537.4762684	-1.134987442	0.143284458	-7.921218118	2.35E-15	2.08E-14	Down
EGR4	31.75436574	1.960351382	0.319835615	6.129246686	8.83E-10	4.02E-09	Up
EHD2	4128.225023	-1.155951439	0.12789016	-9.038626908	1.59E-19	2.40E-18	Down
EID3	87.13850639	-1.152870676	0.115750066	-9.960000151	2.28E-23	5.67E-22	Down
ELAVL2	199.7839971	2.249508394	0.23667745	9.504531974	2.01E-21	3.81E-20	Up
ELAVL3	28.15170486	-1.403253345	0.253557905	-5.534252018	3.13E-08	1.17E-07	Down
ELF4	486.3357459	-1.006885798	0.128110851	-7.859488771	3.86E-15	3.32E-14	Down
ELF5	599.8087504	-1.853626801	0.238118902	-7.784458867	7.00E-15	5.82E-14	Down
ELFN2	1129.055051	1.31553316	0.196808358	6.684335845	2.32E-11	1.28E-10	Up
ELL3	111.8688967	1.305346589	0.123299918	10.58675955	3.43E-26	1.21E-24	Up
ELMOD1	15.61372356	-1.359948357	0.220156477	-6.177189861	6.53E-10	3.01E-09	Down
ELSPBP1	1.43670938	-2.966445921	0.536335508	-5.530951945	3.18E-08	1.19E-07	Down
EME1	52.55389592	1.143943099	0.138528478	8.257819029	1.48E-16	1.53E-15	Up
EME2	1187.907808	1.331851306	0.14329183	9.294677214	1.48E-20	2.54E-19	Up
EMILIN3	313.0524691	-1.189118032	0.145874391	-8.15165723	3.59E-16	3.52E-15	Down
EMX1	2.850600449	-1.807437687	0.29940478	-6.036769644	1.57E-09	6.94E-09	Down
EMX2	251.0740474	-6.836935265	0.288579845	-23.69165892	4.40E-124	1.42E-120	Down
EN2	51.96636292	1.912803168	0.288193729	6.637213019	3.20E-11	1.74E-10	Up
ENKUR	21.6809465	1.073669102	0.243702988	4.405646031	1.05E-05	2.85E-05	Up
ENPP3	512.0836691	-2.006337626	0.23955656	-8.375214718	5.51E-17	6.01E-16	Down
ENPP6	155.5453814	-1.246349974	0.198493401	-6.279049925	3.41E-10	1.63E-09	Down
ENTPD3	247.6082393	-1.373444088	0.144135721	-9.528825176	1.59E-21	3.07E-20	Down
ENTPD5	20162.63227	1.205122322	0.148268861	8.12795294	4.37E-16	4.24E-15	Up
EPB41L3	811.8690379	-1.006773459	0.135396542	-7.435739843	1.04E-13	7.54E-13	Down
EPCAM	14808.48432	1.104866077	0.101908799	10.84171428	2.18E-27	9.10E-26	Up
EPGN	6.09437994	-2.195460558	0.277318566	-7.916745664	2.44E-15	2.15E-14	Down
EPHA10	585.8059795	2.159002415	0.117957795	18.30317711	7.81E-75	4.89E-72	Up
EPHA2	935.1658722	-1.944037261	0.179124412	-10.85300007	1.93E-27	8.10E-26	Down
EPHA7	1044.494998	-1.001892755	0.156494706	-6.402087207	1.53E-10	7.68E-10	Down
EPHA8	35.25741	3.049682178	0.269654075	11.3096091	1.18E-29	6.35E-28	Up
EPHB1	137.075238	-2.111578518	0.198504395	-10.63743961	2.00E-26	7.29E-25	Down
EPOP	429.879629	1.133232829	0.124291962	9.117506951	7.69E-20	1.21E-18	Up
EPPIN	1.929380463	-2.922058714	0.418383896	-6.98415675	2.87E-12	1.77E-11	Down
EPPIN-WFDC6	0.289878825	-1.93097879	0.618560608	-3.121729324	0.001797922	0.003507726	Down
EPS8L3	5.789177296	-1.257649832	0.322028802	-3.905395495	9.41E-05	0.000222207	Down
EPYC	4.741419327	-1.147233345	0.306441002	-3.743733177	0.000181306	0.000410544	Down
ERBB4	149.2923556	-1.916381189	0.180063416	-10.64281256	1.88E-26	6.92E-25	Down
ERCC6L	73.65426346	1.175497276	0.144404566	8.140305432	3.94E-16	3.86E-15	Up
ERG	6638.224665	2.478287235	0.292243786	8.480205063	2.25E-17	2.58E-16	Up
ERICH6	25.51406474	1.168375459	0.186896777	6.251447885	4.07E-10	1.93E-09	Up
ERVV-1	6.198642753	-1.727837949	0.262131192	-6.591500757	4.35E-11	2.33E-10	Down
ESPL1	139.2365565	1.321715629	0.173673828	7.610332798	2.73E-14	2.12E-13	Up
ESPNL	48.36372897	-1.010243688	0.216857242	-4.6585656	3.18E-06	9.22E-06	Down
ESRP2	4333.855222	1.131041533	0.088826202	12.73319709	3.87E-37	4.17E-35	Up
ETNK2	576.7685212	-1.264631666	0.112277751	-11.2634218	1.99E-29	1.04E-27	Down
ETV1	1514.665763	1.219239171	0.289422971	4.212655153	2.52E-05	6.49E-05	Up
ETV5	600.8065149	-1.115192684	0.14056416	-7.933691535	2.13E-15	1.89E-14	Down
EVA1A	52.34095766	-2.641936021	0.161130677	-16.39623235	2.03E-60	7.19E-58	Down
EVPLL	6.171122094	-1.702683318	0.248648209	-6.847760244	7.50E-12	4.38E-11	Down
EVX2	55.9396315	-2.24553392	0.244333069	-9.190462547	3.91E-20	6.37E-19	Down
EXO1	81.59198637	1.320671851	0.184054098	7.175454755	7.21E-13	4.75E-12	Up
EYA1	530.1546275	-1.268993178	0.180116008	-7.04542139	1.85E-12	1.16E-11	Down
EYA4	310.9755382	-1.755596169	0.161589747	-10.86452697	1.70E-27	7.21E-26	Down
EZH2	374.9305375	1.455920469	0.109822761	13.25700118	4.11E-40	5.47E-38	Up
F12	195.9593668	1.923013855	0.181597802	10.58941149	3.34E-26	1.18E-24	Up
F2	5.232445121	1.281061413	0.31056271	4.124968554	3.71E-05	9.29E-05	Up
F2RL2	85.10040602	2.04649886	0.20606686	9.93123717	3.04E-23	7.45E-22	Up
F5	3503.663872	1.485784666	0.252588184	5.88224137	4.05E-09	1.70E-08	Up
F7	21.81040765	-1.258200461	0.193826586	-6.491371954	8.51E-11	4.39E-10	Down
FABP2	0.56797649	1.474076719	0.535150837	2.754506983	0.005878064	0.010600377	Up
FABP5	2187.554609	3.052431311	0.286660968	10.64822788	1.78E-26	6.55E-25	Up
FABP7	13.46573012	-1.786978285	0.356777495	-5.00866313	5.48E-07	1.75E-06	Down
FABP9	0.754694124	1.839137912	0.610189669	3.01404302	0.002577912	0.004907254	Up
FADS2	10258.67265	-1.500518143	0.221668929	-6.76918568	1.30E-11	7.33E-11	Down
FADS6	1.525823537	-1.190181785	0.291844404	-4.078138107	4.54E-05	0.000112372	Down
FAM107A	2461.388695	-1.613391127	0.158708354	-10.16576056	2.82E-24	7.94E-23	Down
FAM107B	4423.830268	-1.145744816	0.112259783	-10.20619126	1.86E-24	5.40E-23	Down
FAM110C	454.6870037	-2.219441768	0.19841948	-11.18560419	4.80E-29	2.41E-27	Down
FAM111B	301.0525262	1.536322538	0.186905378	8.21978775	2.04E-16	2.06E-15	Up
FAM124A	364.3540723	-1.148063803	0.140009967	-8.199871987	2.41E-16	2.40E-15	Down
FAM151A	9.025419185	-1.297351285	0.16602902	-7.814003163	5.54E-15	4.66E-14	Down
FAM162B	74.12641206	-1.254961798	0.138185564	-9.081714216	1.07E-19	1.64E-18	Down
FAM163A	10.59800415	-2.132296627	0.274432846	-7.769830247	7.86E-15	6.49E-14	Down
FAM163B	6.149117847	-3.030002793	0.308564436	-9.819676033	9.26E-23	2.12E-21	Down
FAM166A	9.97648835	1.373206046	0.211097315	6.505085313	7.76E-11	4.02E-10	Up
FAM167A	242.8147745	-2.934012293	0.210683395	-13.92616769	4.39E-44	7.76E-42	Down
FAM181A	0.578340694	-1.553506112	0.357401265	-4.34667211	1.38E-05	3.68E-05	Down
FAM189A1	280.0243673	1.210661591	0.180023665	6.725013589	1.76E-11	9.80E-11	Up
FAM216B	24.29477366	1.850635548	0.433006148	4.273924419	1.92E-05	5.02E-05	Up
FAM221A	636.5130648	1.11929498	0.113871084	9.829492637	8.40E-23	1.94E-21	Up
FAM222A	711.6407791	1.74495208	0.168106386	10.38004636	3.06E-25	9.64E-24	Up
FAM3D	2066.850521	-1.08921724	0.240348961	-4.531815892	5.85E-06	1.64E-05	Down
FAM71F1	7.816573015	1.775010566	0.262967717	6.749918152	1.48E-11	8.33E-11	Up
FAM72B	12.96534717	1.11013886	0.182771575	6.073914192	1.25E-09	5.58E-09	Up
FAM72D	6.535896341	1.384587702	0.224935749	6.155480878	7.49E-10	3.43E-09	Up
FAM81B	24.63044488	1.061591098	0.267329736	3.971092451	7.15E-05	0.000171678	Up
FAM83A	50.83518414	-5.122656654	0.313237773	-16.3538918	4.08E-60	1.42E-57	Down
FAM83B	78.24272543	-2.070926843	0.234322208	-8.837945233	9.75E-19	1.34E-17	Down
FAM83C	12.69336594	-2.905253561	0.345069943	-8.419317932	3.79E-17	4.21E-16	Down
FAM92B	10.16188113	1.330701945	0.361121762	3.684912085	0.000228782	0.00051002	Up
FAM9B	8.263489323	-1.432247624	0.190717922	-7.509769442	5.92E-14	4.42E-13	Down
FANCD2OS	4.403125867	1.327046656	0.28109043	4.721066663	2.35E-06	6.92E-06	Up
FAT2	547.5409581	-1.910847528	0.211976121	-9.01444708	1.98E-19	2.96E-18	Down
FAT3	333.3022357	-1.865079757	0.209812973	-8.889248999	6.15E-19	8.66E-18	Down
FAT4	646.713815	-1.232172428	0.171244179	-7.195412039	6.23E-13	4.12E-12	Down
FAXDC2	1390.391018	-1.442850565	0.13522641	-10.66988738	1.41E-26	5.26E-25	Down
FBP2	27.40800104	-2.687228962	0.23453891	-11.45749746	2.16E-30	1.24E-28	Down
FBXL22	334.0506204	-1.028222447	0.117223207	-8.771492216	1.76E-18	2.34E-17	Down
FBXL8	997.6820318	1.167164172	0.122587179	9.521094974	1.71E-21	3.28E-20	Up
FBXO17	513.7909997	-1.315278398	0.15078087	-8.723111891	2.71E-18	3.52E-17	Down
FBXO32	5883.976655	-1.001282331	0.097313952	-10.2891961	7.88E-25	2.39E-23	Down
FBXO43	24.99429562	1.089806161	0.153188318	7.114159728	1.13E-12	7.28E-12	Up
FCER1A	147.7799652	-1.037459499	0.163859581	-6.331393583	2.43E-10	1.19E-09	Down
FCGBP	1976.067032	-1.975787118	0.247412768	-7.985792861	1.40E-15	1.27E-14	Down
FCGR3B	25.61473019	-1.797695312	0.261358765	-6.878266786	6.06E-12	3.58E-11	Down
FCRL3	47.67537257	1.021241769	0.268675253	3.801026543	0.000144098	0.000331428	Up
FCRLB	30.06730951	-1.873279711	0.134902636	-13.88616087	7.68E-44	1.33E-41	Down
FDCSP	13.23709462	1.119272279	0.500001443	2.238538098	0.025185986	0.040338206	Up
FERMT2	3116.488998	-1.348861576	0.111725346	-12.07301314	1.47E-33	1.14E-31	Down
FEV	1026.819373	1.947754341	0.214219193	9.092342804	9.69E-20	1.50E-18	Up
FEZ1	474.3711579	-1.251092471	0.121290786	-10.31481876	6.04E-25	1.85E-23	Down
FEZF1	8.110643871	3.093921649	0.374486727	8.261765846	1.44E-16	1.48E-15	Up
FEZF2	3.085747781	3.72968997	0.647574791	5.759473688	8.44E-09	3.40E-08	Up
FFAR2	641.9692371	1.782456806	0.186205447	9.572527726	1.04E-21	2.05E-20	Up
FGA	9.02625984	2.325782595	0.923549469	2.518308628	0.011791994	0.020146991	Up
FGB	18.66990536	3.00470044	0.703626121	4.270308263	1.95E-05	5.10E-05	Up
FGF10	115.124024	-1.946006113	0.197542028	-9.851099186	6.78E-23	1.58E-21	Down
FGF16	0.33268598	-1.1541305	0.41257364	-2.797392725	0.005151687	0.009373986	Down
FGF17	35.41872254	1.208385007	0.213180097	5.668376288	1.44E-08	5.64E-08	Up
FGF19	4.25805723	-1.620606676	0.476470357	-3.40127492	0.000670723	0.001394123	Down
FGF2	566.519461	-1.181570761	0.150800455	-7.835326248	4.68E-15	3.98E-14	Down
FGF22	16.90462669	1.085176097	0.165488256	6.557420591	5.47E-11	2.89E-10	Up
FGF23	0.654356373	-1.446686667	0.507675463	-2.849628891	0.004377027	0.008055086	Down
FGF6	0.776847914	-1.863404205	0.424070041	-4.394095371	1.11E-05	3.00E-05	Down
FGF7	542.0266187	-1.474989234	0.185779031	-7.9394818	2.03E-15	1.81E-14	Down
FGF8	1.378779721	1.682661005	0.422453388	3.983069032	6.80E-05	0.000164007	Up
FGFBP1	75.28766649	-1.730546692	0.328719496	-5.264508847	1.41E-07	4.85E-07	Down
FGFR2	2016.520131	-1.355317756	0.191892893	-7.062886667	1.63E-12	1.03E-11	Down
FGFRL1	4634.890411	1.638746172	0.133392149	12.28517712	1.09E-34	9.44E-33	Up
FGL1	144.7612307	2.881923293	0.317545274	9.075629626	1.13E-19	1.73E-18	Up
FHL1	10205.64015	-1.51369187	0.189183392	-8.001187928	1.23E-15	1.13E-14	Down
FHOD3	1209.862532	-1.336000285	0.143762671	-9.29309589	1.50E-20	2.57E-19	Down
FILIP1	273.6865374	-1.666225406	0.178210372	-9.349766719	8.78E-21	1.56E-19	Down
FKBP6	2.493341004	1.16315347	0.275307421	4.224925968	2.39E-05	6.16E-05	Up
FLNA	101668.0912	-1.502935305	0.158602269	-9.476127416	2.64E-21	4.95E-20	Down
FLNC	14942.91038	-1.698865626	0.187748499	-9.048624266	1.45E-19	2.20E-18	Down
FLRT2	681.6743355	-1.013756791	0.160496951	-6.316361671	2.68E-10	1.30E-09	Down
FLRT3	1044.627143	-1.316999215	0.19708798	-6.682290908	2.35E-11	1.30E-10	Down
FMN2	105.3276331	-1.039924977	0.170403297	-6.102728025	1.04E-09	4.71E-09	Down
FN1	27654.28665	-1.693564695	0.198387836	-8.536635748	1.38E-17	1.63E-16	Down
FNDC10	474.5420952	2.175857818	0.16423548	13.24840298	4.61E-40	6.09E-38	Up
FOLH1	26534.10275	1.630918156	0.191582491	8.512876887	1.70E-17	1.98E-16	Up
FOLR1	69.81815626	-2.295113965	0.244829637	-9.37433063	6.96E-21	1.26E-19	Down
FOLR3	1.915379745	-1.296942839	0.300039331	-4.322576094	1.54E-05	4.09E-05	Down
FOSL1	259.840515	-1.643276999	0.273963203	-5.998166845	2.00E-09	8.70E-09	Down
FOXB1	2.915910676	2.548907903	0.438264694	5.815909741	6.03E-09	2.48E-08	Up
FOXB2	39.01407648	4.178402215	0.435087778	9.603584429	7.72E-22	1.55E-20	Up
FOXD1	178.3216241	3.545170967	0.277453255	12.77754326	2.19E-37	2.44E-35	Up
FOXD3	76.70435374	1.190198628	0.243822852	4.881407209	1.05E-06	3.25E-06	Up
FOXD4	35.71049304	1.555534199	0.195501101	7.956651854	1.77E-15	1.59E-14	Up
FOXD4L5	0.513415571	-1.060051733	0.342103319	-3.098630366	0.001944174	0.003773357	Down
FOXE1	40.01296007	-1.475736987	0.242070575	-6.096308841	1.09E-09	4.89E-09	Down
FOXE3	1.597222304	1.100607749	0.28883552	3.810499997	0.000138686	0.000320004	Up
FOXF1	1142.910078	-1.107754628	0.155326753	-7.131769672	9.91E-13	6.44E-12	Down
FOXF2	331.7277175	-1.189750473	0.20320357	-5.854968358	4.77E-09	1.99E-08	Down
FOXG1	3.750912095	3.666625312	0.693127643	5.289971262	1.22E-07	4.25E-07	Up
FOXI1	109.5017203	-2.183179712	0.392662502	-5.559939391	2.70E-08	1.02E-07	Down
FOXI2	9.489641518	-2.422395077	0.231437392	-10.4667403	1.23E-25	4.07E-24	Down
FOXI3	2.099771157	1.172406652	0.438330556	2.674708927	0.007479416	0.013242356	Up
FOXL2	108.6599398	2.36606521	0.272400069	8.685993424	3.75E-18	4.82E-17	Up
FOXM1	377.8604697	1.509231811	0.160078709	9.428060857	4.18E-21	7.68E-20	Up
FOXN4	27.8171377	2.826061229	0.267298762	10.57266858	3.99E-26	1.40E-24	Up
FOXP2	220.6232737	-1.293860314	0.158127101	-8.182407109	2.78E-16	2.76E-15	Down
FOXQ1	263.3922045	-2.145282363	0.201880371	-10.62650298	2.24E-26	8.13E-25	Down
FOXS1	108.5421805	1.331626378	0.165629225	8.039803249	9.00E-16	8.42E-15	Up
FPR2	11.52728235	-1.102595708	0.236878245	-4.654693842	3.24E-06	9.39E-06	Down
FREM3	17.53438674	1.323229921	0.37327691	3.544901612	0.00039276	0.000845776	Up
FRMD3	266.0243946	-2.281484965	0.13387592	-17.04178742	4.02E-65	1.74E-62	Down
FRMD6	2013.112425	-1.526946128	0.129180334	-11.82026773	3.07E-32	2.05E-30	Down
FRMD7	5.523601011	-1.862980017	0.223333314	-8.341702296	7.32E-17	7.87E-16	Down
FRMPD3	439.2561049	1.793346243	0.14772932	12.13940632	6.53E-34	5.24E-32	Up
FRRS1L	343.7994302	-1.168469235	0.1851405	-6.311256778	2.77E-10	1.34E-09	Down
FSCN2	77.82684304	1.029507739	0.127489212	8.07525379	6.73E-16	6.40E-15	Up
FSHB	1.943719259	1.234097964	0.362005557	3.409058065	0.000651876	0.001357802	Up
FUT2	161.7150385	-1.698040723	0.189749318	-8.94886338	3.59E-19	5.23E-18	Down
FUT3	66.86445503	-4.147597872	0.25285029	-16.40337399	1.81E-60	6.51E-58	Down
FUT6	38.51344771	-2.350544496	0.431222495	-5.450885622	5.01E-08	1.83E-07	Down
FXYD4	10.66404644	-1.347720388	0.239835607	-5.619350707	1.92E-08	7.39E-08	Down
FXYD6	1434.111612	-1.648774394	0.164806343	-10.00431397	1.46E-23	3.72E-22	Down
FZD7	1861.30516	-1.007611841	0.116129905	-8.676592316	4.08E-18	5.20E-17	Down
FZD8	960.2050907	1.504646543	0.150917003	9.970026648	2.06E-23	5.15E-22	Up
G0S2	350.7088366	-2.30135748	0.159292489	-14.44736969	2.60E-47	5.38E-45	Down
G6PC	1.791095096	1.805248703	0.466179164	3.872435412	0.000107753	0.000252834	Up
GABRA2	30.48987528	1.544280852	0.367312371	4.204271276	2.62E-05	6.71E-05	Up
GABRA3	9.989301873	-1.710798241	0.334404705	-5.115951466	3.12E-07	1.03E-06	Down
GABRB2	13.96267179	-1.434812734	0.229551287	-6.250510532	4.09E-10	1.94E-09	Down
GABRB3	2192.006759	1.378446168	0.169557969	8.129645429	4.31E-16	4.19E-15	Up
GABRD	53.09793205	1.872872736	0.207433287	9.028795546	1.74E-19	2.62E-18	Up
GABRP	872.9348484	-1.153991796	0.247278862	-4.666762814	3.06E-06	8.89E-06	Down
GAD1	101.7768811	1.157498314	0.17278255	6.69916212	2.10E-11	1.16E-10	Up
GAL	180.6128872	2.396661886	0.209638266	11.43236838	2.88E-30	1.65E-28	Up
GAL3ST3	35.00839658	-1.098883823	0.196064812	-5.60469679	2.09E-08	8.01E-08	Down
GALNT13	109.5855041	-1.030994245	0.23832148	-4.32606514	1.52E-05	4.03E-05	Down
GALNT5	160.9197782	-1.072749666	0.186130118	-5.763439461	8.24E-09	3.33E-08	Down
GALNT6	184.2707795	-1.159196632	0.133843615	-8.660828744	4.68E-18	5.89E-17	Down
GALNT9	37.20119102	-1.644249436	0.210159832	-7.82380448	5.13E-15	4.34E-14	Down
GALR1	38.6226203	-1.729435941	0.243067205	-7.115052555	1.12E-12	7.23E-12	Down
GALR3	6.107557321	1.843076248	0.240048279	7.677939862	1.62E-14	1.29E-13	Up
GAPDHS	0.997869106	1.234479818	0.424420149	2.908626798	0.003630199	0.006763884	Up
GAS1	758.6162098	-1.260786102	0.1665155	-7.571584052	3.69E-14	2.80E-13	Down
GAS2L2	22.58234826	-2.504579401	0.33782937	-7.413740841	1.23E-13	8.82E-13	Down
GATA3	719.7098399	-2.236876742	0.199542416	-11.21003136	3.64E-29	1.86E-27	Down
GATA4	19.63019343	1.81035326	0.274593176	6.592855982	4.31E-11	2.31E-10	Up
GATA5	143.3972208	-1.551401966	0.2232919	-6.947864961	3.71E-12	2.26E-11	Down
GATD3A	116.981454	1.124154302	0.295138492	3.808904402	0.000139584	0.000321923	Up
GATM	515.0071034	-1.443573501	0.125302773	-11.52068279	1.04E-30	6.11E-29	Down
GBP6	8.479168905	-1.881375777	0.21099922	-8.916505817	4.81E-19	6.87E-18	Down
GBX2	1.827797795	2.033339529	0.393210032	5.171128314	2.33E-07	7.80E-07	Up
GC	30.9112084	3.926904445	0.681511495	5.762051669	8.31E-09	3.36E-08	Up
GCK	19.14092094	-1.053362295	0.152554873	-6.904809243	5.03E-12	3.00E-11	Down
GCNT1	4853.656967	1.595003028	0.171642844	9.292569306	1.51E-20	2.58E-19	Up
GCNT3	63.22494305	-1.446242355	0.216852779	-6.669235965	2.57E-11	1.41E-10	Down
GCNT4	126.9382691	-2.473709893	0.147795915	-16.73733598	7.01E-63	2.79E-60	Down
GCOM1	25.93065865	-1.204408141	0.151785469	-7.934937032	2.11E-15	1.88E-14	Down
GDF10	46.26379751	-1.970442437	0.254595967	-7.739488023	9.98E-15	8.15E-14	Down
GDF15	22128.289	1.868176636	0.187640207	9.956163782	2.37E-23	5.87E-22	Up
GDF7	535.2797914	-1.044002318	0.176982335	-5.898906912	3.66E-09	1.55E-08	Down
GDPD1	598.3081341	1.351192316	0.131956382	10.23968903	1.32E-24	3.89E-23	Up
GDPD2	5.085832888	-1.171404902	0.176191188	-6.64848744	2.96E-11	1.61E-10	Down
GFI1B	5.223691194	-1.190080745	0.202348056	-5.881354959	4.07E-09	1.71E-08	Down
GFRA2	80.83097318	-1.651183065	0.159240637	-10.36910615	3.43E-25	1.08E-23	Down
GGT6	488.7815727	-1.339011734	0.204564274	-6.545677355	5.92E-11	3.12E-10	Down
GHRHR	47.80110765	1.709766208	0.241443519	7.081433421	1.43E-12	9.11E-12	Up
GIPC2	117.4839652	-1.253049599	0.140250287	-8.934381684	4.09E-19	5.90E-18	Down
GJA1	4454.167081	-1.314724135	0.132491445	-9.923086993	3.30E-23	8.02E-22	Down
GJA3	86.7078444	2.024931209	0.267808056	7.561128802	4.00E-14	3.03E-13	Up
GJB1	5047.953421	1.417117971	0.151073682	9.380309993	6.58E-21	1.19E-19	Up
GJB3	164.5041038	-1.624469374	0.212609932	-7.640609058	2.16E-14	1.70E-13	Down
GJB4	48.96639337	-2.165318265	0.240372136	-9.008191633	2.09E-19	3.14E-18	Down
GJB5	122.5134534	-1.947719259	0.235551911	-8.268747437	1.35E-16	1.40E-15	Down
GJC1	672.9654239	-1.201726664	0.135074704	-8.896755853	5.75E-19	8.13E-18	Down
GJD2	1.053152738	-1.129683325	0.424106728	-2.663676972	0.007729174	0.013653446	Down
GKN1	0.614395068	-2.569978541	0.750131672	-3.426036572	0.000612458	0.001281103	Down
GLDC	287.1070552	1.097819848	0.30656157	3.581074589	0.000342184	0.000743625	Up
GLDN	54.15433726	-1.955077281	0.195498831	-10.0004551	1.52E-23	3.84E-22	Down
GLI3	747.2315155	-1.04710792	0.118644619	-8.825582925	1.09E-18	1.49E-17	Down
GLIS1	240.5484637	-1.540587008	0.175426284	-8.781962269	1.61E-18	2.15E-17	Down
GLIS3	457.1270519	-2.152047624	0.144361479	-14.90735367	2.95E-50	7.08E-48	Down
GLOD5	47.59279041	1.138436483	0.131589992	8.651391103	5.09E-18	6.37E-17	Up
GLP1R	24.33585504	1.549798342	0.330711485	4.686254974	2.78E-06	8.13E-06	Up
GLRA4	4.253298932	-2.386588039	0.252170181	-9.464196074	2.96E-21	5.53E-20	Down
GLT1D1	39.73998067	-1.151267236	0.224754738	-5.122326891	3.02E-07	9.97E-07	Down
GLYATL1	3583.838482	1.834831304	0.200625174	9.145568674	5.93E-20	9.46E-19	Up
GLYATL1B	31.33206795	2.182195954	0.233498796	9.345641128	9.13E-21	1.62E-19	Up
GLYATL3	9.399056034	5.56147611	0.879161333	6.325887983	2.52E-10	1.23E-09	Up
GMDS	3539.426611	1.218438609	0.123202819	9.889697496	4.61E-23	1.11E-21	Up
GMNC	168.1104784	2.180423636	0.298671755	7.300401187	2.87E-13	1.98E-12	Up
GNAL	727.2057923	-1.452827108	0.133005429	-10.9230662	8.94E-28	3.91E-26	Down
GNAO1	648.5508252	-2.525656776	0.163982937	-15.40194869	1.59E-53	4.23E-51	Down
GNAT3	0.338510452	-1.258838658	0.47398332	-2.65587122	0.007910382	0.013948178	Down
GNAZ	612.4657336	-1.810246112	0.139479075	-12.97862139	1.62E-38	1.92E-36	Down
GNG11	999.4165025	-1.044242527	0.117393778	-8.895211841	5.83E-19	8.23E-18	Down
GNG13	55.73022828	2.802836721	0.269734375	10.39109946	2.72E-25	8.61E-24	Up
GNMT	2799.922439	1.071371579	0.235884184	4.541939013	5.57E-06	1.56E-05	Up
GOLM1	70811.31517	1.758172646	0.141030016	12.46665566	1.13E-35	1.08E-33	Up
GPC2	70.7612729	1.626785285	0.161456225	10.07570493	7.08E-24	1.88E-22	Up
GPD1	43.56590194	-2.410217773	0.220318878	-10.93967886	7.45E-28	3.30E-26	Down
GPLD1	104.8526016	-1.18272417	0.125138805	-9.451298252	3.35E-21	6.20E-20	Down
GPM6A	289.5888731	-1.67413218	0.217166298	-7.70898706	1.27E-14	1.02E-13	Down
GPM6B	1001.70127	-1.197841681	0.119769525	-10.00122259	1.51E-23	3.82E-22	Down
GPR149	9.795417029	-3.632494506	0.691457119	-5.253390856	1.49E-07	5.13E-07	Down
GPR15	5.414242285	-1.066504585	0.322242472	-3.309633826	0.000934181	0.001898859	Down
GPR152	1.167635112	1.848454783	0.362534257	5.098703766	3.42E-07	1.12E-06	Up
GPR156	25.67214569	-1.364727493	0.129986196	-10.49901865	8.73E-26	2.93E-24	Down
GPR160	4948.898528	1.054685492	0.106644562	9.889725901	4.61E-23	1.11E-21	Up
GPR161	1115.809566	-1.268054496	0.126750684	-10.00432072	1.46E-23	3.72E-22	Down
GPR19	13.30281362	1.100219069	0.207480937	5.30274774	1.14E-07	3.98E-07	Up
GPR37	294.4206248	1.270440014	0.156111313	8.138039362	4.02E-16	3.93E-15	Up
GPR37L1	19.73420026	-1.098089295	0.172416122	-6.368831865	1.90E-10	9.43E-10	Down
GPR52	0.669454126	1.072334134	0.41623791	2.576252925	0.009987756	0.017277128	Up
GPR62	13.33646542	-1.005053044	0.167464169	-6.001600533	1.95E-09	8.52E-09	Down
GPR75	51.88565113	-1.077785444	0.135070132	-7.979450599	1.47E-15	1.33E-14	Down
GPR78	6.641758129	-1.620864804	0.213264637	-7.600251144	2.96E-14	2.28E-13	Down
GPR87	214.1667115	-1.811358842	0.234827091	-7.71358549	1.22E-14	9.89E-14	Down
GPRASP1	1115.215554	-1.122236978	0.125080057	-8.972149547	2.91E-19	4.28E-18	Down
GPRC5A	2551.317404	-1.069292134	0.199323083	-5.36461768	8.11E-08	2.89E-07	Down
GPRC5B	1064.709789	-1.856269047	0.125190485	-14.82755695	9.72E-50	2.25E-47	Down
GPRC5D	63.89564803	1.053399459	0.198206905	5.314645625	1.07E-07	3.74E-07	Up
GPRC6A	6.147802243	-2.58449244	0.376699449	-6.860887225	6.84E-12	4.02E-11	Down
GPRIN1	118.8186448	1.325851994	0.134329781	9.870126949	5.61E-23	1.33E-21	Up
GPX2	284.9459791	-2.553047329	0.238074073	-10.72375203	7.87E-27	3.05E-25	Down
GPX3	4276.928262	-1.119708628	0.157561059	-7.106506096	1.19E-12	7.66E-12	Down
GPX6	0.808272103	-4.342476876	0.654619045	-6.633593862	3.28E-11	1.78E-10	Down
GPX8	618.6046748	-1.055874289	0.127698501	-8.268493996	1.36E-16	1.40E-15	Down
GRAMD1B	136.9656028	-1.958915549	0.136494831	-14.35157309	1.04E-46	2.09E-44	Down
GRAPL	1.212549542	-1.259459103	0.227145663	-5.544720002	2.94E-08	1.11E-07	Down
GRIFIN	3.622096214	1.67762844	0.305932919	5.483647998	4.17E-08	1.54E-07	Up
GRIN2A	35.46555997	-1.487765959	0.212754408	-6.992879608	2.69E-12	1.67E-11	Down
GRIN2B	3.939393686	-1.209846544	0.275230717	-4.395754071	1.10E-05	2.98E-05	Down
GRIN3A	1303.11827	2.607448486	0.311953143	8.358461983	6.35E-17	6.88E-16	Up
GRIN3B	17.44047107	1.521188471	0.242643817	6.269224122	3.63E-10	1.73E-09	Up
GRM1	3.585757763	-1.287588573	0.203877297	-6.315507382	2.69E-10	1.31E-09	Down
GRM4	30.53832354	1.280019839	0.197558431	6.479196231	9.22E-11	4.74E-10	Up
GRPR	134.0358111	2.033223308	0.275236627	7.387182907	1.50E-13	1.07E-12	Up
GRXCR1	17.86183947	-7.328530242	0.849498987	-8.626885208	6.30E-18	7.75E-17	Down
GSC	92.12125433	1.811232118	0.152881649	11.84728271	2.22E-32	1.50E-30	Up
GSDMA	15.5364071	1.529220206	0.191348224	7.99181814	1.33E-15	1.21E-14	Up
GSTA2	27.19356988	-1.989843322	0.370799438	-5.366360136	8.03E-08	2.86E-07	Down
GSTA3	10.24331526	2.01362097	0.35576167	5.660027876	1.51E-08	5.92E-08	Up
GSTM1	782.5278651	-3.373364173	0.362637827	-9.302295347	1.37E-20	2.38E-19	Down
GSTM2	802.4506135	-1.26223924	0.168711884	-7.481626154	7.34E-14	5.42E-13	Down
GSTM3	2643.603528	-2.308378936	0.140633623	-16.41413264	1.52E-60	5.55E-58	Down
GSTM4	825.0250768	-1.212631456	0.116184216	-10.43714454	1.68E-25	5.44E-24	Down
GSTM5	587.5380986	-1.421089712	0.170121032	-8.353404031	6.63E-17	7.17E-16	Down
GSTP1	6380.967442	-2.073302849	0.167381488	-12.38669149	3.09E-35	2.84E-33	Down
GTSE1	140.0313636	1.947581104	0.172698246	11.27736473	1.70E-29	9.01E-28	Up
GTSF1L	0.581343588	1.409965003	0.481153927	2.930382411	0.003385451	0.006335816	Up
GUCY2C	38.38493376	-1.639029397	0.186592692	-8.78399567	1.58E-18	2.11E-17	Down
GVQW2	55.43290332	1.087924837	0.12257452	8.875619835	6.95E-19	9.73E-18	Up
GYPE	6.165632089	-1.253947865	0.171286509	-7.320762558	2.47E-13	1.72E-12	Down
H1-2	9944.37656	1.074955305	0.169041268	6.359129455	2.03E-10	1.00E-09	Up
H1-4	107.1622099	2.158648615	0.220335708	9.797089334	1.16E-22	2.61E-21	Up
H1-5	2.865159064	2.460974521	0.353822852	6.955386023	3.52E-12	2.15E-11	Up
H2AC12	1.64024967	1.987413135	0.366299094	5.425656699	5.77E-08	2.09E-07	Up
H2AC13	30.81919175	1.474175675	0.260566384	5.65758196	1.54E-08	5.99E-08	Up
H2AC14	1.305430738	2.207331213	0.395170946	5.585762909	2.33E-08	8.88E-08	Up
H2AC16	2.085083657	1.81715831	0.323436577	5.618283265	1.93E-08	7.44E-08	Up
H2AC17	33.24891207	1.570719249	0.188872851	8.316278595	9.08E-17	9.64E-16	Up
H2AC18	3.588251869	1.715560834	0.331505045	5.17506704	2.28E-07	7.65E-07	Up
H2AC21	8.313915032	1.390622961	0.212451962	6.545587767	5.93E-11	3.12E-10	Up
H2AC4	2.535275842	2.38069669	0.349213302	6.817313876	9.28E-12	5.36E-11	Up
H2AC8	823.0558652	1.275998368	0.175370362	7.276020618	3.44E-13	2.36E-12	Up
H2AJ	26551.91022	1.141508264	0.15935791	7.163172921	7.88E-13	5.18E-12	Up
H2AW	1907.967577	1.737137118	0.136033633	12.76990904	2.41E-37	2.68E-35	Up
H2BC13	13.60264489	1.474040532	0.197702893	7.455836926	8.93E-14	6.53E-13	Up
H2BC14	4.006653171	3.123165558	0.441898582	7.067607102	1.58E-12	1.00E-11	Up
H2BC15	212.1149381	1.130324295	0.10952769	10.31998666	5.72E-25	1.76E-23	Up
H2BC17	9.968069414	1.431358697	0.224833304	6.366310827	1.94E-10	9.59E-10	Up
H2BC18	314.0509519	1.169370459	0.175564637	6.660626401	2.73E-11	1.49E-10	Up
H2BC3	2.172202859	1.670655818	0.365539833	4.570379668	4.87E-06	1.38E-05	Up
H2BC4	929.0943319	1.242118962	0.181574845	6.840809719	7.87E-12	4.59E-11	Up
H2BC6	28.0627647	1.490677675	0.198028488	7.527592048	5.17E-14	3.88E-13	Up
H2BC7	77.26086137	1.5428	0.231189726	6.673306938	2.50E-11	1.38E-10	Up
H2BC8	724.9315628	1.355470877	0.177929856	7.618006953	2.58E-14	2.01E-13	Up
H2BU1	197.1517069	1.792056803	0.17148421	10.45027299	1.46E-25	4.79E-24	Up
H3-2	4.970483401	-1.187327296	0.289361893	-4.10326074	4.07E-05	0.000101468	Down
H3C1	6.500056607	1.311221961	0.230402181	5.691013661	1.26E-08	4.99E-08	Up
H3C10	465.4002356	1.317797472	0.197491608	6.672675781	2.51E-11	1.38E-10	Up
H3C11	0.831636099	1.901772512	0.547980748	3.470509717	0.000519472	0.001098189	Up
H3C12	4.790135622	1.943211253	0.28858201	6.733653464	1.65E-11	9.27E-11	Up
H3C13	7.119070121	1.319463996	0.241671787	5.459735345	4.77E-08	1.75E-07	Up
H3C14	2.762911585	1.488072525	0.553293692	2.689480374	0.007156335	0.012707402	Up
H3C7	1.686747746	1.086157106	0.373821648	2.905548976	0.003666095	0.006828145	Up
H3Y1	1.631240062	2.053054529	0.574072252	3.576299887	0.000348492	0.000756065	Up
H4-16	337.761338	1.182736055	0.174669279	6.771288341	1.28E-11	7.24E-11	Up
H4C1	0.760736688	1.264084083	0.477527515	2.647143974	0.008117478	0.014286115	Up
H4C11	19.82658314	1.523019419	0.196999254	7.731092303	1.07E-14	8.68E-14	Up
H4C2	8.193459579	2.56150708	0.305047181	8.397084908	4.58E-17	5.05E-16	Up
H4C3	5.479605599	1.184209544	0.212751313	5.566167976	2.60E-08	9.89E-08	Up
H4C4	26.04728536	1.905049072	0.20674542	9.214468075	3.13E-20	5.15E-19	Up
H4C5	101.6922136	2.095591543	0.235477018	8.899346369	5.62E-19	7.95E-18	Up
H4C8	476.0103837	1.163961765	0.17188696	6.771669985	1.27E-11	7.22E-11	Up
HAAO	401.6465225	-1.064768469	0.156019968	-6.824565348	8.82E-12	5.11E-11	Down
HABP2	42.17199699	2.409830626	0.312837359	7.703142075	1.33E-14	1.07E-13	Up
HACD1	319.5226673	-1.124025376	0.128064277	-8.77704077	1.68E-18	2.24E-17	Down
HACD4	357.3094099	-1.054704963	0.11786584	-8.948351475	3.61E-19	5.25E-18	Down
HAGHL	384.2854334	1.973162436	0.195695107	10.08283991	6.58E-24	1.76E-22	Up
HAND1	1.602468395	1.683623727	0.548650645	3.068662625	0.002150193	0.004139707	Up
HAND2	26.55437634	-1.135339141	0.256045514	-4.434130171	9.24E-06	2.52E-05	Down
HAO1	38.16387382	3.392002812	0.394670451	8.594519317	8.36E-18	1.01E-16	Up
HAPLN1	49.82865222	-1.566508083	0.323011526	-4.849697176	1.24E-06	3.78E-06	Down
HAPLN2	98.75763733	-1.024521523	0.18557162	-5.520895503	3.37E-08	1.26E-07	Down
HAS2	85.42394026	-1.328276785	0.196554098	-6.757817805	1.40E-11	7.90E-11	Down
HASPIN	28.7171435	1.215352264	0.168545812	7.210812583	5.56E-13	3.71E-12	Up
HAVCR1	2.383138578	1.242041783	0.36996721	3.357167204	0.000787455	0.001618227	Up
HBA2	166.8760627	-1.105041517	0.238905879	-4.625426226	3.74E-06	1.07E-05	Down
HBB	440.7078839	-1.764863916	0.201308461	-8.766963434	1.84E-18	2.43E-17	Down
HBD	0.506704086	-1.058911718	0.434208323	-2.43871815	0.014739459	0.024736824	Down
HBQ1	6.872235172	2.905512629	0.348169802	8.345102339	7.12E-17	7.66E-16	Up
HCAR2	118.1277474	-2.045378182	0.179994145	-11.36358177	6.35E-30	3.51E-28	Down
HCAR3	18.83905419	-2.273447274	0.231207998	-9.832909287	8.12E-23	1.88E-21	Down
HCN2	92.00963612	1.491903459	0.175916629	8.480741494	2.24E-17	2.57E-16	Up
HCN4	19.52289954	-2.025018675	0.206158304	-9.822639396	9.00E-23	2.06E-21	Down
HDAC10	540.1598148	1.011642832	0.128534518	7.870592644	3.53E-15	3.05E-14	Up
HECW1	177.6291028	-1.382059349	0.234203939	-5.90109353	3.61E-09	1.53E-08	Down
HELT	3.192645602	3.097945551	0.52148171	5.940660031	2.84E-09	1.22E-08	Up
HEPACAM	5.404138128	-1.337914404	0.252214901	-5.304660435	1.13E-07	3.94E-07	Down
HEPH	1115.926831	-1.246008921	0.143829553	-8.663093888	4.59E-18	5.80E-17	Down
HES4	925.7939616	1.719315291	0.160883995	10.68667704	1.18E-26	4.45E-25	Up
HES6	439.3410501	1.595169342	0.185112114	8.617314705	6.85E-18	8.35E-17	Up
HEY2	239.4743265	1.164610273	0.162445508	7.169236539	7.54E-13	4.97E-12	Up
HFE	468.2878052	-1.32846482	0.122562283	-10.83909985	2.25E-27	9.29E-26	Down
HGFAC	21.17707248	1.11862675	0.242914364	4.605025126	4.12E-06	1.18E-05	Up
HHIPL2	46.20398961	-1.227037252	0.225552043	-5.440151354	5.32E-08	1.94E-07	Down
HHLA2	13.53408603	1.036123413	0.235981719	4.390693555	1.13E-05	3.04E-05	Up
HIF3A	284.0138884	-1.588259064	0.190962458	-8.317127262	9.01E-17	9.59E-16	Down
HJURP	235.5389073	2.061429705	0.189932745	10.85347185	1.92E-27	8.07E-26	Up
HLA-DMB	3569.639784	1.734383779	0.230796899	7.514762044	5.70E-14	4.26E-13	Up
HLF	1049.295065	-1.20783378	0.133895367	-9.020728721	1.87E-19	2.80E-18	Down
HMGCLL1	58.51692537	-1.941540959	0.22150079	-8.765390672	1.86E-18	2.46E-17	Down
HMMR	207.1212563	1.418966854	0.176425482	8.042867925	8.78E-16	8.23E-15	Up
HMX1	5.755141363	3.167147818	0.524567197	6.03763986	1.56E-09	6.91E-09	Up
HMX2	4.42735599	-1.54086235	0.410889626	-3.750063895	0.00017679	0.000401205	Down
HMX3	0.792506605	-1.302260304	0.414896144	-3.138762131	0.001696631	0.003323125	Down
HNF1A	58.11373079	2.908682303	0.40159502	7.242824631	4.39E-13	2.98E-12	Up
HOGA1	46.98336181	-1.718566237	0.183499023	-9.365533434	7.57E-21	1.36E-19	Down
HOXA7	54.67534315	-1.250881178	0.14783517	-8.461323347	2.64E-17	3.00E-16	Down
HOXB1	0.494127973	-1.265778796	0.480255744	-2.635634892	0.008398004	0.014725122	Down
HOXB2	277.3653283	-1.723433547	0.159818426	-10.78369741	4.11E-27	1.65E-25	Down
HOXB3	392.2914165	-1.62988386	0.181566548	-8.976784958	2.79E-19	4.12E-18	Down
HOXB4	75.46893967	-2.043803906	0.193683262	-10.55230012	4.96E-26	1.71E-24	Down
HOXB5	47.13719975	-3.532548625	0.29751947	-11.87333595	1.63E-32	1.11E-30	Down
HOXB6	140.321051	-4.609849893	0.251455581	-18.33266085	4.54E-75	2.94E-72	Down
HOXB7	144.1566347	-2.564954867	0.190931623	-13.43389233	3.83E-41	5.59E-39	Down
HOXB8	108.4075572	-6.282552641	0.270399949	-23.23429671	2.05E-119	5.69E-116	Down
HOXB9	118.6992342	-3.772037927	0.244934037	-15.40021947	1.63E-53	4.28E-51	Down
HOXC11	17.47051536	1.461142399	0.345332117	4.231122238	2.33E-05	6.01E-05	Up
HOXC12	22.0617893	4.553210734	0.501665106	9.07619581	1.12E-19	1.72E-18	Up
HOXC13	11.7661039	3.293568743	0.391576203	8.411054403	4.06E-17	4.50E-16	Up
HOXC4	328.8509147	2.303656223	0.194662486	11.83410462	2.60E-32	1.75E-30	Up
HOXC5	4.695225557	2.017938915	0.273624667	7.374842836	1.65E-13	1.17E-12	Up
HOXC6	706.0053541	2.950932448	0.18897323	15.615611	5.70E-55	1.65E-52	Up
HOXC9	23.47334965	1.688975848	0.31316728	5.393206627	6.92E-08	2.49E-07	Up
HOXD11	109.6418579	-1.304984256	0.197578115	-6.604902853	3.98E-11	2.14E-10	Down
HOXD12	15.40541562	-1.852522195	0.228804247	-8.096537634	5.65E-16	5.42E-15	Down
HOXD13	395.4738328	-1.81140302	0.190154466	-9.525955703	1.64E-21	3.15E-20	Down
HOXD3	21.65409356	-1.506194182	0.159189367	-9.461650665	3.03E-21	5.66E-20	Down
HOXD4	14.64951366	-2.046907965	0.207685607	-9.85580078	6.47E-23	1.52E-21	Down
HOXD8	300.9653186	-1.291974016	0.148157098	-8.720297802	2.77E-18	3.60E-17	Down
HP	39.23443624	1.426262466	0.306872112	4.6477422	3.36E-06	9.70E-06	Up
HPCAL4	18.06046948	-2.026495	0.233727665	-8.670325773	4.31E-18	5.47E-17	Down
HPD	57.14497597	-1.508559465	0.173313559	-8.704220662	3.20E-18	4.13E-17	Down
HPGD	3586.779049	1.324603327	0.285835201	4.634150461	3.58E-06	1.03E-05	Up
HPN	13966.22984	2.496231443	0.14536144	17.17258336	4.26E-66	2.02E-63	Up
HPX	165.9227248	1.477644264	0.148783092	9.931533514	3.04E-23	7.44E-22	Up
HR	465.6910504	-1.087850747	0.146414982	-7.429914148	1.09E-13	7.86E-13	Down
HRG	2.452677848	2.981941714	0.675449128	4.414753963	1.01E-05	2.74E-05	Up
HRH2	59.25917695	-1.414597673	0.171461	-8.250259083	1.58E-16	1.62E-15	Down
HRH3	24.07450262	1.162388535	0.232596952	4.997436665	5.81E-07	1.85E-06	Up
HRK	9.368083047	1.690715959	0.266452731	6.345275402	2.22E-10	1.09E-09	Up
HS3ST3A1	86.95733328	-1.300319524	0.159183398	-8.168688082	3.12E-16	3.07E-15	Down
HS3ST4	319.6582873	1.22180635	0.201680525	6.058127576	1.38E-09	6.11E-09	Up
HS3ST5	18.17268067	-4.973523407	0.322661635	-15.41405257	1.32E-53	3.55E-51	Down
HS3ST6	14.76159299	-1.554565322	0.299313856	-5.193763302	2.06E-07	6.96E-07	Down
HS6ST3	262.5181919	1.307097537	0.233482942	5.598257102	2.17E-08	8.29E-08	Up
HSD11B1	223.4274346	-1.38621466	0.169730125	-8.167169257	3.16E-16	3.11E-15	Down
HSD17B13	357.0385707	-2.620709899	0.304090073	-8.618202743	6.80E-18	8.29E-17	Down
HSD17B2	44.54340541	-1.114174243	0.248336192	-4.486556041	7.24E-06	2.00E-05	Down
HSD17B3	35.53408848	1.356686462	0.20370774	6.659965218	2.74E-11	1.50E-10	Up
HSF4	1674.280331	1.572644518	0.172987779	9.091072974	9.81E-20	1.51E-18	Up
HSPA1A	9825.077466	-1.0396	0.176221804	-5.899383495	3.65E-09	1.54E-08	Down
HSPA4L	430.2538053	-1.449416953	0.136809047	-10.59445249	3.16E-26	1.12E-24	Down
HSPA6	471.4098634	-3.573558455	0.302411682	-11.81686645	3.19E-32	2.12E-30	Down
HSPB2-C11orf52	0.665638616	-1.249680162	0.269289297	-4.640660353	3.47E-06	1.00E-05	Down
HSPB3	51.73321754	-1.538169398	0.411028922	-3.742241276	0.000182386	0.000412797	Down
HSPB6	4042.980083	-1.253061605	0.212349435	-5.900941556	3.61E-09	1.53E-08	Down
HSPB7	1308.510917	-1.152822348	0.201437272	-5.722984329	1.05E-08	4.17E-08	Down
HSPB8	5046.49018	-1.860249144	0.181486852	-10.25004908	1.18E-24	3.53E-23	Down
HTN1	0.508305277	1.193262753	0.507830952	2.34972435	0.018787318	0.030884526	Up
HTR1A	0.457242663	-2.60696075	0.634070864	-4.111465926	3.93E-05	9.82E-05	Down
HTR1B	4.260441668	-1.482996002	0.240780806	-6.159112207	7.32E-10	3.36E-09	Down
HTR1E	2.904441601	-2.304575341	0.370752382	-6.215942111	5.10E-10	2.39E-09	Down
HTR3A	8.48432736	1.299560653	0.285464402	4.552443822	5.30E-06	1.49E-05	Up
HTR4	5.120777275	1.301519604	0.23941203	5.436316647	5.44E-08	1.98E-07	Up
HUNK	199.2401774	-1.294007522	0.170474142	-7.59063813	3.18E-14	2.44E-13	Down
IAPP	13.69286756	3.469127017	0.501281645	6.920514749	4.50E-12	2.70E-11	Up
IBSP	4.313710394	1.957033081	0.517045346	3.785031805	0.000153689	0.000352071	Up
ID1	3002.880573	-1.485660554	0.199966871	-7.429533439	1.09E-13	7.88E-13	Down
ID3	3364.32109	-1.235573486	0.150221655	-8.225002483	1.95E-16	1.98E-15	Down
ID4	1316.055749	-1.648069098	0.165463582	-9.960313185	2.27E-23	5.65E-22	Down
IER3	1422.347418	-1.708274184	0.18597245	-9.185630343	4.09E-20	6.64E-19	Down
IFI6	8672.575121	1.485970691	0.230581568	6.444446991	1.16E-10	5.89E-10	Up
IFNE	4.123419534	-1.144979195	0.263893904	-4.338786072	1.43E-05	3.81E-05	Down
IGDCC4	54.31506758	-1.504777677	0.214252219	-7.023393655	2.17E-12	1.35E-11	Down
IGF2	1246.596441	-1.046056964	0.182814117	-5.7219704	1.05E-08	4.20E-08	Down
IGF2BP2	117.6779295	-1.054753802	0.167758581	-6.287331431	3.23E-10	1.55E-09	Down
IGFBP1	2.301728526	2.178596121	0.525349176	4.146948776	3.37E-05	8.50E-05	Up
IGFL1	9.2884094	1.462425717	0.349862615	4.179999961	2.92E-05	7.43E-05	Up
IGFL4	6.05878781	1.011443536	0.210545261	4.803924499	1.56E-06	4.69E-06	Up
IGFN1	91.32258748	1.346725113	0.256141736	5.257733999	1.46E-07	5.02E-07	Up
IGSF1	132.3863583	-2.234706698	0.239018017	-9.349532407	8.80E-21	1.56E-19	Down
IGSF10	11.85255771	-1.406274962	0.190788454	-7.370859881	1.70E-13	1.20E-12	Down
IGSF23	10.86378507	1.799460858	0.326041471	5.519116479	3.41E-08	1.27E-07	Up
IL11	44.45425665	1.333695274	0.164950494	8.085427596	6.19E-16	5.91E-15	Up
IL17C	3.645616108	1.560891881	0.284858651	5.479531249	4.26E-08	1.57E-07	Up
IL18R1	142.3733405	-1.693951104	0.143793582	-11.78043608	4.92E-32	3.22E-30	Down
IL19	1.082987764	-3.245976926	0.408578992	-7.944551709	1.95E-15	1.74E-14	Down
IL1A	3.507283803	-2.134744016	0.265596601	-8.03754268	9.17E-16	8.57E-15	Down
IL1F10	1.567501854	2.500337237	0.416851895	5.998142901	2.00E-09	8.70E-09	Up
IL1R2	40.9214427	-1.159835732	0.144699974	-8.015452263	1.10E-15	1.02E-14	Down
IL1RAPL1	75.02924261	1.561803698	0.27134066	5.755877869	8.62E-09	3.47E-08	Up
IL1RAPL2	4.544137255	-1.646376755	0.243526819	-6.76055624	1.37E-11	7.76E-11	Down
IL1RL1	72.66388622	-2.325091504	0.222912366	-10.43051827	1.80E-25	5.81E-24	Down
IL1RL2	80.15172276	-1.294162918	0.199689446	-6.480877889	9.12E-11	4.69E-10	Down
IL1RN	163.0345274	-1.47496452	0.184347201	-8.0010139	1.23E-15	1.13E-14	Down
IL20	6.955042128	-2.79295349	0.330551172	-8.449383119	2.93E-17	3.31E-16	Down
IL20RB	56.26669325	-1.416095142	0.169739858	-8.342737858	7.26E-17	7.80E-16	Down
IL31RA	71.97227701	1.081898703	0.234459186	4.614443646	3.94E-06	1.13E-05	Up
IL33	1106.459069	-1.125316063	0.13367126	-8.41853414	3.81E-17	4.23E-16	Down
IL36RN	16.46898592	3.076055015	0.36993457	8.315132642	9.16E-17	9.72E-16	Up
IL5RA	467.274102	1.872614091	0.307511096	6.089582183	1.13E-09	5.08E-09	Up
ILDR2	150.2218209	-1.007535745	0.145299465	-6.934201332	4.09E-12	2.47E-11	Down
ILK	1020.656593	-1.080662861	0.091953354	-11.75229412	6.87E-32	4.44E-30	Down
IMPG1	23.7207772	1.034398429	0.188813372	5.47841723	4.29E-08	1.58E-07	Up
INAVA	270.4115281	-1.645101398	0.197935575	-8.31129723	9.47E-17	1.00E-15	Down
INHA	43.83142257	1.125787872	0.168767837	6.670630466	2.55E-11	1.40E-10	Up
INHBC	14.58752167	-1.142539761	0.205942323	-5.54786284	2.89E-08	1.09E-07	Down
INKA1	114.2824306	-1.091596087	0.169032976	-6.457888353	1.06E-10	5.41E-10	Down
INMT	1513.479176	-1.128299667	0.154531663	-7.301414123	2.85E-13	1.97E-12	Down
INMT-MINDY4	7.911919989	-1.684045105	0.194815259	-8.644318263	5.41E-18	6.74E-17	Down
INPP5D	858.0469104	-1.006883626	0.131997442	-7.628054069	2.38E-14	1.86E-13	Down
INSC	17.32430578	-1.453031774	0.197004578	-7.375624424	1.64E-13	1.16E-12	Down
INSL5	10.46265481	1.449178771	0.314454711	4.608545275	4.05E-06	1.16E-05	Up
INSL6	3.019829906	1.458632025	0.461948296	3.157565553	0.001590925	0.0031287	Up
INSM1	284.9903387	1.612458559	0.254541077	6.33476756	2.38E-10	1.16E-09	Up
INSM2	3.920637576	2.526037592	0.409902058	6.162539423	7.16E-10	3.29E-09	Up
INSRR	28.6664428	-1.007829399	0.260237487	-3.872729525	0.000107623	0.000252567	Down
INSYN1	460.2947439	-1.382306682	0.153964844	-8.978066976	2.76E-19	4.07E-18	Down
INSYN2A	38.91601592	-1.087647074	0.191746913	-5.672305526	1.41E-08	5.53E-08	Down
INSYN2B	12.71029503	-2.502452984	0.299669266	-8.350716161	6.79E-17	7.32E-16	Down
IP6K3	144.8327668	-1.763552477	0.236305112	-7.463031413	8.46E-14	6.19E-13	Down
IQANK1	2314.973583	1.374109547	0.117011058	11.74341615	7.63E-32	4.91E-30	Up
IQCA1	99.54802286	-1.365165783	0.153872697	-8.872046881	7.18E-19	1.00E-17	Down
IQGAP3	238.8509554	1.825455907	0.186752155	9.774751526	1.45E-22	3.18E-21	Up
IQSEC3	118.1488743	-1.459939518	0.182451374	-8.001800605	1.23E-15	1.13E-14	Down
IRAK3	420.6147014	-1.167120773	0.125876552	-9.271947437	1.83E-20	3.10E-19	Down
IRF5	446.4937537	-1.394004909	0.118059526	-11.80764446	3.56E-32	2.35E-30	Down
IRF7	1829.788424	1.109888608	0.114373479	9.70407315	2.90E-22	6.15E-21	Up
IRX1	7.305674748	-2.042973136	0.415853039	-4.912728646	8.98E-07	2.79E-06	Down
IRX4	972.5921865	1.251236875	0.202208569	6.187852882	6.10E-10	2.83E-09	Up
ISG15	3071.618194	1.998039432	0.238057911	8.39308143	4.74E-17	5.21E-16	Up
ISL2	39.83610145	-1.449967522	0.191436971	-7.574124872	3.62E-14	2.75E-13	Down
ISX	180.2707121	1.702864108	0.21575233	7.892680019	2.96E-15	2.58E-14	Up
ISYNA1	1873.29099	-1.258146567	0.129158526	-9.741103502	2.01E-22	4.37E-21	Down
ITGA1	4254.179936	-1.032103827	0.127747092	-8.07927455	6.52E-16	6.20E-15	Down
ITGA2	1280.9872	-1.356801196	0.135625667	-10.0040149	1.46E-23	3.72E-22	Down
ITGA5	4838.720781	-1.167020399	0.147098898	-7.933576748	2.13E-15	1.89E-14	Down
ITGA8	2654.674973	-1.065803262	0.199186215	-5.350788277	8.76E-08	3.11E-07	Down
ITGA9	1455.798154	-1.230822088	0.1394093	-8.828837709	1.06E-18	1.45E-17	Down
ITGAD	16.79206475	1.401596669	0.222996602	6.285282638	3.27E-10	1.57E-09	Up
ITGB1BP2	120.415203	-1.306886198	0.157049742	-8.321479411	8.69E-17	9.26E-16	Down
ITGB3	130.9954432	-1.474659047	0.165236863	-8.924516121	4.48E-19	6.42E-18	Down
ITGB4	4032.808678	-1.08511786	0.150282442	-7.220523204	5.18E-13	3.47E-12	Down
ITGB6	628.4739831	-1.524639649	0.191153176	-7.97601002	1.51E-15	1.37E-14	Down
ITGB8	1398.630334	-1.270890518	0.147193762	-8.634133014	5.92E-18	7.31E-17	Down
ITGBL1	330.9141005	1.575039506	0.220761026	7.134590451	9.71E-13	6.32E-12	Up
ITIH1	5.037070649	1.239131123	0.335286381	3.695739499	0.000219248	0.000489778	Up
ITIH5	2252.093442	-1.226618746	0.138768297	-8.839329812	9.63E-19	1.32E-17	Down
ITLN1	25.48338346	-2.713998718	0.29436197	-9.219936671	2.97E-20	4.91E-19	Down
ITPR1	4262.878341	-1.230701664	0.160620546	-7.662168349	1.83E-14	1.45E-13	Down
ITPRID1	5.57941604	-1.743503092	0.251094568	-6.94361134	3.82E-12	2.32E-11	Down
ITPRIPL1	123.7216012	-1.336809763	0.166216112	-8.042600377	8.80E-16	8.25E-15	Down
IVL	10.64486378	-2.220292982	0.399559995	-5.556845057	2.75E-08	1.04E-07	Down
IZUMO1	16.26418137	1.273883808	0.222488275	5.725622209	1.03E-08	4.11E-08	Up
IZUMO4	349.5246951	1.097338181	0.1447392	7.581485756	3.42E-14	2.61E-13	Up
JAKMIP2	35.65091326	-1.238374236	0.167505542	-7.393034415	1.44E-13	1.02E-12	Down
JAZF1	1118.351664	-1.358395164	0.124946929	-10.87177712	1.57E-27	6.72E-26	Down
JPH2	1818.951892	-1.447092088	0.175574328	-8.242048272	1.69E-16	1.73E-15	Down
JPH4	780.3116688	-2.072811017	0.199243609	-10.40340027	2.39E-25	7.62E-24	Down
JSRP1	39.2816572	1.1006165	0.218850008	5.029090512	4.93E-07	1.58E-06	Up
KANK2	7212.432716	-1.251757681	0.115294531	-10.85704303	1.85E-27	7.78E-26	Down
KANK4	112.5978481	-1.61278128	0.198798281	-8.112652057	4.95E-16	4.78E-15	Down
KAT2A	3856.518266	1.010503205	0.093573788	10.79899862	3.48E-27	1.41E-25	Up
KATNAL1	524.217195	-1.097351878	0.095042513	-11.5459056	7.74E-31	4.63E-29	Down
KBTBD12	28.1715488	-1.004444539	0.261684628	-3.838378075	0.00012385	0.000287788	Down
KBTBD13	2.069048589	-2.233818989	0.266809565	-8.37233472	5.65E-17	6.16E-16	Down
KCNA1	1.574297946	-1.241502691	0.320706036	-3.871154735	0.000108321	0.000254074	Down
KCNA2	11.97067458	-1.425783554	0.189583521	-7.520609121	5.45E-14	4.08E-13	Down
KCNA4	6.214972905	-2.419669552	0.310554469	-7.791449788	6.62E-15	5.52E-14	Down
KCNAB1	794.9510426	-1.554938857	0.167199675	-9.299891603	1.41E-20	2.42E-19	Down
KCNB1	369.9198888	-1.288827692	0.158676655	-8.122352309	4.57E-16	4.43E-15	Down
KCNB2	3.999835851	-1.455009445	0.271565589	-5.357856461	8.42E-08	2.99E-07	Down
KCNC2	1441.838775	1.838076945	0.331775079	5.540129634	3.02E-08	1.14E-07	Up
KCNE1	5.267130018	1.023742476	0.254170688	4.027775527	5.63E-05	0.00013738	Up
KCNE5	9.18897828	-1.393181484	0.222410713	-6.264003503	3.75E-10	1.79E-09	Down
KCNF1	16.851951	-2.042548455	0.211119072	-9.674864677	3.86E-22	8.05E-21	Down
KCNG3	209.1382323	3.055956985	0.265337529	11.51724368	1.08E-30	6.32E-29	Up
KCNG4	1.218025265	-1.851098769	0.31742593	-5.831592802	5.49E-09	2.27E-08	Down
KCNH1	17.96626273	-1.291105827	0.229208195	-5.632895569	1.77E-08	6.86E-08	Down
KCNH4	17.54510487	-1.344263265	0.161383987	-8.329595059	8.11E-17	8.68E-16	Down
KCNH5	8.906976974	-3.248796135	0.348083777	-9.333374172	1.03E-20	1.82E-19	Down
KCNH7	3.13567047	-1.227271119	0.230947707	-5.314064967	1.07E-07	3.75E-07	Down
KCNH8	290.0136168	1.793248084	0.245467075	7.305452607	2.76E-13	1.91E-12	Up
KCNIP3	278.2436806	-1.256666859	0.130866189	-9.602685511	7.79E-22	1.56E-20	Down
KCNJ1	5.001195652	-2.914331543	0.253915121	-11.4775817	1.71E-30	9.83E-29	Down
KCNJ13	9.272575076	-3.064128622	0.280112915	-10.93890519	7.51E-28	3.32E-26	Down
KCNJ15	201.5082337	-3.306516361	0.219888352	-15.03725112	4.19E-51	1.03E-48	Down
KCNJ16	132.7776106	-5.35188298	0.390623529	-13.70087204	1.00E-42	1.61E-40	Down
KCNJ18	0.827099146	-1.379939311	0.355423628	-3.882519902	0.00010338	0.000243218	Down
KCNJ3	296.4828555	-1.900580574	0.26964026	-7.048578637	1.81E-12	1.14E-11	Down
KCNJ5	420.5222208	-3.147436816	0.16951869	-18.5669015	5.95E-77	4.28E-74	Down
KCNJ8	516.6360986	-1.217192651	0.135894218	-8.95691273	3.34E-19	4.87E-18	Down
KCNK10	5.868479596	-2.111587679	0.270522607	-7.805586768	5.92E-15	4.97E-14	Down
KCNK12	30.95364068	1.585656087	0.223251416	7.102557806	1.22E-12	7.88E-12	Up
KCNK15	83.57859326	-1.087491272	0.1999173	-5.439705689	5.34E-08	1.94E-07	Down
KCNK3	1727.605602	-1.112294554	0.206311195	-5.391343677	6.99E-08	2.51E-07	Down
KCNK9	3.036848564	1.004340464	0.240064833	4.183621783	2.87E-05	7.32E-05	Up
KCNMA1	3820.211138	-1.411905815	0.142615033	-9.900119116	4.16E-23	1.00E-21	Down
KCNMB1	2266.91397	-1.548861849	0.167357514	-9.254809145	2.15E-20	3.61E-19	Down
KCNMB2	101.7313934	1.305265248	0.302953762	4.308463569	1.64E-05	4.34E-05	Up
KCNN2	2476.066599	1.10053925	0.184396566	5.968328354	2.40E-09	1.03E-08	Up
KCNQ1	1745.305944	-1.910369282	0.130742054	-14.61174287	2.36E-48	5.10E-46	Down
KCNQ5	112.7565884	-1.556756614	0.167069451	-9.318020737	1.19E-20	2.08E-19	Down
KCNS1	90.12185735	-2.78326713	0.2757766	-10.09247026	5.96E-24	1.60E-22	Down
KCNS2	18.43180351	-1.578210199	0.188764389	-8.360741166	6.23E-17	6.76E-16	Down
KCNT2	61.12882857	-1.121489062	0.192691421	-5.820129693	5.88E-09	2.42E-08	Down
KCNU1	24.39450975	1.999818217	0.258721306	7.729623243	1.08E-14	8.78E-14	Up
KCP	71.16098165	-3.514677615	0.188263129	-18.66896416	8.86E-78	6.64E-75	Down
KCTD14	237.1022758	-2.017064682	0.177337492	-11.37415818	5.62E-30	3.13E-28	Down
KCTD4	1.429657194	-1.69526802	0.272963645	-6.210600024	5.28E-10	2.46E-09	Down
KERA	4.171704544	-1.324928906	0.258760007	-5.120300161	3.05E-07	1.01E-06	Down
KHDC1L	9.53724399	1.251509354	0.325245551	3.847890769	0.000119139	0.000277772	Up
KHDRBS2	4.242819257	-1.26888367	0.227408895	-5.579745111	2.41E-08	9.18E-08	Down
KIAA0408	11.98688699	-1.636991644	0.220798175	-7.413972715	1.23E-13	8.81E-13	Down
KIAA1210	666.0347955	-1.839626904	0.245888203	-7.481558201	7.34E-14	5.42E-13	Down
KIAA1614	171.238713	-1.123987707	0.119749798	-9.386134451	6.22E-21	1.13E-19	Down
KIF12	989.1846903	1.199365035	0.207900632	5.768934035	7.98E-09	3.23E-08	Up
KIF14	63.4088963	1.409273927	0.196016598	7.189564271	6.50E-13	4.30E-12	Up
KIF18B	99.39577037	1.976410062	0.205192535	9.631978387	5.86E-22	1.19E-20	Up
KIF20A	223.6617711	1.569374597	0.184460699	8.507907655	1.77E-17	2.06E-16	Up
KIF25	30.20280358	2.012800553	0.237128515	8.488226536	2.10E-17	2.42E-16	Up
KIF26B	276.4918804	-1.534715716	0.165391108	-9.279312163	1.71E-20	2.90E-19	Down
KIF2C	199.5775195	1.097944541	0.147008519	7.468577675	8.11E-14	5.94E-13	Up
KIF4A	245.8325541	2.184541438	0.188961424	11.56077991	6.51E-31	3.95E-29	Up
KIFC1	336.9107823	1.414897679	0.151918074	9.313557269	1.24E-20	2.15E-19	Up
KIFC2	1213.537744	1.137540565	0.150143018	7.576380032	3.55E-14	2.71E-13	Up
KIR3DL2	2.241144376	1.01022232	0.289643877	3.48780831	0.000486997	0.001034595	Up
KIRREL3	27.00134672	-3.064582863	0.172729711	-17.74207143	1.98E-70	1.10E-67	Down
KISS1R	6.332153754	3.283071199	0.361586381	9.079631798	1.09E-19	1.67E-18	Up
KIT	497.034688	-1.740427294	0.162179894	-10.73146154	7.24E-27	2.82E-25	Down
KITLG	1292.728768	-1.286923859	0.120498304	-10.68001636	1.26E-26	4.76E-25	Down
KLB	82.4642958	1.709514767	0.194460484	8.791065049	1.48E-18	1.99E-17	Up
KLF1	4.664453731	1.088470866	0.217836029	4.996743986	5.83E-07	1.86E-06	Up
KLF17	4.285603844	-1.066354375	0.222813383	-4.785863224	1.70E-06	5.10E-06	Down
KLF5	2482.918706	-1.191152335	0.13717105	-8.683700612	3.83E-18	4.90E-17	Down
KLF8	191.1830497	-1.072217964	0.113931554	-9.411071171	4.91E-21	8.97E-20	Down
KLHL13	396.1512	-1.085543057	0.116207519	-9.341418428	9.51E-21	1.68E-19	Down
KLHL14	155.4565886	-4.290227902	0.193277266	-22.19727123	3.65E-109	7.09E-106	Down
KLHL17	437.1395939	1.150178521	0.10382564	11.07798147	1.60E-28	7.60E-27	Up
KLHL30	48.46367462	-1.038545418	0.20413518	-5.087537674	3.63E-07	1.18E-06	Down
KLHL33	19.80106654	-1.260169158	0.187652662	-6.71543448	1.88E-11	1.04E-10	Down
KLHL35	127.7281749	1.674598217	0.158020565	10.59734357	3.07E-26	1.10E-24	Up
KLHL4	25.68601965	-2.083167728	0.177891875	-11.71030281	1.13E-31	7.12E-30	Down
KLHL5	1595.211677	-1.0624443	0.103373201	-10.27775373	8.88E-25	2.67E-23	Down
KLK12	641.466031	2.468442745	0.312491476	7.899232258	2.81E-15	2.46E-14	Up
KLK14	229.4569601	2.156535915	0.280771224	7.680758324	1.58E-14	1.26E-13	Up
KLK15	413.4341191	2.036765858	0.2154995	9.45137163	3.34E-21	6.20E-20	Up
KLK6	8.458631302	-1.281676107	0.259564364	-4.937796875	7.90E-07	2.47E-06	Down
KLRC2	7.922256803	1.20204074	0.295722084	4.064764881	4.81E-05	0.00011847	Up
KLRF1	16.38074823	-1.061833065	0.162470088	-6.535560332	6.34E-11	3.32E-10	Down
KNCN	1.196863834	1.987273593	0.551006879	3.606622108	0.000310209	0.000678159	Up
KNG1	9.053224296	2.458693434	0.440972646	5.5756144	2.47E-08	9.38E-08	Up
KNL1	118.1671861	1.032657	0.164656687	6.271576435	3.57E-10	1.71E-09	Up
KRT1	14.87825717	-1.17896539	0.268612773	-4.389089076	1.14E-05	3.06E-05	Down
KRT13	2025.210137	-3.031733086	0.377696385	-8.026905224	1.00E-15	9.30E-15	Down
KRT14	2170.588562	-1.384412695	0.254573393	-5.438167271	5.38E-08	1.96E-07	Down
KRT15	7512.801976	-1.493343849	0.270686762	-5.516870635	3.45E-08	1.29E-07	Down
KRT16	217.4772083	-2.440348537	0.270169501	-9.032657395	1.68E-19	2.53E-18	Down
KRT2	19.87898076	1.823932904	0.219266252	8.318347612	8.92E-17	9.50E-16	Up
KRT20	23.00951794	3.081448543	0.345661246	8.914648593	4.89E-19	6.98E-18	Up
KRT222	24.66355158	-2.305860347	0.228810248	-10.07760958	6.94E-24	1.85E-22	Down
KRT23	778.8784812	-1.676461494	0.249396032	-6.722085668	1.79E-11	9.99E-11	Down
KRT24	10.95330938	-5.068092572	0.388141455	-13.05733389	5.77E-39	7.05E-37	Down
KRT27	1.418587278	-2.473892389	0.323748134	-7.641410502	2.15E-14	1.69E-13	Down
KRT3	0.496738471	-2.314460408	0.443422382	-5.219538981	1.79E-07	6.11E-07	Down
KRT36	12.60862664	1.266088868	0.258321174	4.901219867	9.52E-07	2.96E-06	Up
KRT4	362.4769198	-2.174735732	0.314484693	-6.915235569	4.67E-12	2.80E-11	Down
KRT40	4.155100813	-1.349940305	0.226037891	-5.972185889	2.34E-09	1.01E-08	Down
KRT5	9876.165741	-1.692843878	0.245834612	-6.886108783	5.73E-12	3.39E-11	Down
KRT6A	150.8768212	-1.572889445	0.307340071	-5.117749345	3.09E-07	1.02E-06	Down
KRT7	3439.551224	-1.682783185	0.244059684	-6.894965841	5.39E-12	3.20E-11	Down
KRT71	0.799591273	-1.721617917	0.285287302	-6.034681198	1.59E-09	7.02E-09	Down
KRT72	7.345823639	3.261814944	0.44160195	7.386323683	1.51E-13	1.07E-12	Up
KRT73	3.053680924	3.044198076	0.460747719	6.607082251	3.92E-11	2.11E-10	Up
KRT74	1.836540683	-1.447254602	0.281434574	-5.142419369	2.71E-07	9.01E-07	Down
KRT75	14.11793946	1.865560616	0.36716597	5.080973638	3.76E-07	1.22E-06	Up
KRT84	1.010013667	-1.414603664	0.440480006	-3.211504824	0.001320418	0.002627041	Down
KRT85	0.405832516	-1.164229098	0.506341935	-2.299294247	0.021488236	0.034984117	Down
KRT9	4.030689179	-1.846502349	0.277435438	-6.655610991	2.82E-11	1.54E-10	Down
KRTAP10-5	0.615510018	1.824162978	0.746191783	2.444630213	0.014500073	0.024366645	Up
KRTAP13-2	45.68380882	2.497806416	0.416775917	5.993163991	2.06E-09	8.95E-09	Up
KRTAP20-2	0.849259688	1.768427614	0.569531793	3.105055127	0.001902436	0.003696781	Up
KRTAP20-4	4.602904976	3.638779846	0.552299418	6.588418758	4.45E-11	2.37E-10	Up
KRTAP26-1	0.499803007	1.769748001	0.594695823	2.975887729	0.002921418	0.005516814	Up
KRTAP3-3	1.87832634	-1.647769319	0.334488073	-4.926242378	8.38E-07	2.62E-06	Down
KRTAP5-1	11.93214039	2.170853588	0.24636096	8.811678573	1.23E-18	1.67E-17	Up
KSR1	436.6661612	-1.196575986	0.127670783	-9.372355681	7.09E-21	1.28E-19	Down
KY	45.15208179	-2.373984036	0.228417968	-10.39315803	2.66E-25	8.44E-24	Down
L1CAM	229.7643357	-1.279289561	0.20712171	-6.176511189	6.55E-10	3.03E-09	Down
L1TD1	9.493801607	-1.031233735	0.241144952	-4.276406063	1.90E-05	4.97E-05	Down
L3MBTL4	119.054729	-1.593676503	0.146017588	-10.91427768	9.85E-28	4.28E-26	Down
LAMB3	3144.021581	-1.683006059	0.214278486	-7.854293213	4.02E-15	3.45E-14	Down
LAPTM4A	16196.34262	-1.002165779	0.059876967	-16.73708331	7.04E-63	2.79E-60	Down
LARGE1	1485.833958	-1.206020413	0.097889729	-12.32019365	7.05E-35	6.34E-33	Down
LAT	18.06680694	1.080832808	0.162309837	6.659071474	2.76E-11	1.50E-10	Up
LBX1	1.974533499	2.263056555	0.54697518	4.13740264	3.51E-05	8.83E-05	Up
LCA5	307.6358911	-1.111244351	0.098893843	-11.23673944	2.69E-29	1.38E-27	Down
LCE1C	0.337717321	-3.135182627	0.84157335	-3.725382498	0.000195019	0.000438731	Down
LCN1	2.635162061	-5.862411814	0.854132217	-6.863588213	6.72E-12	3.95E-11	Down
LCN15	25.76017635	-3.354515992	0.307419429	-10.9118542	1.01E-27	4.39E-26	Down
LCN8	3.410467831	-3.34946212	0.491945283	-6.808607045	9.85E-12	5.67E-11	Down
LCT	2.246640053	1.121287973	0.315273128	3.556560562	0.000375742	0.000811469	Up
LDB3	1573.96468	-1.666905941	0.223838377	-7.446917556	9.55E-14	6.94E-13	Down
LECT2	1.189786985	-1.777770281	0.403642462	-4.404319289	1.06E-05	2.87E-05	Down
LEFTY1	25.65649549	-1.111341194	0.20923903	-5.311347466	1.09E-07	3.81E-07	Down
LEMD1	4.669148471	-1.339276228	0.259645821	-5.158088895	2.49E-07	8.34E-07	Down
LENEP	7.136714447	1.750691447	0.244315616	7.165696071	7.74E-13	5.09E-12	Up
LENG9	1536.935873	1.126292215	0.125231284	8.993696906	2.39E-19	3.56E-18	Up
LFNG	4442.717722	1.114786072	0.148851854	7.489232027	6.93E-14	5.13E-13	Up
LGALS12	6.009229255	-1.306766931	0.238183224	-5.486393665	4.10E-08	1.52E-07	Down
LGALS4	80.53059339	-1.726075598	0.216216826	-7.983077117	1.43E-15	1.30E-14	Down
LGALS7	4.139754503	-1.516953962	0.39695786	-3.821448357	0.00013267	0.000306889	Down
LGALS7B	7.164153993	-1.894666129	0.279569258	-6.777090373	1.23E-11	6.97E-11	Down
LGI3	86.40344369	-1.382870717	0.195117845	-7.08736159	1.37E-12	8.76E-12	Down
LGR6	277.6136767	-2.111130502	0.235284631	-8.972666394	2.89E-19	4.27E-18	Down
LHFPL1	15.64625051	-1.514731015	0.157235832	-9.633497606	5.77E-22	1.18E-20	Down
LHX1	7.172126945	-6.391022769	0.578248214	-11.05238652	2.13E-28	9.92E-27	Down
LHX2	8.246421144	2.047907009	0.287173164	7.131261786	9.95E-13	6.46E-12	Up
LHX3	0.732496733	1.791030304	0.50879271	3.520157169	0.000431291	0.00092353	Up
LHX9	3.699844754	1.352993618	0.403675818	3.351683601	0.000803218	0.001649224	Up
LIME1	134.2825653	1.328333021	0.1459406	9.101874474	8.88E-20	1.38E-18	Up
LIMS2	3475.355927	-1.161221799	0.157265502	-7.383830442	1.54E-13	1.09E-12	Down
LIN28B	1.174680222	1.970242389	0.678522409	2.903724862	0.003687521	0.006866076	Up
LINC00634	11.80470269	2.07727681	0.205651173	10.10097234	5.47E-24	1.48E-22	Up
LINC00672	62.13088385	-1.349356954	0.162921992	-8.28222718	1.21E-16	1.26E-15	Down
LINC02203	1.082719029	2.708394647	0.590835772	4.584005871	4.56E-06	1.30E-05	Up
LINGO2	15.18185672	-2.395279906	0.286236343	-8.368189302	5.85E-17	6.36E-16	Down
LINGO3	30.30522914	1.455866517	0.169735669	8.577257358	9.72E-18	1.16E-16	Up
LIPC	15.96104325	-1.848303653	0.188267001	-9.817459473	9.47E-23	2.16E-21	Down
LIPF	19.92779394	5.077360491	0.856057058	5.931100552	3.01E-09	1.29E-08	Up
LIPG	295.1278397	-2.838887494	0.214080094	-13.26086623	3.90E-40	5.23E-38	Down
LIPI	2.122421606	-1.273598391	0.228020746	-5.585449629	2.33E-08	8.89E-08	Down
LIPN	0.739759444	-1.02699734	0.349718553	-2.936639565	0.003317895	0.006217172	Down
LIX1	92.22951329	-1.690445428	0.27601083	-6.124561945	9.09E-10	4.13E-09	Down
LKAAEAR1	3.167259833	1.533674728	0.296068053	5.180142581	2.22E-07	7.45E-07	Up
LMO3	501.2782013	-2.205535676	0.179892301	-12.26031167	1.48E-34	1.27E-32	Down
LMOD1	10862.92098	-1.645988851	0.167166525	-9.846402262	7.10E-23	1.65E-21	Down
LMX1B	118.7716084	2.89648899	0.214790235	13.48519864	1.91E-41	2.90E-39	Up
LONRF3	78.50160256	-1.425239122	0.150307898	-9.48213063	2.49E-21	4.69E-20	Down
LOXHD1	4.013851264	-1.633935059	0.25177699	-6.489612319	8.61E-11	4.44E-10	Down
LPA	31.39356631	-1.465602944	0.190368331	-7.698775001	1.37E-14	1.10E-13	Down
LPAR1	845.3243177	-1.180212798	0.120554999	-9.789828735	1.25E-22	2.79E-21	Down
LPCAT2	897.9860777	-1.857625904	0.123546455	-15.03584946	4.28E-51	1.04E-48	Down
LPL	784.833681	-3.732121259	0.241622336	-15.44609379	8.02E-54	2.19E-51	Down
LRCH2	530.2955172	-1.326905947	0.153963524	-8.618313689	6.79E-18	8.29E-17	Down
LRCOL1	9.466145485	-2.423969974	0.235792514	-10.28009724	8.66E-25	2.61E-23	Down
LRFN1	443.4012231	1.584402769	0.104503201	15.16128459	6.38E-52	1.61E-49	Up
LRFN2	16.20109518	1.357108267	0.220417337	6.156994198	7.41E-10	3.40E-09	Up
LRFN5	136.0540097	-1.31298581	0.16886335	-7.775433883	7.52E-15	6.22E-14	Down
LRGUK	52.20840903	1.400601923	0.149472435	9.370302418	7.23E-21	1.31E-19	Up
LRIT2	1.120577592	-1.053324692	0.301052517	-3.498807122	0.000467345	0.00099601	Down
LRMP	158.4922638	-1.259610442	0.152956914	-8.235067051	1.79E-16	1.83E-15	Down
LRP1B	67.76905955	-1.747147162	0.216752064	-8.060579113	7.59E-16	7.17E-15	Down
LRP4	453.5976893	-1.130754916	0.129235613	-8.749561261	2.14E-18	2.82E-17	Down
LRRC17	155.6192099	-1.212623802	0.124612316	-9.731171407	2.22E-22	4.78E-21	Down
LRRC2	97.05833701	-1.55890325	0.231846928	-6.723846913	1.77E-11	9.87E-11	Down
LRRC26	2963.865832	1.580336816	0.19864869	7.955435367	1.79E-15	1.60E-14	Up
LRRC31	244.9948763	1.163768263	0.294496518	3.951721639	7.76E-05	0.000185284	Up
LRRC36	20.43383845	1.583597155	0.213304296	7.424122166	1.14E-13	8.18E-13	Up
LRRC3B	3.475891007	-2.313403655	0.240972666	-9.600274143	7.97E-22	1.59E-20	Down
LRRC4	64.45666098	-1.095492496	0.17472207	-6.269914814	3.61E-10	1.72E-09	Down
LRRC56	608.4762051	1.253453655	0.098265709	12.75575848	2.90E-37	3.18E-35	Up
LRRC7	242.816921	1.221802196	0.218010796	5.604319686	2.09E-08	8.03E-08	Up
LRRC71	13.57657089	1.164738283	0.277294252	4.200369373	2.66E-05	6.82E-05	Up
LRRIQ1	260.273196	1.276071809	0.163569378	7.801410168	6.12E-15	5.12E-14	Up
LRRK2	337.2468989	-1.223174083	0.14203486	-8.611787858	7.19E-18	8.74E-17	Down
LRRN1	2288.02832	1.420665884	0.22598155	6.28664546	3.24E-10	1.56E-09	Up
LRRN3	107.4126955	-1.59405614	0.229909328	-6.933412214	4.11E-12	2.48E-11	Down
LRRTM1	19.23872854	-1.365936881	0.241565653	-5.654516128	1.56E-08	6.09E-08	Down
LRRTM3	19.74881813	-2.18087322	0.399315768	-5.461525429	4.72E-08	1.73E-07	Down
LRTM2	5.962180496	1.311882564	0.303985939	4.315602779	1.59E-05	4.21E-05	Up
LSAMP	2656.45033	-1.38311199	0.193365536	-7.152836124	8.50E-13	5.57E-12	Down
LTF	46057.14968	-1.087094105	0.355440112	-3.058445199	0.002224888	0.004272928	Down
LURAP1	88.97430828	-1.498894713	0.132999876	-11.26989557	1.85E-29	9.75E-28	Down
LUZP2	1945.806715	1.893926315	0.202180316	9.367510902	7.43E-21	1.34E-19	Up
LVRN	5.788217726	-2.091537222	0.197476868	-10.59130238	3.27E-26	1.16E-24	Down
LY6D	100.6213018	-3.266035777	0.355172979	-9.195620086	3.73E-20	6.08E-19	Down
LY6G6D	14.29349495	-1.61180487	0.278026011	-5.797316812	6.74E-09	2.75E-08	Down
LY6G6F-LY6G6D	14.21663041	-1.294289571	0.278330842	-4.650183796	3.32E-06	9.59E-06	Down
LYG2	8.964465786	1.099788079	0.207926443	5.289313207	1.23E-07	4.26E-07	Up
LYPD4	1.837095673	1.193875981	0.439160329	2.718542416	0.006557025	0.011726824	Up
LYPD6B	419.4938915	-1.21092538	0.168126302	-7.202474386	5.91E-13	3.93E-12	Down
LYPD8	14.54485341	3.150298191	0.452398785	6.963542551	3.32E-12	2.03E-11	Up
LYVE1	149.2019711	-2.300434682	0.188329931	-12.21491807	2.59E-34	2.14E-32	Down
LYZL1	0.379200324	-3.288442806	0.777481981	-4.229606456	2.34E-05	6.04E-05	Down
LYZL2	0.716928982	1.715267291	0.52568258	3.26293348	0.001102654	0.002219015	Up
MAB21L2	13.77112254	-1.089695948	0.232487828	-4.687109667	2.77E-06	8.10E-06	Down
MACC1	288.33401	-1.326519275	0.183900262	-7.213253844	5.46E-13	3.65E-12	Down
MADCAM1	42.07977643	1.38369403	0.173040132	7.996376423	1.28E-15	1.17E-14	Up
MAEL	33.47514437	-1.395464032	0.197297359	-7.07289766	1.52E-12	9.66E-12	Down
MAG	10.9997515	-1.456956573	0.310959683	-4.685355211	2.79E-06	8.16E-06	Down
MAGEA1	4.199583127	3.320116838	0.95462914	3.47791273	0.000505334	0.001070866	Up
MAGEA11	0.348010338	-2.659523399	0.928537383	-2.864207136	0.004180545	0.007718969	Down
MAGEA12	3.202578407	2.204275707	0.585270355	3.766252103	0.000165716	0.000377664	Up
MAGEA3	3.984474513	3.505898353	0.937251834	3.740615089	0.00018357	0.0004152	Up
MAGEA6	3.91067132	4.403999642	1.061094644	4.150430565	3.32E-05	8.38E-05	Up
MAGEB17	19.4775085	1.601197152	0.26773643	5.980497881	2.22E-09	9.64E-09	Up
MAGEC1	2.512024266	3.824023535	1.022440119	3.740095351	0.00018395	0.000415914	Up
MAGEC2	6.277410186	4.922438718	1.01511602	4.849139037	1.24E-06	3.79E-06	Up
MAGEE2	8.823334104	-1.033486598	0.233661937	-4.422999369	9.73E-06	2.64E-05	Down
MAJIN	21.14763539	1.086382442	0.21780918	4.987771598	6.11E-07	1.94E-06	Up
MAK	120.0228927	1.523172213	0.168631163	9.032566625	1.68E-19	2.53E-18	Up
MAL	112.5651224	-1.712661894	0.220295534	-7.774383176	7.58E-15	6.27E-14	Down
MALRD1	18.12556386	-1.129441764	0.170419166	-6.627433948	3.42E-11	1.85E-10	Down
MAMDC2	311.3249804	-1.541836996	0.154164327	-10.00125663	1.50E-23	3.82E-22	Down
MAMDC4	594.4365703	1.09357936	0.153281851	7.13443473	9.72E-13	6.32E-12	Up
MAML2	1198.88868	-1.033554506	0.121083169	-8.535905633	1.39E-17	1.64E-16	Down
MAMLD1	257.1213843	-1.576841444	0.141495521	-11.1441085	7.65E-29	3.76E-27	Down
MANEAL	1154.556064	1.056917836	0.106841311	9.892407947	4.49E-23	1.08E-21	Up
MAP1A	1035.210577	-1.55802194	0.14919251	-10.44303056	1.58E-25	5.13E-24	Down
MAP1B	5473.805829	-1.260793969	0.149216961	-8.449401181	2.93E-17	3.31E-16	Down
MAP3K19	23.69289989	1.691620129	0.261721742	6.46342989	1.02E-10	5.22E-10	Up
MAP3K20	4576.860341	-1.19741487	0.121374722	-9.865438606	5.88E-23	1.39E-21	Down
MAPK12	1156.13072	1.088953641	0.139319529	7.816231165	5.44E-15	4.59E-14	Up
MAPK8IP2	1149.333776	1.323526034	0.144369108	9.16765404	4.83E-20	7.77E-19	Up
MARCHF10	19.90649888	1.091102306	0.207021103	5.270488313	1.36E-07	4.70E-07	Up
MARCHF11	31.25705244	3.289001608	0.372857865	8.821060013	1.13E-18	1.54E-17	Up
MARCKSL1	23941.72101	1.38596693	0.100614022	13.77508721	3.60E-43	5.93E-41	Up
MARCO	50.63012174	-1.092259307	0.239466704	-4.561215775	5.09E-06	1.44E-05	Down
MAS1	8.323817365	-1.158404884	0.231380709	-5.00648862	5.54E-07	1.77E-06	Down
MASP1	2343.273676	-1.421633384	0.197098511	-7.212806301	5.48E-13	3.66E-12	Down
MAT1A	15.47431448	-1.681145983	0.265090725	-6.341775944	2.27E-10	1.12E-09	Down
MATK	546.5853972	2.571985193	0.208313093	12.34672844	5.07E-35	4.65E-33	Up
MATN2	5958.629968	-1.002758268	0.128221743	-7.820500975	5.26E-15	4.44E-14	Down
MATN4	18.17683346	-2.295404044	0.2736781	-8.387240485	4.98E-17	5.46E-16	Down
MBNL2	2284.519374	-1.083738518	0.106051771	-10.21895726	1.63E-24	4.78E-23	Down
MCAM	4428.620401	-1.080097593	0.132589886	-8.146153729	3.76E-16	3.68E-15	Down
MCC	1442.000526	-1.374492609	0.131721485	-10.43483987	1.72E-25	5.57E-24	Down
MCCC2	24382.49047	1.255167781	0.166838661	7.523242943	5.34E-14	4.00E-13	Up
MCF2	99.36241065	-5.30262722	0.219529187	-24.15454317	6.69E-129	3.25E-125	Down
MCHR1	3.441340382	-1.347601336	0.230966339	-5.834622217	5.39E-09	2.23E-08	Down
MCM10	63.81988123	1.049367287	0.186839033	5.616424324	1.95E-08	7.51E-08	Up
MCOLN2	245.4836425	1.687353746	0.175660397	9.605772124	7.56E-22	1.52E-20	Up
MDGA2	1.386655953	-1.53757584	0.364705088	-4.215942932	2.49E-05	6.40E-05	Down
MDH1B	136.1506983	1.14201463	0.17124955	6.668716109	2.58E-11	1.42E-10	Up
ME1	562.6697906	-1.826040316	0.143297274	-12.74302197	3.41E-37	3.72E-35	Down
MECOM	712.2178007	-1.473719686	0.136199205	-10.82032514	2.76E-27	1.13E-25	Down
MEF2B	24.78449899	1.017336972	0.142398993	7.144270816	9.05E-13	5.92E-12	Up
MEI4	2.6898164	-2.261306813	0.231119801	-9.784132728	1.32E-22	2.93E-21	Down
MEIS1	1025.589882	-1.218948496	0.134141853	-9.087010985	1.02E-19	1.57E-18	Down
MEIS2	1878.023311	-1.389307739	0.148398828	-9.361985935	7.83E-21	1.40E-19	Down
MELK	155.6009609	1.618453712	0.182615167	8.862646706	7.81E-19	1.09E-17	Up
MEP1A	9.092042294	1.134062653	0.269686524	4.205114277	2.61E-05	6.69E-05	Up
MESP1	3317.46792	1.42269309	0.209890892	6.778250715	1.22E-11	6.92E-11	Up
MET	1084.620018	-1.074753845	0.147947368	-7.264433682	3.75E-13	2.55E-12	Down
METTL11B	0.280210291	-1.268336759	0.55328186	-2.292388115	0.021883257	0.035552744	Down
METTL21C	9.343167785	-1.994708488	0.497051152	-4.013084928	5.99E-05	0.000145635	Down
METTL24	57.12540151	-1.548409588	0.163689309	-9.459442374	3.10E-21	5.76E-20	Down
METTL26	3544.770531	1.030561292	0.121394827	8.489334488	2.08E-17	2.40E-16	Up
METTL7A	4838.565632	-1.066890191	0.107229369	-9.949608061	2.53E-23	6.26E-22	Down
MEX3A	966.7263607	1.63568315	0.195168814	8.380863306	5.25E-17	5.75E-16	Up
MFAP5	190.5567397	-1.398063221	0.244273568	-5.723350389	1.04E-08	4.17E-08	Down
MFSD2A	582.0509581	-5.991398977	0.221410512	-27.06013783	2.90E-161	5.64E-157	Down
MFSD3	2816.607313	1.096828684	0.117218126	9.357159352	8.19E-21	1.46E-19	Up
MGAM	60.85827707	-4.74743176	0.256645956	-18.49797996	2.14E-76	1.49E-73	Down
MGARP	37.40868401	-1.422600571	0.144798957	-9.824660352	8.82E-23	2.03E-21	Down
MGAT4C	15.07180087	-2.225775707	0.221783136	-10.03582036	1.06E-23	2.75E-22	Down
MGAT4D	1.124305338	1.753760124	0.375973282	4.664587111	3.09E-06	8.97E-06	Up
MGAT5B	89.3511109	1.819370232	0.212298807	8.569856145	1.04E-17	1.24E-16	Up
MIA-RAB4B	0.662146194	1.152789376	0.506804209	2.274624707	0.022928453	0.037071005	Up
MIOX	27.34086354	2.024534035	0.216064778	9.370032718	7.25E-21	1.31E-19	Up
MIPEP	4594.921553	1.689073	0.210512981	8.023604973	1.03E-15	9.53E-15	Up
MIXL1	6.427626067	-1.321159689	0.224354258	-5.888721263	3.89E-09	1.64E-08	Down
MKI67	983.5507247	1.513396645	0.168690977	8.971414321	2.93E-19	4.30E-18	Up
MLC1	113.3741484	-1.794186947	0.263397302	-6.811713467	9.64E-12	5.56E-11	Down
MME	9718.792295	-1.106862255	0.216147285	-5.120870502	3.04E-07	1.00E-06	Down
MMP1	51.70854231	-1.136845652	0.270078719	-4.209312213	2.56E-05	6.57E-05	Down
MMP10	374.7199605	1.14889707	0.232940085	4.932156991	8.13E-07	2.54E-06	Up
MMP11	397.5977178	1.259963265	0.178961678	7.040408215	1.92E-12	1.21E-11	Up
MMP9	627.330986	1.56355234	0.221874803	7.047002722	1.83E-12	1.15E-11	Up
MMRN1	334.2008103	-1.013995092	0.184136027	-5.506771851	3.65E-08	1.36E-07	Down
MNX1	166.3810713	2.203288546	0.260224317	8.466881832	2.52E-17	2.87E-16	Up
MOB3B	310.0817955	-1.025186757	0.110033041	-9.317081033	1.20E-20	2.09E-19	Down
MOGAT3	1.651727339	1.03602262	0.376308497	2.753120449	0.005903017	0.010639641	Up
MON1B	11483.73082	1.544913932	0.196695251	7.854352973	4.02E-15	3.45E-14	Up
MORC1	4.641284912	-1.604329238	0.319716531	-5.017973997	5.22E-07	1.67E-06	Down
MOV10L1	154.7156794	2.26276949	0.214313906	10.5582019	4.65E-26	1.61E-24	Up
MPO	9.995989597	-1.163767325	0.156265689	-7.447363094	9.52E-14	6.92E-13	Down
MPP2	445.4913611	-1.465314732	0.14867943	-9.855530991	6.49E-23	1.52E-21	Down
MPP6	1025.151631	1.175703621	0.113319354	10.37513518	3.22E-25	1.01E-23	Up
MPZL2	4170.881757	-1.04998789	0.100400059	-10.45804061	1.35E-25	4.45E-24	Down
MR1	1068.443273	-1.178242309	0.11335915	-10.39388797	2.64E-25	8.39E-24	Down
MRAP2	300.9773662	-1.1032623	0.130139509	-8.477535462	2.30E-17	2.64E-16	Down
MRGPRD	1.891068538	-1.425786941	0.208127868	-6.850533559	7.36E-12	4.30E-11	Down
MRGPRE	7.768755875	-1.015525826	0.191268344	-5.309429698	1.10E-07	3.84E-07	Down
MRGPRX2	0.377253303	-1.68792689	0.504379384	-3.346542191	0.000818262	0.001677986	Down
MRO	42.87726163	-3.134418336	0.174124389	-18.00102988	1.91E-72	1.16E-69	Down
MROH2B	1.387575825	-1.32695284	0.297559585	-4.45945251	8.22E-06	2.25E-05	Down
MROH9	0.599778693	1.229766389	0.530868993	2.316515759	0.020530125	0.03355361	Up
MRPL12	1757.762798	1.024191247	0.137066863	7.472201724	7.89E-14	5.79E-13	Up
MRPL41	5471.327249	1.271129721	0.129681217	9.801957079	1.10E-22	2.49E-21	Up
MRVI1	3258.991204	-1.318669597	0.151911117	-8.680533871	3.94E-18	5.03E-17	Down
MS4A15	6.20249932	1.305406922	0.349304192	3.737163627	0.000186108	0.000420094	Up
MS4A18	8.483266535	1.427454755	0.284627935	5.015160417	5.30E-07	1.69E-06	Up
MS4A8	1253.411609	1.554752282	0.237728108	6.540043994	6.15E-11	3.23E-10	Up
MSANTD3-TMEFF1	2.281991429	-1.042417172	0.156994398	-6.639836719	3.14E-11	1.71E-10	Down
MSGN1	0.405955825	-1.790933532	0.36522921	-4.903587899	9.41E-07	2.92E-06	Down
MSH5	152.9311871	1.142735668	0.131053427	8.719616854	2.79E-18	3.62E-17	Up
MSH5-SAPCD1	40.09643192	1.15304166	0.156551866	7.365237406	1.77E-13	1.25E-12	Up
MSI1	933.2052258	1.080842739	0.101547043	10.64376379	1.86E-26	6.86E-25	Up
MSLN	258.129091	-2.70960863	0.281560827	-9.623528447	6.36E-22	1.29E-20	Down
MSMB	98888.35643	-1.111794946	0.258798123	-4.295993074	1.74E-05	4.57E-05	Down
MSRB3	3552.777146	-1.539907281	0.143874887	-10.70309987	9.84E-27	3.75E-25	Down
MTG1	447.3972149	1.014192364	0.104547176	9.700810693	2.99E-22	6.34E-21	Up
MTMR8	38.3205299	-1.331379748	0.134904686	-9.86904003	5.67E-23	1.34E-21	Down
MTTP	18.02718717	-1.120850647	0.177461505	-6.31602129	2.68E-10	1.30E-09	Down
MUC13	498.0049119	1.407338529	0.304505444	4.621718776	3.81E-06	1.09E-05	Up
MUC15	113.116571	-2.711066613	0.242890016	-11.1617046	6.28E-29	3.13E-27	Down
MUC2	246.492604	1.174681934	0.290548483	4.042980788	5.28E-05	0.000129317	Up
MUC21	7.180773256	-3.248968012	0.471188138	-6.895266979	5.38E-12	3.19E-11	Down
MUC4	859.4179383	-1.830995718	0.280533734	-6.526829032	6.72E-11	3.51E-10	Down
MUC6	7031.775357	-5.204803177	0.485004563	-10.73145199	7.24E-27	2.82E-25	Down
MUCL3	2.44458895	-1.194445741	0.239160353	-4.994330063	5.90E-07	1.88E-06	Down
MXD3	302.906771	1.404691593	0.146658368	9.577984633	9.90E-22	1.95E-20	Up
MXRA7	4444.334736	-1.230441818	0.122221535	-10.06730785	7.71E-24	2.04E-22	Down
MYADML2	17.80083681	1.086735406	0.219339386	4.954583965	7.25E-07	2.28E-06	Up
MYBL2	385.89503	2.374545033	0.199467542	11.9044182	1.12E-32	7.82E-31	Up
MYBPC3	5.666576585	1.263192246	0.266165337	4.745893139	2.08E-06	6.16E-06	Up
MYBPHL	1.985975245	-1.27440503	0.237157504	-5.373665216	7.72E-08	2.76E-07	Down
MYH11	177336.7634	-1.800975497	0.180478765	-9.978877577	1.89E-23	4.73E-22	Down
MYH13	7.442492872	2.114952738	0.363189277	5.823279679	5.77E-09	2.38E-08	Up
MYH6	92.66430758	-2.538854659	0.428444398	-5.925750617	3.11E-09	1.32E-08	Down
MYL5	1225.047382	1.105065868	0.121772342	9.074851102	1.14E-19	1.74E-18	Up
MYL9	59684.0781	-1.342759887	0.182858644	-7.34315783	2.09E-13	1.46E-12	Down
MYLK	37202.29026	-2.008837456	0.169013389	-11.88567052	1.41E-32	9.68E-31	Down
MYO1G	529.8025448	1.020201339	0.146623999	6.957942412	3.45E-12	2.11E-11	Up
MYO1H	24.0660385	1.147724261	0.19348077	5.931981057	2.99E-09	1.28E-08	Up
MYO3A	8.722237353	-1.381390828	0.227750602	-6.065366296	1.32E-09	5.87E-09	Down
MYO6	11858.50396	1.077010565	0.150391306	7.161388471	7.99E-13	5.25E-12	Up
MYOCD	998.9882998	-1.768595784	0.182701106	-9.680268646	3.66E-22	7.66E-21	Down
MYOF	4683.578841	-1.361214017	0.136536727	-9.96958145	2.07E-23	5.16E-22	Down
MYORG	497.4975399	-1.211287075	0.122224537	-9.910342911	3.75E-23	9.08E-22	Down
MYRIP	980.5514265	1.011682963	0.125058451	8.089680909	5.98E-16	5.72E-15	Up
MYT1	74.10757359	1.898409155	0.307098825	6.181753238	6.34E-10	2.93E-09	Up
MYT1L	5.818251204	-1.32691228	0.239958144	-5.529765567	3.21E-08	1.20E-07	Down
MYZAP	315.9744543	-1.358968488	0.152857562	-8.890423682	6.09E-19	8.58E-18	Down
MZB1	880.8826828	1.524031269	0.194212937	7.847218061	4.25E-15	3.64E-14	Up
NAALADL2	3421.394368	1.013826703	0.142089584	7.135123307	9.67E-13	6.30E-12	Up
NAGS	122.9718354	-1.516592961	0.115836566	-13.09252347	3.63E-39	4.55E-37	Down
NAT16	7.360520769	1.515980152	0.282162151	5.372726802	7.76E-08	2.77E-07	Up
NAV2	825.6152179	-1.428192893	0.145905751	-9.78846198	1.26E-22	2.82E-21	Down
NCALD	2130.981224	1.040078193	0.162892981	6.385039971	1.71E-10	8.52E-10	Up
NCAM1	755.293984	-1.749881214	0.212340421	-8.240923735	1.71E-16	1.75E-15	Down
NCAPG	152.7108965	1.743720219	0.176796989	9.862838916	6.03E-23	1.42E-21	Up
NCAPH	148.1117217	1.454537372	0.173310532	8.392665811	4.75E-17	5.23E-16	Up
NCCRP1	74.72109576	-1.792949031	0.221154766	-8.107214053	5.18E-16	4.98E-15	Down
NCMAP	183.4381267	-1.207315769	0.18288785	-6.601399559	4.07E-11	2.18E-10	Down
NCS1	3005.044268	-1.199189613	0.112381253	-10.67072647	1.40E-26	5.23E-25	Down
NDNF	574.9711302	-1.345602668	0.193716568	-6.946244605	3.75E-12	2.28E-11	Down
NDP	162.339658	-1.615324176	0.20235307	-7.982701611	1.43E-15	1.30E-14	Down
NDRG2	6040.240012	-1.321274448	0.111748914	-11.82359991	2.95E-32	1.98E-30	Down
NDRG4	417.8946287	-3.383550562	0.155166892	-21.80587953	2.04E-105	3.60E-102	Down
NECAB1	251.5839094	-1.783259118	0.156208159	-11.41591531	3.48E-30	1.97E-28	Down
NECAB2	12.68182209	1.146512281	0.191211544	5.996041129	2.02E-09	8.80E-09	Up
NEFH	28198.8469	-1.164253402	0.2930736	-3.972563209	7.11E-05	0.000170757	Down
NEFL	264.3378025	-1.487070512	0.345621882	-4.302593639	1.69E-05	4.45E-05	Down
NEFM	76.47849373	-2.903829009	0.305142146	-9.516315734	1.79E-21	3.43E-20	Down
NEGR1	474.3268874	-1.230703119	0.159245946	-7.728316792	1.09E-14	8.86E-14	Down
NEIL3	27.5233044	1.971708219	0.212190503	9.292160544	1.51E-20	2.59E-19	Up
NEK2	128.6926294	1.642927569	0.20410313	8.049497194	8.31E-16	7.82E-15	Up
NEK5	498.0004811	1.829574214	0.153088778	11.95106682	6.41E-33	4.73E-31	Up
NELL2	834.1639615	-1.659644997	0.213263108	-7.782147653	7.13E-15	5.91E-14	Down
NETO1	44.30567609	4.138992828	0.421701532	9.814981726	9.71E-23	2.20E-21	Up
NETO2	556.0654165	2.069265831	0.161146494	12.84089887	9.67E-38	1.11E-35	Up
NEURL1B	1767.316911	-1.262715459	0.105862648	-11.92786583	8.47E-33	5.98E-31	Down
NEURL3	128.9036701	-1.143196673	0.187714586	-6.090079087	1.13E-09	5.07E-09	Down
NEUROG2	0.720662541	2.148216158	0.522147799	4.114191733	3.89E-05	9.71E-05	Up
NEXN	2135.036474	-1.388921577	0.157935674	-8.794223273	1.44E-18	1.94E-17	Down
NFE2L3	632.4309746	1.036309928	0.131540987	7.878228323	3.32E-15	2.87E-14	Up
NHLH1	8.556700837	1.003988507	0.173765938	5.777821131	7.57E-09	3.07E-08	Up
NHLH2	17.14712677	-1.605839777	0.275883286	-5.82072152	5.86E-09	2.41E-08	Down
NHS	307.3165267	-1.332489239	0.134183923	-9.930319602	3.07E-23	7.51E-22	Down
NHSL2	89.75200251	-1.35804558	0.179473006	-7.566851488	3.82E-14	2.90E-13	Down
NID1	2444.008157	-1.077031355	0.135813072	-7.930248083	2.19E-15	1.94E-14	Down
NIPAL4	54.95060959	-1.866484924	0.195393684	-9.552432207	1.27E-21	2.46E-20	Down
NKAIN1	1436.948472	2.245239535	0.267388399	8.396922015	4.58E-17	5.05E-16	Up
NKAIN3	2.284080799	-1.403790962	0.214657911	-6.539665613	6.17E-11	3.24E-10	Down
NKAPL	29.58695922	-1.86918006	0.154962416	-12.06215102	1.67E-33	1.29E-31	Down
NKX2-1	54.21969183	1.360901113	0.452961681	3.004450862	0.002660607	0.005052908	Up
NKX2-2	35.13790187	3.957331711	0.38836492	10.18972493	2.20E-24	6.36E-23	Up
NKX2-3	99.51803531	4.310719933	0.242034588	17.81034672	5.87E-71	3.36E-68	Up
NKX2-5	4.6931639	3.255624922	0.606397187	5.368799515	7.93E-08	2.83E-07	Up
NKX2-6	1.645884197	1.375408466	0.389066261	3.535152249	0.00040754	0.000874903	Up
NKX3-2	33.78915245	1.056164299	0.241679789	4.370097737	1.24E-05	3.33E-05	Up
NKX6-1	47.56635583	3.561176207	0.374521384	9.508605799	1.93E-21	3.67E-20	Up
NKX6-3	5.154739319	2.148478134	0.325734331	6.595798884	4.23E-11	2.26E-10	Up
NLGN3	445.7482266	-1.259051332	0.146008453	-8.623139972	6.51E-18	7.98E-17	Down
NLRP10	0.321880079	-1.47514621	0.487660185	-3.024946995	0.002486767	0.004743513	Down
NLRP12	116.8988644	2.461134886	0.207194777	11.87836354	1.53E-32	1.05E-30	Up
NLRP13	10.33460014	2.856446067	0.345098444	8.277191968	1.26E-16	1.31E-15	Up
NLRP14	4.561699302	-1.344102515	0.175698233	-7.650062778	2.01E-14	1.58E-13	Down
NLRP5	1.737832096	1.183614772	0.394208713	3.002507892	0.00267765	0.005082172	Up
NLRP8	55.39204946	1.927616567	0.224952581	8.568990679	1.04E-17	1.24E-16	Up
NLRP9	50.11129323	-1.040764445	0.324843465	-3.203895277	0.001355818	0.002692784	Down
NMBR	1.67917974	-1.069504461	0.187537685	-5.702877579	1.18E-08	4.67E-08	Down
NME1	2650.887151	1.030166254	0.105922875	9.725625914	2.34E-22	5.03E-21	Up
NMUR1	86.17490015	-1.35343179	0.164699125	-8.217601598	2.08E-16	2.10E-15	Down
NOG	27.0143756	-1.167963439	0.175281473	-6.663359329	2.68E-11	1.46E-10	Down
NOL4	207.4069054	2.028578591	0.253923576	7.988933601	1.36E-15	1.24E-14	Up
NOS1	209.9132321	-1.541771282	0.219769499	-7.015401528	2.29E-12	1.43E-11	Down
NOX1	126.019605	-1.672823381	0.169042454	-9.895877294	4.34E-23	1.04E-21	Down
NOX4	116.8094378	1.978097551	0.194664293	10.16158395	2.94E-24	8.27E-23	Up
NOXA1	1149.377792	1.042773243	0.13471318	7.740692071	9.89E-15	8.08E-14	Up
NPAS4	21.95421706	-1.21047856	0.227278376	-5.325973291	1.00E-07	3.53E-07	Down
NPFFR1	24.14858118	-1.597537906	0.208259262	-7.67090928	1.71E-14	1.36E-13	Down
NPFFR2	12.67223695	-4.711849428	0.353079694	-13.34500257	1.27E-40	1.81E-38	Down
NPHS2	0.416604287	-1.553407087	0.446675767	-3.477706202	0.000505724	0.001071574	Down
NPIPB13	10.26485178	1.679470191	0.272182432	6.170384248	6.81E-10	3.14E-09	Up
NPIPB15	236.5129514	1.197707919	0.275976127	4.339896831	1.43E-05	3.79E-05	Up
NPIPB6	11.3551069	1.113851775	0.219590812	5.072396995	3.93E-07	1.28E-06	Up
NPPC	100.0497157	-1.26374026	0.333073717	-3.794175866	0.000148135	0.00034027	Down
NPR2	586.278985	-1.068449021	0.109867755	-9.724864431	2.36E-22	5.06E-21	Down
NPW	25.70748408	1.435325612	0.199293792	7.202058816	5.93E-13	3.94E-12	Up
NPY	56534.43889	2.252564021	0.342389703	6.57894791	4.74E-11	2.52E-10	Up
NPY2R	12.83085403	1.256569423	0.409920792	3.065395674	0.002173822	0.004181884	Up
NPY4R	75.48273924	1.337963073	0.276095748	4.846011154	1.26E-06	3.84E-06	Up
NPY4R2	32.21366929	1.611687704	0.302031358	5.336160182	9.49E-08	3.35E-07	Up
NR2E1	10.59831124	3.221816351	0.399474706	8.065132297	7.32E-16	6.92E-15	Up
NR4A3	1178.25299	-1.306880023	0.257645774	-5.072390674	3.93E-07	1.28E-06	Down
NRCAM	725.3698237	-1.28639261	0.232772834	-5.526386331	3.27E-08	1.22E-07	Down
NRG1	141.706091	-1.310863675	0.194561546	-6.737527029	1.61E-11	9.04E-11	Down
NRG2	117.5562792	-1.587410231	0.173495309	-9.149585877	5.72E-20	9.13E-19	Down
NRG3	10.38132905	-1.055428014	0.31928042	-3.305645907	0.000947578	0.001923876	Down
NRK	246.4476397	-1.66844053	0.209388637	-7.968152222	1.61E-15	1.46E-14	Down
NRP2	1395.370605	-1.182888622	0.145514717	-8.128996502	4.33E-16	4.21E-15	Down
NRXN1	172.1183422	-1.482114269	0.217528225	-6.813434301	9.53E-12	5.50E-11	Down
NRXN3	523.1848747	-1.471092388	0.167875563	-8.762993034	1.90E-18	2.51E-17	Down
NSG1	710.9420948	-1.61178911	0.22596452	-7.132930016	9.83E-13	6.39E-12	Down
NT5C1A	3.04167392	-1.891753941	0.315770054	-5.990922555	2.09E-09	9.07E-09	Down
NT5DC4	2.163579459	1.073296354	0.30273577	3.545323876	0.000392131	0.00084461	Up
NT5E	677.6588119	-1.300685864	0.132508745	-9.815849238	9.62E-23	2.19E-21	Down
NTF3	75.12997161	-1.121408254	0.146182824	-7.671272341	1.70E-14	1.35E-13	Down
NTF4	132.858056	-1.100780594	0.22417408	-4.910383005	9.09E-07	2.83E-06	Down
NTM	296.3485944	1.803388666	0.234997463	7.674077166	1.67E-14	1.32E-13	Up
NTN4	3516.083583	-1.021765215	0.139221981	-7.339108458	2.15E-13	1.51E-12	Down
NTRK1	44.93728898	-1.170041232	0.168632868	-6.938393712	3.97E-12	2.40E-11	Down
NTRK2	555.9974915	-1.150819856	0.166732182	-6.902205947	5.12E-12	3.05E-11	Down
NTRK3	254.7418531	-1.145744831	0.177572226	-6.452274962	1.10E-10	5.60E-10	Down
NUDT10	670.3186318	-1.321153805	0.163583568	-8.076323461	6.67E-16	6.34E-15	Down
NUDT8	2228.876445	1.878302843	0.215940379	8.698247424	3.37E-18	4.34E-17	Up
NUF2	89.71020435	1.239815234	0.169934743	7.295831386	2.97E-13	2.05E-12	Up
NUGGC	15.94118775	-1.211264262	0.238666752	-5.075127782	3.87E-07	1.26E-06	Down
NUP210	4215.642381	1.226418498	0.09614108	12.75644605	2.87E-37	3.17E-35	Up
NUTM2F	6.230221879	2.367338208	0.275637251	8.588600426	8.80E-18	1.06E-16	Up
NWD2	10.4235724	2.273708057	0.436280178	5.211577725	1.87E-07	6.36E-07	Up
NXF3	2.890338675	-1.396963972	0.264735455	-5.276829923	1.31E-07	4.55E-07	Down
NXF5	0.965174924	1.094817902	0.340454682	3.215752231	0.001301031	0.00259139	Up
NXPE4	126.581091	-1.980880058	0.374853643	-5.28440925	1.26E-07	4.37E-07	Down
NXPH1	5.606833101	2.305787974	0.421622682	5.468842332	4.53E-08	1.67E-07	Up
NXPH2	0.613282961	-2.702310824	0.419895293	-6.435677825	1.23E-10	6.22E-10	Down
NYAP1	66.98410502	-1.300901645	0.136585371	-9.524458113	1.66E-21	3.18E-20	Down
NYNRIN	983.2345405	-1.938288686	0.153318475	-12.64223826	1.23E-36	1.28E-34	Down
NYX	0.250690108	-2.303074188	0.701487909	-3.283127417	0.001026623	0.002075036	Down
OCA2	30.65088992	-1.539849087	0.215880602	-7.132873785	9.83E-13	6.39E-12	Down
OCSTAMP	0.713833801	1.337232558	0.382664606	3.494528986	0.000474899	0.001011002	Up
ODAM	48.92597667	-1.145333788	0.282774751	-4.05033966	5.11E-05	0.000125618	Down
ODF3L2	20.47679923	1.828318544	0.233983376	7.81388224	5.55E-15	4.66E-14	Up
OGN	1683.893057	-1.364193214	0.176433654	-7.732046471	1.06E-14	8.62E-14	Down
OLFM4	8053.372904	-2.042790333	0.348599488	-5.859992345	4.63E-09	1.93E-08	Down
OLFML2A	1010.098732	-1.009334482	0.13266685	-7.608038339	2.78E-14	2.16E-13	Down
OLIG1	22.87055678	1.895671867	0.282618742	6.707523544	1.98E-11	1.10E-10	Up
OLIG2	1.881217694	1.227651308	0.491255956	2.499005443	0.01245424	0.021194574	Up
OLIG3	8.97027543	1.850732439	0.407490144	4.541784548	5.58E-06	1.56E-05	Up
OMP	6.715145188	1.343942117	0.258964966	5.189667685	2.11E-07	7.10E-07	Up
ONECUT2	477.9709629	3.296407258	0.231848115	14.21796016	7.09E-46	1.35E-43	Up
OOEP	30.65730596	1.432008706	0.356937337	4.011933065	6.02E-05	0.000146293	Up
OOSP2	1.05578737	2.798552878	1.034073042	2.706339654	0.006802943	0.012129781	Up
OPCML	15.75598754	-2.646667047	0.267774308	-9.883946902	4.89E-23	1.17E-21	Down
OPRPN	0.994947648	-5.245487487	0.722537236	-7.259816143	3.88E-13	2.64E-12	Down
OPTC	2.353794536	-1.848323312	0.237316415	-7.788434331	6.78E-15	5.65E-14	Down
OR10A3	0.803919266	-1.583911037	0.30413349	-5.207946803	1.91E-07	6.48E-07	Down
OR10G2	2.259898376	2.188736955	0.41065182	5.329909299	9.83E-08	3.46E-07	Up
OR13A1	40.0842592	1.23137389	0.182842367	6.73462016	1.64E-11	9.21E-11	Up
OR13G1	1.0697689	1.911095774	0.405256523	4.715768076	2.41E-06	7.09E-06	Up
OR1C1	1.63277807	1.722194148	0.344153762	5.004141573	5.61E-07	1.79E-06	Up
OR2A4	0.725041673	-1.63759363	0.421272887	-3.887251422	0.000101386	0.000238701	Down
OR2B6	13.26261872	2.09495906	0.251635337	8.325377054	8.41E-17	8.98E-16	Up
OR2H1	1.173966823	2.102626889	0.441978281	4.757308173	1.96E-06	5.83E-06	Up
OR2J3	0.874109348	1.698154994	0.4269931	3.977008047	6.98E-05	0.000167888	Up
OR2T33	0.845316634	1.308367635	0.385312889	3.395597899	0.000684789	0.001420926	Up
OR2T4	1.078533107	-2.276925512	0.590175006	-3.858051405	0.000114295	0.000267376	Down
OR2T8	4.138631228	1.420009314	0.245809813	5.776861781	7.61E-09	3.09E-08	Up
OR3A1	0.419560026	-1.259825738	0.393092089	-3.204912467	0.001351036	0.00268356	Down
OR4K2	0.667411259	1.499656614	0.63770725	2.351638018	0.018690954	0.030744325	Up
OR51A7	2.49415591	2.886317547	0.468930522	6.155107018	7.50E-10	3.44E-09	Up
OR51C1P	137.4288479	3.038363283	0.284678968	10.6729461	1.36E-26	5.12E-25	Up
OR51D1	3.903712075	2.830785557	0.472135547	5.9957052	2.03E-09	8.81E-09	Up
OR51E1	6205.127633	1.150088542	0.278768693	4.125601515	3.70E-05	9.26E-05	Up
OR51E2	30147.49636	2.400198898	0.237336173	10.11307661	4.83E-24	1.32E-22	Up
OR51F2	2.584014767	2.064120999	0.36548266	5.647657807	1.63E-08	6.33E-08	Up
OR51G2	0.871840929	2.177586208	0.449250414	4.847154593	1.25E-06	3.82E-06	Up
OR51L1	0.821198686	2.216268172	0.441685459	5.017752174	5.23E-07	1.67E-06	Up
OR51S1	4.085488931	3.454260266	0.39939226	8.648791214	5.20E-18	6.50E-17	Up
OR51T1	5.283733756	2.585890972	0.344450021	7.507303869	6.04E-14	4.50E-13	Up
OR52E8	1.005539783	1.786223135	0.711725186	2.509709043	0.012083067	0.020609858	Up
OR52I1	4.482939113	2.243404764	0.345613759	6.491074814	8.52E-11	4.40E-10	Up
OR52I2	0.972927599	2.086215451	0.441986528	4.720088327	2.36E-06	6.95E-06	Up
OR5AU1	0.785624166	-4.779440232	0.962801082	-4.964099355	6.90E-07	2.18E-06	Down
OR5B12	1.006213462	1.731762898	0.597615315	2.897788685	0.003758037	0.006982652	Up
OR5B2	1.764000603	2.857897928	0.661079478	4.323077668	1.54E-05	4.08E-05	Up
OR5K2	1.479536602	-1.182781807	0.216298679	-5.468280311	4.54E-08	1.67E-07	Down
OR6F1	1.101197774	1.99056287	0.374566936	5.31430481	1.07E-07	3.75E-07	Up
OR7A5	11.73267483	-1.982810412	0.237572565	-8.346125384	7.05E-17	7.60E-16	Down
OR7C1	10.57506323	-2.093238323	0.245120624	-8.539625476	1.35E-17	1.59E-16	Down
ORC6	109.7285815	1.061793131	0.145154025	7.314940997	2.57E-13	1.79E-12	Up
OSTN	11.35451972	-1.001032028	0.386317608	-2.591215125	0.009563769	0.016605807	Down
OTOP3	4.772762928	1.638298175	0.428829405	3.820396075	0.000133238	0.000308091	Up
OTOR	2.614130451	1.267742113	0.537739088	2.35754131	0.018396408	0.030306023	Up
OTP	3.842163981	2.848040806	0.355400037	8.0136199	1.11E-15	1.03E-14	Up
OTX1	450.7360911	2.088444923	0.207294792	10.07475828	7.14E-24	1.90E-22	Up
OVCH2	20.29549472	-2.548385811	0.239260921	-10.65107417	1.72E-26	6.37E-25	Down
OXGR1	68.58971613	1.00265592	0.296286039	3.384080886	0.00071417	0.001477944	Up
P2RX1	414.8369808	-1.542994974	0.200549471	-7.693837157	1.43E-14	1.15E-13	Down
P2RX2	121.8477911	-1.84642003	0.208645173	-8.849569847	8.79E-19	1.22E-17	Down
P2RX5	90.49182614	1.617287095	0.176335871	9.171628474	4.66E-20	7.51E-19	Up
P2RX6	36.82775595	-1.579451268	0.204354187	-7.728989006	1.08E-14	8.82E-14	Down
P2RY12	37.67083396	-1.407088725	0.1611533	-8.731367742	2.52E-18	3.29E-17	Down
P2RY2	66.32092799	-1.629912789	0.18576164	-8.774216182	1.72E-18	2.29E-17	Down
PABPC1L	745.4357629	1.165467006	0.166724084	6.990393823	2.74E-12	1.70E-11	Up
PABPC1L2A	199.1739086	1.047709845	0.219224998	4.779153179	1.76E-06	5.27E-06	Up
PABPC1L2B	277.450502	1.224526663	0.215285826	5.68791122	1.29E-08	5.08E-08	Up
PABPN1L	5.329980535	1.058845957	0.235493105	4.496292814	6.91E-06	1.92E-05	Up
PADI1	10.40460536	-1.212630001	0.278830147	-4.348991717	1.37E-05	3.65E-05	Down
PADI2	440.3898136	-1.012104172	0.182866715	-5.534654961	3.12E-08	1.17E-07	Down
PADI3	51.88015406	-4.393961905	0.398837652	-11.01691851	3.17E-28	1.44E-26	Down
PAEP	233.7002319	-9.260771033	0.557337679	-16.6160864	5.33E-62	2.03E-59	Down
PAGE2B	1.220441266	1.253589316	0.393839817	3.182992835	0.001457612	0.002883753	Up
PAK3	213.8683103	-1.841603362	0.164596529	-11.18859175	4.64E-29	2.33E-27	Down
PAK5	40.33451233	-1.773594952	0.203379553	-8.720615823	2.77E-18	3.59E-17	Down
PALLD	12606.17645	-1.500046023	0.130641177	-11.48218389	1.62E-30	9.35E-29	Down
PALM2AKAP2	8.800464427	-1.01188978	0.223573106	-4.525990628	6.01E-06	1.68E-05	Down
PALM3	175.9559025	-2.881626911	0.217286557	-13.26187386	3.85E-40	5.20E-38	Down
PANO1	47.33157001	1.145330229	0.114627199	9.99178413	1.66E-23	4.18E-22	Up
PANX3	3.616291885	2.318577089	0.385044214	6.021586632	1.73E-09	7.58E-09	Up
PAOX	1300.326083	1.001925147	0.126508733	7.919810174	2.38E-15	2.10E-14	Up
PAPPA	107.3752772	-1.096313356	0.14343261	-7.643403796	2.12E-14	1.66E-13	Down
PAPPA2	21.82335803	-1.512030454	0.217755256	-6.943715087	3.82E-12	2.32E-11	Down
PAQR5	72.20466871	-1.700083511	0.142378121	-11.94062329	7.27E-33	5.25E-31	Down
PAQR6	656.3618954	2.293803259	0.192179418	11.93573843	7.71E-33	5.48E-31	Up
PAQR7	826.2980643	-1.472274825	0.109478851	-13.44802961	3.16E-41	4.65E-39	Down
PAQR8	677.3893817	-2.600023336	0.141139904	-18.42160336	8.82E-76	5.91E-73	Down
PARM1	9184.262003	-1.130430484	0.121401512	-9.311502509	1.26E-20	2.19E-19	Down
PATE1	1120.755483	-8.601450332	0.722354685	-11.90751651	1.08E-32	7.56E-31	Down
PATE2	63.44929604	-5.491545783	0.261146488	-21.02860283	3.59E-98	5.37E-95	Down
PATE3	11.04611434	-6.098869104	0.572364758	-10.65556364	1.64E-26	6.08E-25	Down
PATE4	499.5334501	-9.350278277	0.527710868	-17.71856303	3.02E-70	1.63E-67	Down
PAX1	76.38672911	4.624896963	0.395463662	11.69487214	1.35E-31	8.48E-30	Up
PAX2	67.1860763	-4.104375926	0.257155134	-15.96069989	2.40E-57	7.40E-55	Down
PAX5	110.4574549	1.433975135	0.243174664	5.896893667	3.70E-09	1.56E-08	Up
PAX8	258.4959805	-3.216969752	0.242052673	-13.29037069	2.63E-40	3.58E-38	Down
PBK	114.9795991	1.546397034	0.198542363	7.788751044	6.77E-15	5.64E-14	Up
PCARE	7.452065752	-1.52573415	0.268160157	-5.689637752	1.27E-08	5.03E-08	Down
PCBP3	138.3298007	1.108531235	0.18560828	5.972423393	2.34E-09	1.01E-08	Up
PCDH10	1240.168642	-1.269193238	0.165100461	-7.687399702	1.50E-14	1.20E-13	Down
PCDH11X	7.937297769	-1.544282494	0.264619874	-5.835852276	5.35E-09	2.22E-08	Down
PCDH11Y	13.70197207	-1.005278503	0.264450666	-3.801383891	0.00014389	0.00033099	Down
PCDH7	1372.280176	-1.921309926	0.165356723	-11.61918239	3.29E-31	2.04E-29	Down
PCDH9	235.6146223	-1.250038128	0.178685866	-6.995730308	2.64E-12	1.64E-11	Down
[truncated: 1,023 more rows]
