# Supplementary material for: Clinical and Biological Significance of DNA Methylation-Driven Differentially Expressed Genes in Biochemical Recurrence After Radical Prostatectomy
Source: Front Genet. 2022 Feb 2;13:727307. doi: 10.3389/fgene.2022.727307 (PMC8847683; doi:10.3389/fgene.2022.727307)
Supplement: Supplementary file 8 [file DataSheet2.CSV]

id	BCR_status	time_year	riskscore	risk_level	age	gleason_score	laterality	number_of_lymphnodes_positive_by_he	pathologic_N	pathologic_T	psa_value	residual_tumor	targeted_molecular_therapy	radiation_therapy	riskscore_2
TCGA.EJ.5512	0	4.747945205	-4.033268815	0	0	7	2	0	0	1	0	0	0	0	0.329120339136105
TCGA.KK.A8IK	0	5.621917808	-3.191440752	1	0	9	2	NA	0	1	0	0	0	0	0.839109364216499
TCGA.J4.AAU2	0	2.260273973	-4.12015873	0	0	6	2	0	0	1	0	0	0	0	0.329120339136105
TCGA.KK.A7AU	0	4.863013699	-3.190083919	1	1	9	2	1	1	3	0	1	0	0	3.0726743370725
TCGA.Y6.A8TL	0	2.717808219	-3.847334158	0	1	6	1	0	0	2	0	0	0	0	0.629801520224804
TCGA.QU.A6IP	0	7.178082192	-3.86797705	0	1	6	1	0	0	0	0	0	0	0	0.171991006935647
TCGA.J4.AATZ	0	1.128767123	-3.052447057	1	1	9	2	0	0	2	0	1	1	1	1.60571162087881
TCGA.XQ.A8TB	0	2.109589041	-2.740160376	2	1	9	2	0	0	3	0	1	0	1	7.83394249104433
TCGA.XA.A8JR	0	1.030136986	-3.966557903	0	1	7	2	0	0	1	0	1	0	0	0.329120339136105
TCGA.WW.A8ZI	0	1.230136986	-3.15408359	1	1	8	2	0	0	1	0	0	0	0	0.839109364216499
TCGA.J4.AATV	0	1.515068493	-3.655087968	0	1	6	2	NA	0	1	0	1	0	0	0.329120339136105
TCGA.HC.8260	0	1.879452055	-4.127638262	0	0	7	2	0	0	1	0	1	0	0	0.329120339136105
TCGA.V1.A9OF	0	3.243835616	-4.263404432	0	0	6	2	NA	NA	1	0	1	0	0	0.329120339136105
TCGA.HC.8259	0	2.531506849	-3.844412679	0	0	6	0	NA	NA	0	0	0	0	0	0.171991006935647
TCGA.V1.A8WV	0	1.879452055	-2.87909848	2	0	9	2	1	1	3	0	0	1	0	7.83394249104433
TCGA.HC.7821	0	2.619178082	-2.27537576	2	0	8	2	1	1	3	0	NA	1	1	7.83394249104433
TCGA.J4.A67L	0	2.109589041	-3.612271374	0	0	7	0	0	0	2	0	0	0	0	0.629801520224804
TCGA.HC.8258	0	2.320547945	-3.61491454	0	0	6	2	0	0	1	0	NA	0	0	0.329120339136105
TCGA.MG.AAMC	0	0.473972603	-3.424111883	0	0	9	NA	NA	0	2	0	0	0	0	0.629801520224804
TCGA.V1.A9Z8	0	2.265753425	-3.399009889	0	0	9	2	0	0	3	0	1	0	0	1.2051821407289
TCGA.CH.5762	0	3.668493151	-3.424841748	0	1	7	2	0	0	3	0	1	0	1	1.2051821407289
TCGA.VP.A872	0	9.947945205	-2.623433768	2	1	8	2	0	0	2	0	0	0	0	4.09384500771758
TCGA.SU.A7E7	0	1.509589041	-3.358861352	0	1	8	1	0	0	0	0	0	0	0	0.171991006935647
TCGA.HC.A8D0	0	2.123287671	-3.582121832	0	1	7	0	0	0	0	0	0	0	0	0.171991006935647
TCGA.X4.A8KS	0	2.682191781	-3.384203287	0	1	7	2	NA	NA	1	0	NA	0	0	0.329120339136105
TCGA.V1.A9OA	0	1.742465753	-2.880258009	2	1	9	2	1	1	3	0	0	0	1	7.83394249104433
TCGA.V1.A9OT	1	0.8	-3.318389036	1	1	6	2	NA	NA	1	0	1	0	0	0.839109364216499
TCGA.HC.A76X	0	0.410958904	-3.468914321	0	1	7	2	0	0	1	0	0	NA	NA	0.329120339136105
TCGA.V1.A8ML	0	1.22739726	-3.863397651	0	1	7	2	0	0	1	0	0	0	0	0.329120339136105
TCGA.V1.A9OH	0	6.583561644	-3.248578582	1	1	8	1	NA	NA	0	0	0	0	0	0.438499987146172
TCGA.V1.A9OL	0	5.24109589	-4.268522495	0	1	9	2	0	0	3	0	0	0	0	1.2051821407289
TCGA.YL.A8HO	0	6.312328767	-3.604675924	0	1	7	2	0	0	2	0	1	0	0	0.629801520224804
TCGA.VP.A875	0	6.326027397	-2.652959934	2	1	7	2	0	0	2	0	0	0	0	4.09384500771758
TCGA.V1.A9OQ	0	1.016438356	-3.509384024	0	1	6	2	NA	NA	2	0	1	0	0	0.629801520224804
TCGA.CH.5751	0	2.917808219	-3.193073589	1	1	10	2	1	1	3	0	1	1	0	3.0726743370725
TCGA.HC.A8D1	0	1.569863014	-3.425761867	0	1	7	2	0	0	1	0	0	0	0	0.329120339136105
TCGA.V1.A9ZK	0	3.789041096	-3.811046391	0	1	8	0	0	0	3	0	0	0	0	1.2051821407289
TCGA.EJ.8474	0	2.098630137	-2.869688538	2	1	8	2	0	0	2	0	0	0	0	4.09384500771758
TCGA.VP.AA1N	0	3.739726027	-3.223509774	1	1	9	2	0	0	2	0	1	0	1	1.60571162087881
TCGA.G9.6365	0	3.734246575	-3.254976257	1	1	7	2	0	0	3	0	1	0	0	3.0726743370725
TCGA.CH.5738	0	0.580821918	-3.198218912	1	1	6	2	NA	NA	NA	0	0	0	0	NA
TCGA.HC.A76W	0	0.583561644	-2.901441058	1	1	7	2	0	0	3	0	1	NA	NA	3.0726743370725
TCGA.VP.A87H	0	1.816438356	-3.348690886	0	1	9	2	0	0	3	0	1	0	0	1.2051821407289
TCGA.XJ.A83F	0	3.087671233	-3.395107172	0	NA	7	1	0	0	2	0	NA	0	0	0.629801520224804
TCGA.XJ.A83G	0	4.002739726	-3.695263725	0	NA	7	2	0	0	3	0	NA	0	0	1.2051821407289
TCGA.V1.A8MU	0	5.139726027	-3.8072444	0	0	7	2	1	1	2	0	1	1	0	0.629801520224804
TCGA.V1.A8WW	0	2.953424658	-2.660207201	2	0	9	2	1	1	3	0	0	1	0	7.83394249104433
TCGA.V1.A9Z9	0	1.479452055	-3.006151512	1	1	9	2	0	0	1	0	0	0	0	0.839109364216499
TCGA.V1.A9ZG	0	4.156164384	-2.66671931	2	1	9	2	0	0	1	0	0	0	0	2.13935281837638
TCGA.V1.A8WL	0	5.336986301	-3.935255895	0	1	7	2	0	0	2	0	0	0	0	0.629801520224804
TCGA.TP.A8TV	0	1.671232877	-3.047122858	1	1	7	2	0	0	1	0	1	0	1	0.839109364216499
TCGA.V1.A8WN	0	2.531506849	-3.746063142	0	0	6	2	NA	NA	1	0	0	0	0	0.329120339136105
TCGA.CH.5765	0	1.917808219	-2.953258797	1	0	7	2	0	0	2	0	0	0	0	1.60571162087881
TCGA.CH.5741	0	1.082191781	-3.016436303	1	0	9	2	1	1	3	0	1	1	1	3.0726743370725
TCGA.CH.5739	0	1.838356164	-2.963391359	1	1	7	0	0	0	2	0	0	0	0	1.60571162087881
TCGA.CH.5752	0	2.583561644	-2.289311022	2	1	8	2	0	0	2	0	0	1	1	4.09384500771758
TCGA.G9.6348	0	4.150684932	-3.396032248	0	1	7	2	0	0	1	0	0	0	0	0.329120339136105
TCGA.CH.5750	0	1.084931507	-3.327423302	1	1	7	2	0	0	1	0	0	0	0	0.839109364216499
TCGA.TP.A8TT	0	1.44109589	-3.544237281	0	1	7	0	0	0	2	0	0	0	1	0.629801520224804
TCGA.G9.7523	0	2.347945205	-3.624929091	0	0	10	2	0	0	2	0	1	0	0	0.629801520224804
TCGA.G9.7509	0	4.410958904	-3.824720698	0	0	6	2	NA	NA	1	0	0	0	0	0.329120339136105
TCGA.G9.6351	0	5.610958904	-4.035105354	0	0	7	2	NA	NA	1	0	1	0	1	0.329120339136105
TCGA.V1.A8X3	0	0.553424658	-4.003605743	0	0	7	2	0	0	1	0	1	0	0	0.329120339136105
TCGA.G9.6370	0	3.167123288	-3.866543279	0	0	7	2	0	0	3	0	0	0	0	1.2051821407289
TCGA.EJ.A46D	0	1.715068493	-3.28390567	1	0	8	2	0	0	1	0	NA	0	0	0.839109364216499
TCGA.G9.6498	0	5.347945205	-3.349214957	0	0	7	2	NA	NA	2	0	1	0	0	0.629801520224804
TCGA.G9.6384	0	2.095890411	-3.840445121	0	0	7	2	0	0	2	0	0	0	0	0.629801520224804
TCGA.V1.A8MG	0	2.347945205	-3.549454831	0	0	7	2	NA	NA	3	0	1	0	0	1.2051821407289
TCGA.G9.6378	0	3.164383562	-3.729785614	0	0	7	2	NA	NA	1	0	1	0	0	0.329120339136105
TCGA.G9.6369	0	3.328767123	-3.018125832	1	0	7	2	0	0	1	0	0	0	0	0.839109364216499
TCGA.G9.6354	0	5.660273973	-4.198574654	0	0	7	1	NA	NA	0	0	0	0	0	0.171991006935647
TCGA.YL.A8HL	0	4.287671233	-2.498076526	2	0	9	2	1	1	3	0	1	1	1	7.83394249104433
TCGA.G9.7519	0	2.326027397	-4.341169597	0	0	7	2	NA	NA	1	0	0	0	0	0.329120339136105
TCGA.G9.6339	0	6.989041096	-3.359523433	0	0	7	2	0	0	3	0	0	0	0	1.2051821407289
TCGA.G9.6371	0	3.35890411	-3.929454604	0	0	6	2	NA	NA	1	0	1	0	0	0.329120339136105
TCGA.YL.A8HJ	0	4.41369863	-3.569222427	0	0	9	2	NA	NA	3	0	0	1	1	1.2051821407289
TCGA.G9.6347	0	5.723287671	-4.224345931	0	0	6	2	NA	NA	1	0	0	0	0	0.329120339136105
TCGA.G9.6377	0	2.624657534	-3.834623409	0	1	7	2	0	0	1	0	0	0	0	0.329120339136105
TCGA.G9.6496	0	4.728767123	-3.755058422	0	1	7	2	0	0	1	0	0	0	0	0.329120339136105
TCGA.G9.A9S4	0	2.482191781	-3.281145204	1	1	8	2	1	1	3	0	1	1	0	3.0726743370725
TCGA.G9.6343	0	6.712328767	-3.976387557	0	1	7	2	NA	NA	1	0	0	0	0	0.329120339136105
TCGA.CH.5771	0	1.084931507	-3.276413213	1	1	7	2	0	0	1	0	0	0	0	0.839109364216499
TCGA.YL.A9WI	0	4.446575342	-2.740971791	2	1	9	2	1	1	2	0	0	0	0	4.09384500771758
TCGA.CH.5772	0	1.331506849	-3.545680435	0	1	9	2	0	0	2	0	1	0	1	0.629801520224804
TCGA.YL.A8S9	0	5.046575342	-3.948155723	0	1	9	2	0	0	2	0	1	0	0	0.629801520224804
TCGA.G9.6363	0	3.775342466	-3.502886146	0	1	7	2	0	0	3	0	0	0	0	1.2051821407289
TCGA.G9.7525	0	2.723287671	-2.534693347	2	1	7	2	0	0	1	0	0	0	0	2.13935281837638
TCGA.YL.A8HM	0	4.060273973	-2.917130234	1	1	9	2	0	0	3	0	0	1	1	3.0726743370725
TCGA.G9.7510	0	3.246575342	-3.158708279	1	1	8	2	0	0	2	0	1	0	0	1.60571162087881
TCGA.G9.6333	0	6.753424658	-3.757695951	0	1	7	2	0	0	1	0	0	0	0	0.329120339136105
TCGA.YL.A9WH	0	1.169863014	-2.376969618	2	1	9	2	1	1	3	0	1	1	1	7.83394249104433
TCGA.G9.6329	0	3.468493151	-3.755301631	0	1	7	2	NA	NA	1	0	0	0	0	0.329120339136105
TCGA.G9.6379	0	4.871232877	-3.176522904	1	1	7	2	0	0	3	0	1	0	0	3.0726743370725
TCGA.G9.6364	0	3.282191781	-3.579678918	0	1	7	2	0	0	2	0	0	0	0	0.629801520224804
TCGA.HC.7744	0	1.454794521	-2.913618559	1	0	7	2	0	0	3	0	1	0	1	3.0726743370725
TCGA.EJ.5511	0	4.043835616	-3.464562614	0	0	7	2	0	0	2	0	0	0	0	0.629801520224804
TCGA.V1.A9OX	0	3.106849315	-3.415384093	0	0	8	2	0	0	1	0	0	0	0	0.329120339136105
TCGA.H9.A6BX	0	2.578082192	-4.18955898	0	1	6	2	NA	NA	1	0	0	0	0	0.329120339136105
TCGA.CH.5767	0	1.254794521	-3.403429241	0	1	7	2	0	0	1	0	0	0	0	0.329120339136105
TCGA.H9.7775	0	0.506849315	-3.217721464	1	1	7	1	NA	NA	1	0	NA	0	0	0.839109364216499
TCGA.J4.A83J	0	1.906849315	-2.877791015	2	1	7	2	0	0	1	0	1	0	0	2.13935281837638
TCGA.2A.A8VT	0	3.761643836	-3.462232074	0	0	9	2	1	1	3	0	1	1	1	1.2051821407289
TCGA.2A.A8VL	0	1.701369863	-3.891609479	0	0	6	0	0	0	0	0	0	0	0	0.171991006935647
TCGA.2A.A8VV	0	1.838356164	-3.71723553	0	0	6	1	0	0	0	0	0	0	0	0.171991006935647
TCGA.2A.A8W1	0	0.306849315	-3.816357087	0	0	7	0	0	0	2	0	1	NA	NA	0.629801520224804
TCGA.2A.AAYU	0	1.684931507	-3.295161111	1	0	6	0	0	0	2	0	1	0	0	1.60571162087881
TCGA.2A.AAYF	0	3.736986301	-4.110777505	0	0	7	1	NA	NA	2	0	0	0	0	0.629801520224804
TCGA.2A.A8VO	0	4.660273973	-3.902649624	0	0	6	2	NA	NA	2	0	1	0	0	0.629801520224804
TCGA.2A.AAYO	0	3.484931507	-3.665753459	0	0	6	2	NA	NA	1	0	0	0	0	0.329120339136105
TCGA.G9.6342	0	4.646575342	-3.680714497	0	1	6	2	NA	NA	2	0	0	0	0	0.629801520224804
TCGA.2A.A8VX	0	3.775342466	-3.065579437	1	1	8	2	0	0	3	0	0	0	0	3.0726743370725
TCGA.XJ.A9DX	0	2.665753425	-2.810571119	2	NA	9	2	1	1	3	0	1	NA	NA	7.83394249104433
TCGA.G9.7521	0	2.580821918	-3.724035441	0	0	8	2	1	1	2	0	0	1	0	0.629801520224804
TCGA.YL.A8SA	0	1.402739726	-3.50158475	0	1	8	2	0	0	3	0	1	0	1	1.2051821407289
TCGA.Y6.A9XI	0	1.44109589	-3.669705977	0	1	8	2	0	0	NA	0	1	0	0	NA
TCGA.HC.A9TE	0	1.608219178	-2.848349898	2	1	9	2	1	0	3	0	1	0	0	7.83394249104433
TCGA.G9.6385	0	2.273972603	-3.879446655	0	1	7	2	NA	NA	1	0	0	0	0	0.329120339136105
TCGA.G9.6362	0	3.953424658	-3.662358804	0	0	7	2	0	0	2	0	1	0	0	0.629801520224804
TCGA.XK.AAJ3	0	3.457534247	-4.072635868	0	0	8	2	0	0	2	0	0	0	0	0.629801520224804
TCGA.V1.A8WS	0	1.298630137	-3.627001569	0	0	6	2	NA	NA	3	0	0	0	0	1.2051821407289
TCGA.XK.AAJR	1	0.35890411	-3.333751198	1	1	7	2	0	0	2	0	0	0	0	1.60571162087881
TCGA.XK.AAJA	0	2.547945205	-3.258180217	1	1	7	2	0	0	2	0	0	0	0	1.60571162087881
TCGA.XK.AAK1	0	2.682191781	-3.466560707	0	1	7	2	0	0	1	0	0	0	0	0.329120339136105
TCGA.XK.AAJU	0	4.317808219	-3.700270512	0	1	7	2	0	0	1	0	0	0	0	0.329120339136105
TCGA.XK.AAJP	0	3.449315068	-3.057742439	1	1	7	0	0	0	2	0	0	0	0	1.60571162087881
TCGA.XK.AAJT	0	3.928767123	-3.60564982	0	1	7	2	0	0	2	0	1	0	0	0.629801520224804
TCGA.XK.AAIR	0	2.663013699	-3.36810944	0	1	8	2	0	0	1	0	0	0	0	0.329120339136105
TCGA.XK.AAIW	0	3.336986301	-3.164375887	1	1	9	2	0	0	3	0	1	0	0	3.0726743370725
TCGA.V1.A9OY	0	2.923287671	-3.777146203	0	0	7	2	1	1	2	0	1	0	0	0.629801520224804
TCGA.EJ.7125	0	7.808219178	-3.401814735	0	0	7	2	0	0	1	0	0	0	0	0.329120339136105
TCGA.VP.A876	0	9.131506849	-3.192810208	1	0	8	2	0	0	1	0	0	0	0	0.839109364216499
TCGA.KK.A6E7	0	7.561643836	-2.85629277	2	0	9	2	1	1	2	0	1	0	0	4.09384500771758
TCGA.J4.8200	0	3.336986301	-3.548241368	0	0	7	2	0	0	1	0	0	0	0	0.329120339136105
TCGA.EJ.5497	0	1.109589041	-3.59121552	0	0	7	2	0	0	1	0	0	NA	NA	0.329120339136105
TCGA.EJ.5510	0	5.169863014	-3.428223355	0	0	7	2	0	0	1	0	0	0	0	0.329120339136105
TCGA.J4.8198	0	1.682191781	-3.326559511	1	0	7	2	NA	NA	3	0	NA	0	0	3.0726743370725
TCGA.EJ.7793	0	0.312328767	-4.117363482	0	0	7	2	NA	NA	1	0	0	NA	NA	0.329120339136105
TCGA.G9.7522	0	2.953424658	-3.680497288	0	0	7	2	0	0	1	0	0	0	0	0.329120339136105
TCGA.EJ.5503	0	3.810958904	-3.773169491	0	0	8	2	0	0	2	0	0	0	0	0.629801520224804
TCGA.KK.A6DY	0	11.76712329	-2.845605714	2	0	7	2	0	0	1	0	1	0	0	2.13935281837638
TCGA.EJ.5502	0	3.208219178	-3.285306454	1	0	7	2	0	0	1	0	0	0	0	0.839109364216499
TCGA.KK.A8IH	0	5.515068493	-2.808101106	2	0	7	2	NA	0	2	0	0	0	0	4.09384500771758
TCGA.EJ.5522	0	5.695890411	-3.39164508	0	0	7	2	0	0	1	0	0	0	0	0.329120339136105
TCGA.EJ.A8FO	0	0.77260274	-4.136870595	0	0	7	2	0	0	2	0	0	0	0	0.629801520224804
TCGA.J4.A83K	0	0.898630137	-3.931799488	0	0	6	2	NA	NA	1	0	0	0	0	0.329120339136105
TCGA.QU.A6IO	0	10.18082192	-4.517066169	0	0	6	2	0	0	1	0	1	0	0	0.329120339136105
TCGA.EJ.7797	0	2.693150685	-4.077061982	0	0	7	2	0	0	1	0	0	0	0	0.329120339136105
TCGA.J4.A6M7	0	1.402739726	-3.334335207	0	0	7	2	NA	NA	1	0	0	0	0	0.329120339136105
TCGA.EJ.5507	0	3.991780822	-3.415520118	0	0	9	2	1	1	3	0	0	0	0	1.2051821407289
TCGA.EJ.7785	0	3.224657534	-3.434024954	0	0	7	2	0	0	2	0	0	0	0	0.629801520224804
TCGA.KK.A6E2	0	13.76438356	-2.242267022	2	0	7	2	0	0	1	0	0	0	0	2.13935281837638
TCGA.M7.A723	0	2.090410959	-4.167182272	0	0	7	2	1	1	3	0	1	1	1	1.2051821407289
TCGA.HI.7169	0	7.353424658	-3.588189172	0	0	7	2	0	0	2	0	1	0	0	0.629801520224804
TCGA.J4.A67M	0	2.578082192	-3.556062132	0	0	7	2	0	0	2	0	0	0	0	0.629801520224804
TCGA.KK.A8I7	0	5.484931507	-3.455447494	0	0	9	2	0	0	3	0	1	0	0	1.2051821407289
TCGA.KK.A8IG	0	6.863013699	-3.673705687	0	0	7	2	NA	0	2	0	1	0	0	0.629801520224804
TCGA.KK.A8I5	0	8.482191781	-2.898439408	2	0	7	1	NA	0	0	0	0	0	0	1.11797844639132
TCGA.EJ.5501	0	3.739726027	-3.384271429	0	0	7	2	0	0	3	0	0	NA	NA	1.2051821407289
TCGA.EJ.5517	0	5.175342466	-4.071686808	0	0	6	2	0	0	1	0	0	0	0	0.329120339136105
TCGA.KK.A8IM	0	5.246575342	-3.639484635	0	0	7	2	NA	0	1	0	0	0	0	0.329120339136105
TCGA.EJ.5498	0	4.712328767	-3.823812923	0	0	7	2	0	0	1	0	0	0	0	0.329120339136105
TCGA.KK.A6E3	0	5.632876712	-4.588156293	0	0	7	2	0	0	1	0	0	0	0	0.329120339136105
TCGA.EJ.5526	0	5.230136986	-3.445822059	0	0	8	2	1	1	2	0	0	0	0	0.629801520224804
TCGA.KK.A59Y	0	5.391780822	-4.106883555	0	0	9	2	1	1	2	0	NA	1	1	0.629801520224804
TCGA.J4.A83N	0	2.717808219	-3.880768014	0	0	7	2	NA	NA	1	0	0	0	0	0.329120339136105
TCGA.G9.6336	0	5.665753425	-4.200658771	0	0	7	2	0	0	NA	0	1	0	0	NA
TCGA.EJ.5524	0	5.156164384	-3.510706348	0	0	9	2	0	0	2	0	0	0	0	0.629801520224804
TCGA.CH.5746	0	2.002739726	-3.979557211	0	0	7	2	0	0	1	0	1	0	1	0.329120339136105
TCGA.HC.8262	0	1.860273973	-3.696388005	0	0	8	2	0	0	1	0	0	0	0	0.329120339136105
TCGA.EJ.A46I	0	1.830136986	-3.692100881	0	0	7	2	NA	0	2	0	0	0	0	0.629801520224804
TCGA.EJ.A46E	0	1.435616438	-3.338899118	0	0	8	2	0	0	NA	0	0	0	0	NA
TCGA.KK.A6E1	0	6.021917808	-3.289145002	1	0	9	2	1	1	3	0	NA	1	1	3.0726743370725
TCGA.EJ.7321	0	2.257534247	-3.185134769	1	0	6	2	0	0	2	0	0	0	0	1.60571162087881
TCGA.EJ.5532	0	5.008219178	-3.655242617	0	0	7	2	0	0	2	0	0	0	0	0.629801520224804
TCGA.EJ.5505	0	2.526027397	-3.860259642	0	0	7	2	0	0	1	0	0	0	0	0.329120339136105
TCGA.KK.A7AV	0	2.252054795	-3.906880883	0	0	7	2	0	0	1	0	NA	0	0	0.329120339136105
TCGA.HI.7170	0	6.909589041	-3.418066962	0	0	6	2	0	0	1	0	0	0	0	0.329120339136105
TCGA.G9.6353	0	4.224657534	-4.222023131	0	0	7	2	NA	NA	2	0	1	0	0	0.629801520224804
TCGA.HC.7742	0	2.569863014	-3.722786523	0	0	7	NA	0	0	2	0	0	0	0	0.629801520224804
TCGA.VP.A878	0	8.575342466	-3.279762724	1	0	9	2	1	1	1	0	1	0	0	0.839109364216499
TCGA.J4.A67O	0	2.298630137	-4.306860793	0	0	7	2	0	0	1	0	0	0	0	0.329120339136105
TCGA.EJ.7123	0	7.046575342	-3.459375036	0	0	7	2	0	0	1	0	0	0	0	0.329120339136105
TCGA.QU.A6IM	0	3.416438356	-4.031574262	0	0	7	0	0	0	0	0	0	0	0	0.171991006935647
TCGA.KK.A8IJ	0	4.271232877	-3.645259766	0	0	7	2	1	1	3	0	0	NA	NA	1.2051821407289
TCGA.EJ.5496	0	1.630136986	-3.334064069	0	0	7	2	0	0	1	0	0	NA	NA	0.329120339136105
TCGA.EJ.5542	0	4.145205479	-3.524160592	0	1	7	2	0	0	2	0	0	0	0	0.629801520224804
TCGA.EJ.A46H	0	1.983561644	-3.068396744	1	1	7	2	NA	0	1	0	0	0	0	0.839109364216499
TCGA.EJ.5515	0	5.019178082	-4.372575496	0	1	7	1	0	0	2	0	0	0	0	0.629801520224804
TCGA.EJ.5499	0	3.876712329	-3.440036473	0	1	7	2	0	0	2	0	0	0	0	0.629801520224804
TCGA.QU.A6IN	0	11.68219178	-3.21732407	1	1	7	2	0	0	1	0	0	0	0	0.839109364216499
TCGA.KK.A8I9	0	2.742465753	-3.127655647	1	1	8	2	NA	0	2	0	NA	1	1	1.60571162087881
TCGA.EJ.5530	0	5.019178082	-3.318562284	1	1	7	2	0	0	1	0	0	0	0	0.839109364216499
TCGA.J4.A83L	0	1.97260274	-4.005369325	0	1	7	2	0	0	1	0	0	0	0	0.329120339136105
TCGA.G9.6366	0	5.334246575	-2.79729765	2	1	7	0	NA	NA	3	0	0	NA	NA	7.83394249104433
TCGA.EJ.7327	0	2.528767123	-3.072072786	1	1	7	2	0	0	3	0	0	0	0	3.0726743370725
TCGA.G9.6361	0	3.876712329	-3.336799573	0	1	7	2	0	0	2	0	1	0	0	0.629801520224804
TCGA.KK.A7AQ	0	4.410958904	-2.96691531	1	1	7	2	0	0	1	0	0	0	0	0.839109364216499
TCGA.EJ.5531	0	3.487671233	-3.760427505	0	1	7	2	0	0	2	0	0	0	0	0.629801520224804
TCGA.EJ.7314	0	3.150684932	-3.467920684	0	1	7	2	0	0	3	0	0	0	0	1.2051821407289
TCGA.EJ.7786	0	3.002739726	-3.942784574	0	1	7	2	0	0	1	0	0	0	0	0.329120339136105
TCGA.KK.A7B3	0	2.463013699	-3.336750457	0	1	9	2	0	0	3	0	0	0	0	1.2051821407289
TCGA.KK.A6E5	0	5.679452055	-3.635312988	0	1	7	2	0	0	3	0	0	0	0	1.2051821407289
TCGA.EJ.7784	0	2.139726027	-2.826538519	2	1	7	2	0	0	1	0	0	0	0	2.13935281837638
TCGA.J4.A67T	0	0.501369863	-3.843283166	0	1	7	2	NA	NA	1	0	0	0	0	0.329120339136105
TCGA.J4.A83I	0	1.876712329	-3.522647268	0	1	7	2	0	0	2	0	0	0	0	0.629801520224804
TCGA.EJ.5521	0	6.243835616	-3.228519762	1	1	7	1	0	0	2	0	0	0	0	1.60571162087881
TCGA.J4.A67S	0	2.282191781	-3.819075168	0	1	7	2	0	0	2	0	1	0	0	0.629801520224804
TCGA.EJ.5509	0	4.010958904	-3.159361765	1	1	7	2	0	0	1	0	0	0	0	0.839109364216499
TCGA.EJ.8468	0	6.430136986	-3.569777835	0	1	8	0	0	0	2	0	0	0	0	0.629801520224804
TCGA.KK.A59V	0	9.424657534	-3.367610594	0	1	9	2	0	0	3	0	0	0	0	1.2051821407289
TCGA.EJ.5508	0	5.383561644	-3.184679682	1	1	7	2	0	0	2	0	0	0	0	1.60571162087881
TCGA.KK.A7B1	0	2.912328767	-3.124989746	1	1	7	2	0	0	2	0	0	0	0	1.60571162087881
TCGA.J4.A67R	0	2.493150685	-3.624295118	0	1	7	2	0	0	1	0	0	0	0	0.329120339136105
TCGA.EJ.7781	0	2.939726027	-3.521754998	0	1	7	2	0	0	1	0	0	0	0	0.329120339136105
TCGA.EJ.7115	0	7.361643836	-3.190476555	1	1	7	2	0	0	2	0	0	0	0	1.60571162087881
TCGA.EJ.5514	0	5.010958904	-3.150460022	1	1	9	2	0	0	1	0	0	0	0	0.839109364216499
TCGA.HC.7080	0	3.030136986	-3.474133785	0	1	7	1	0	0	0	0	0	0	0	0.171991006935647
TCGA.EJ.A46B	0	1.8	-3.983551585	0	1	8	2	0	0	2	0	0	0	0	0.629801520224804
TCGA.KK.A59Z	0	7.2	-2.913905804	1	1	7	2	0	0	1	0	0	0	0	0.839109364216499
TCGA.EJ.5518	0	5.802739726	-2.627269982	2	1	9	2	0	0	3	0	1	0	0	7.83394249104433
TCGA.CH.5743	0	1.164383562	-3.835097027	0	1	7	2	0	0	1	0	0	0	0	0.329120339136105
TCGA.CH.5763	0	1	-3.566526297	0	1	7	2	0	0	2	0	0	0	0	0.629801520224804
TCGA.HC.8265	0	1.323287671	-3.485895	0	1	8	2	0	0	2	0	1	0	1	0.629801520224804
TCGA.EJ.7794	0	3.578082192	-3.460874235	0	1	7	2	0	0	1	0	0	0	0	0.329120339136105
TCGA.EJ.5506	0	3.783561644	-3.065656767	1	1	8	2	1	1	3	0	NA	0	0	3.0726743370725
TCGA.EJ.7791	0	3.063013699	-3.532888858	0	1	7	2	0	0	1	0	0	0	0	0.329120339136105
TCGA.KK.A7B0	0	3.64109589	-3.124831508	1	1	9	2	0	0	3	0	0	0	0	3.0726743370725
TCGA.J4.A67K	0	2.750684932	-3.508711998	0	1	7	2	NA	NA	1	0	0	0	0	0.329120339136105
TCGA.J4.A6G1	0	2.106849315	-3.688476985	0	1	8	2	0	0	2	0	0	0	1	0.629801520224804
TCGA.KK.A6E8	0	4.849315068	-3.418995442	0	1	9	2	0	0	1	0	NA	0	0	0.329120339136105
TCGA.EJ.7330	0	0.523287671	-3.193096978	1	1	7	2	0	0	2	0	0	NA	NA	1.60571162087881
TCGA.EJ.7315	0	2.761643836	-2.670881083	2	1	7	2	0	0	2	0	0	0	0	4.09384500771758
TCGA.EJ.5527	0	4.871232877	-3.436258159	0	1	7	2	0	0	2	0	0	0	0	0.629801520224804
TCGA.KK.A8IA	0	5.290410959	-2.253082333	2	1	9	2	1	1	3	0	NA	1	0	7.83394249104433
TCGA.KK.A6E6	0	9.443835616	-3.403259803	0	1	9	2	0	0	2	0	0	0	0	0.629801520224804
TCGA.KK.A6E4	0	7.542465753	-3.493341052	0	1	7	1	0	0	0	0	0	0	0	0.171991006935647
TCGA.KK.A8I8	0	2.649315068	-3.357696983	0	1	9	2	NA	0	3	0	1	0	1	1.2051821407289
TCGA.HC.8257	0	1.989041096	-3.195222856	1	1	7	2	1	1	3	0	1	1	0	3.0726743370725
TCGA.KK.A8ID	0	5.77260274	-3.29618912	1	1	9	2	1	1	3	0	1	1	0	3.0726743370725
TCGA.EJ.7782	0	3.197260274	-2.366781557	2	1	8	2	0	0	1	0	0	0	0	2.13935281837638
TCGA.EJ.7317	0	2.112328767	-4.044251545	0	1	7	2	0	0	1	0	0	0	0	0.329120339136105
TCGA.EJ.A46G	0	1.830136986	-3.318749564	1	1	8	2	0	0	2	0	0	0	0	1.60571162087881
TCGA.KK.A5A1	0	6.476712329	-3.739934622	0	1	9	2	0	0	3	0	1	0	0	1.2051821407289
TCGA.CH.5768	0	2.002739726	-3.213418744	1	1	6	2	0	0	2	0	0	0	0	1.60571162087881
TCGA.J4.A67Q	0	2.671232877	-3.837869425	0	1	6	2	NA	NA	1	0	NA	0	0	0.329120339136105
TCGA.XJ.A9DI	0	4.002739726	-3.295570364	1	NA	9	NA	0	0	3	0	0	1	1	3.0726743370725
TCGA.XJ.A9DK	0	0.753424658	-3.715666109	0	NA	8	1	NA	NA	1	0	0	0	0	0.329120339136105
TCGA.VP.A87E	0	5.580821918	-3.442763124	0	0	6	2	0	0	1	0	0	0	0	0.329120339136105
TCGA.G9.6499	0	4.22739726	-4.138377419	0	1	9	2	0	0	2	0	0	0	0	0.629801520224804
TCGA.EJ.5516	0	5.175342466	-3.345965754	0	0	7	2	0	0	2	0	0	0	0	0.629801520224804
TCGA.EJ.7792	0	3.824657534	-3.776586293	0	0	7	2	0	0	1	0	0	0	0	0.329120339136105
TCGA.G9.A9S7	0	1.994520548	-2.731838129	2	0	8	2	0	0	2	0	0	0	1	4.09384500771758
TCGA.VP.A87J	0	4.860273973	-2.673198702	2	0	7	2	1	1	2	0	1	0	0	4.09384500771758
TCGA.G9.6356	0	3.928767123	-3.210266055	1	1	9	2	0	0	3	0	1	0	0	3.0726743370725
TCGA.EJ.5495	0	4.821917808	-3.261431391	1	1	8	2	1	1	3	0	0	0	0	3.0726743370725
TCGA.V1.A8MF	0	3.969863014	-3.885595136	0	1	6	2	0	0	2	0	1	0	0	0.629801520224804
TCGA.HC.7747	0	2.049315068	-4.046927939	0	0	7	2	0	0	1	0	NA	0	1	0.329120339136105
TCGA.EJ.7788	0	2.353424658	-2.773858516	2	0	7	2	0	0	3	0.2	0	0	0	7.83394249104433
TCGA.VP.A87D	1	3.271232877	-3.216686213	1	0	9	2	1	1	2	0.2	0	1	0	1.60571162087881
TCGA.KK.A8I6	0	1.830136986	-2.914269883	1	0	7	2	0	0	2	0.2	0	0	0	1.60571162087881
TCGA.KK.A7AY	0	4.805479452	-2.889258938	2	1	7	2	0	0	1	0.2	0	0	0	2.13935281837638
TCGA.J4.A83M	0	1.487671233	-3.241742618	1	1	7	2	0	0	1	0.2	1	0	1	0.839109364216499
TCGA.EJ.5519	1	0.230136986	-2.826287896	2	1	8	2	1	1	3	0.2	0	0	0	7.83394249104433
TCGA.KK.A8I4	0	6.189041096	-3.458844008	0	1	7	0	1	1	3	0.2	0	0	0	1.2051821407289
TCGA.QU.A6IL	0	0.265753425	-3.320705047	1	1	7	2	0	0	1	0.2	0	0	0	0.839109364216499
TCGA.YL.A8SB	0	4.709589041	-3.811155165	0	1	9	2	0	0	2	0.2	1	1	1	0.629801520224804
TCGA.X4.A8KQ	0	3.789041096	-3.170868539	1	1	9	1	0	0	3	0.2	NA	1	1	3.0726743370725
TCGA.KK.A6E0	1	2.578082192	-2.754614553	2	0	9	1	0	0	2	0.2	0	1	1	4.09384500771758
TCGA.HI.7168	1	0.843835616	-2.930589106	1	1	9	2	0	0	3	0.2	0	NA	NA	3.0726743370725
TCGA.VP.A87K	1	1.279452055	-2.967535723	1	1	8	2	0	0	3	0.2	1	0	0	3.0726743370725
TCGA.KK.A7B2	0	3.010958904	-3.69639822	0	1	9	0	1	1	2	0.2	0	0	0	0.629801520224804
TCGA.XK.AAIV	0	3.104109589	-3.317362203	1	1	10	2	1	1	3	0.2	1	1	1	3.0726743370725
TCGA.2A.A8W3	1	0.542465753	-2.560118902	2	1	9	0	0	0	2	0.2	0	0	0	4.09384500771758
TCGA.V1.A8MM	1	2.712328767	-3.571497081	0	1	7	2	0	0	2	0.2	0	0	0	0.629801520224804
TCGA.HC.A9TH	0	2.312328767	-2.28013565	2	0	9	2	0	0	3	0.2	1	0	0	7.83394249104433
TCGA.J4.A6G3	0	2.326027397	-3.414271346	0	0	8	2	0	0	3	0.2	1	0	1	1.2051821407289
TCGA.EJ.8472	1	0.536986301	-2.386331991	2	1	8	NA	0	0	2	0.2	0	0	0	4.09384500771758
TCGA.YL.A8SI	0	4.421917808	-3.885061318	0	1	9	2	0	0	2	0.2	0	0	0	0.629801520224804
TCGA.VP.A87C	0	4.630136986	-3.332674541	1	1	7	2	0	0	1	0.2	0	0	0	0.839109364216499
TCGA.KK.A7B4	1	1.745205479	-2.623402094	2	1	9	2	1	1	3	0.2	1	1	0	7.83394249104433
TCGA.YL.A8SC	0	3.454794521	-2.669438553	2	1	9	2	0	0	2	0.2	1	1	0	4.09384500771758
TCGA.HI.7171	1	0.597260274	-2.394250082	2	0	9	2	0	0	3	0.2	1	0	0	7.83394249104433
TCGA.KK.A8IF	1	1.775342466	-2.246142738	2	0	7	2	NA	0	2	0.2	0	NA	NA	4.09384500771758
TCGA.J4.A67N	1	1.210958904	-4.252501989	0	1	7	2	0	0	2	0.2	0	0	0	0.629801520224804
TCGA.EJ.7783	1	0.221917808	-3.10483417	1	1	7	2	0	0	2	0.2	0	0	0	1.60571162087881
TCGA.YL.A9WX	1	4.126027397	-3.563088996	0	1	9	2	1	1	3	0.2	1	0	0	1.2051821407289
TCGA.KK.A7AW	1	0.55890411	-2.735604796	2	0	7	1	1	1	2	0.2	0	NA	NA	4.09384500771758
TCGA.EJ.7331	1	0.517808219	-3.469594557	0	1	7	2	0	0	1	0.2	0	0	0	0.329120339136105
TCGA.V1.A8MK	1	1.391780822	-4.016136417	0	0	6	2	NA	0	1	0.2	0	0	0	0.329120339136105
TCGA.KK.A8IC	1	2.904109589	-3.105086227	1	0	9	2	NA	0	3	0.2	0	0	0	3.0726743370725
TCGA.YL.A8HK	1	3.769863014	-3.060691342	1	0	9	2	0	0	3	0.2	1	1	1	3.0726743370725
TCGA.EJ.5504	1	0.210958904	-3.329637347	1	1	7	2	1	1	2	0.2	1	0	0	1.60571162087881
TCGA.YL.A8S8	1	1.860273973	-2.734571995	2	1	9	2	0	0	2	0.2	1	0	0	4.09384500771758
TCGA.V1.A9ZR	1	3.728767123	-2.836897944	2	1	8	2	NA	0	3	0.2	1	0	0	7.83394249104433
TCGA.CH.5740	0	0.084931507	-3.495817599	0	0	7	2	0	0	1	0.2	0	NA	NA	0.329120339136105
TCGA.YL.A9WY	1	2.095890411	-3.000549146	1	0	9	2	1	1	3	0.2	1	1	0	3.0726743370725
TCGA.EJ.5525	1	0.926027397	-2.635157251	2	1	9	2	0	0	1	0.2	0	0	0	2.13935281837638
TCGA.YL.A9WJ	1	0.208219178	-2.753635309	2	0	8	2	1	1	3	0.2	1	NA	1	7.83394249104433
TCGA.V1.A9ZI	1	0.235616438	-2.907997363	1	1	9	2	0	0	3	0.2	0	0	0	3.0726743370725
TCGA.V1.A9O5	1	0.339726027	-2.708033895	2	1	9	2	1	1	3	0.2	1	1	1	7.83394249104433
TCGA.VP.A87B	0	7.457534247	-2.464464442	2	1	8	1	0	0	0	0.2	0	0	1	1.11797844639132
TCGA.4L.AA1F	0	0.95890411	-2.892994427	2	1	8	2	0	0	3	0.2	1	1	0	7.83394249104433
TCGA.HC.7213	1	0.465753425	-2.903486905	1	0	9	2	0	0	3	0.2	0	0	0	3.0726743370725
TCGA.CH.5745	0	0.249315068	-3.557073306	0	1	7	NA	0	0	2	0.2	0	NA	NA	0.629801520224804
TCGA.CH.5753	0	0.084931507	-3.303708911	1	1	9	2	1	1	3	0.2	0	NA	NA	3.0726743370725
TCGA.V1.A9O9	1	7.863013699	-3.468576112	0	0	8	2	0	0	3	0.2	0	0	0	1.2051821407289
TCGA.FC.A5OB	0	1.863013699	-4.488902426	0	0	9	2	0	0	3	0.2	1	1	1	1.2051821407289
TCGA.YL.A9WL	1	2.02739726	-2.102951357	2	0	9	2	0	0	2	0.2	0	1	1	4.09384500771758
TCGA.FC.A8O0	0	1.687671233	-3.133972385	1	1	6	2	0	0	2	0.2	0	NA	NA	1.60571162087881
TCGA.CH.5761	0	0.076712329	-2.731554098	2	1	9	0	0	0	3	0.2	0	NA	NA	7.83394249104433
TCGA.CH.5744	0	0.164383562	-3.272900627	1	1	7	2	0	0	1	0.2	0	NA	NA	0.839109364216499
TCGA.V1.A9O7	1	2.243835616	-3.423867338	0	1	9	2	0	0	2	0.2	1	0	1	0.629801520224804
TCGA.FC.A66V	0	1.435616438	-3.767937365	0	1	7	2	0	0	3	0.2	0	0	0	1.2051821407289
TCGA.G9.A9S0	1	1.175342466	-3.464875235	0	0	8	2	1	1	3	0.2	1	1	1	1.2051821407289
TCGA.CH.5769	0	0.169863014	-2.918384702	1	0	9	2	0	0	3	0.2	1	NA	NA	3.0726743370725
TCGA.CH.5766	0	0.084931507	-4.00472806	0	0	7	2	1	1	2	0.2	0	NA	NA	0.629801520224804
TCGA.CH.5764	0	0.084931507	-3.271553065	1	1	7	2	0	0	3	0.2	0	NA	NA	3.0726743370725
TCGA.CH.5737	0	0.249315068	-3.011606501	1	1	7	2	0	0	1	0.2	0	NA	NA	0.839109364216499
TCGA.YL.A9WK	1	2.764383562	-2.918870381	1	1	9	2	0	0	3	0.2	1	1	0	3.0726743370725
TCGA.EJ.A46F	1	0.589041096	-2.403555988	2	0	8	2	1	1	3	0.2	0	0	0	7.83394249104433
TCGA.V1.A9Z7	1	2.394520548	-2.589012947	2	0	9	2	0	0	3	0.2	0	0	0	7.83394249104433
TCGA.CH.5754	0	0.169863014	-3.422807013	0	1	9	2	1	1	3	0.2	1	NA	NA	1.2051821407289
TCGA.KK.A8II	1	1.715068493	-2.485916346	2	1	9	2	NA	0	2	0.2	0	0	0	4.09384500771758
TCGA.EJ.5494	0	4.046575342	-3.183648275	1	0	7	2	0	0	2	NA	0	0	0	1.60571162087881
TCGA.FC.7708	0	2.367123288	-3.481319251	0	0	7	2	0	0	2	NA	NA	0	0	0.629801520224804
TCGA.M7.A720	0	1.052054795	-3.838889768	0	0	6	2	NA	NA	1	NA	0	0	0	0.329120339136105
TCGA.M7.A71Y	0	1.350684932	-3.682677705	0	0	7	2	NA	NA	1	NA	0	0	0	0.329120339136105
TCGA.M7.A725	0	1.569863014	-3.613000481	0	0	7	2	0	0	3	NA	1	0	0	1.2051821407289
TCGA.M7.A71Z	0	1.761643836	-3.113635017	1	1	7	1	0	0	2	NA	0	0	0	1.60571162087881
TCGA.M7.A724	0	2.435616438	-3.106017807	1	1	8	1	0	0	2	NA	1	0	0	1.60571162087881
TCGA.M7.A722	1	1.531506849	-1.808769667	2	1	8	2	0	0	2	NA	1	0	0	4.09384500771758
TCGA.HC.A632	0	0.167123288	-3.164380534	1	1	9	2	0	0	2	NA	0	NA	NA	1.60571162087881
TCGA.M7.A721	0	1.095890411	-3.366764372	0	1	7	2	NA	NA	1	NA	1	0	0	0.329120339136105
TCGA.XJ.A9DQ	0	0.249315068	-3.773551084	0	NA	6	1	NA	NA	0	NA	0	0	0	0.171991006935647
